# Supplementary material for: Syntheses and crystal structure of a (2,6-diiso­propyldi­naphtho­[2,1-d:1′,2′-f][1,3]dithiepin-4-yl)(phen­yl)methanol atropisomer
Source: Acta Crystallogr E Crystallogr Commun. 2023 Feb 28;79(Pt 3):241–5. doi: 10.1107/S2056989023001706 (PMC9993907; doi:10.1107/S2056989023001706)
Supplement: Supplementary file 1 [file e-79-00241-sup1.cif]

##############################################################################
#                                                                            #
# This CIF contains the data in a paper accepted for publication in          #
# Acta Crystallographica Section E. It conforms to the requirements of       #
# Notes for Authors for Acta Crystallographica Section E, and has been       #
# peer reviewed under the auspices of the IUCr Commission on Journals.       #
#                                                                            #
# Full details of the Crystallographic Information File format               #
# are given in the paper "The Crystallographic Information File (CIF):       #
# a New Standard Archive File for Crystallography" by S. R. Hall, F. H.      #
# Allen and I. D. Brown [Acta Cryst. (1991), A47, 655-685].                  #
#                                                                            #
# The current version of the core CIF dictionary is obtainable from          #
# ftp://ftp.iucr.org/pub/cif_core.dic.                                       #
#                                                                            #
# Software is freely available for graphical display of the structure(s)     #
# in this CIF. For information consult the CIF software page                 #
# http://www.iucr.org/resources/cif/software.                                #
#                                                                            #
# This file may be used for bona fide research purposes within the           #
# scientific community so long as proper attribution is given to the journal # 
# article from which it was obtained.                                        #
#                                                                            #
##############################################################################
data_I
_audit_creation_method     'SHELXL-2019/2'
_journal_date_recd_electronic     2023-02-20
_journal_date_accepted     2023-02-23
_journal_name_full     'Acta Crystallographica, Section E'
_journal_year     2023
_journal_volume     79
_journal_issue      1
_journal_page_first     0
_journal_page_last     0
_journal_paper_category     GO
_journal_paper_doi     10.1107/S2056989023001706
_journal_coeditor_code     HB8055
_publ_contact_author_name     'John McAdam'
_publ_contact_author_address
;
Department of Chemistry
  University of Otago
  P.O. Box 56
  Dunedin 9054
  New Zealand
;
_publ_contact_author_email     john.mcadam@otago.ac.nz
_publ_contact_author_phone     '+64-3-4797914'
_publ_section_title
;\
Syntheses and crystal structure of a
(2,6-diisopropyldinaphtho[2,1-<i>d</i>:1',2'-<i>f</i>][1,3]dithiepin-4-yl)\
(phenyl)methanol atropisomer
;
_publ_section_title_footnote     .
loop_
    _publ_author_name
    _publ_author_address
    'Beare, Neil'
;       BDG Synthesis
        PO Box 38627
        Wellington Mail Centre 5045
        Wellington
        New Zealand
;
    'Painter, Gavin F.'
;       Ferrier Research Institute
        Victoria University of Wellington
        PO Box 33436
        Lower Hutt 5046
        New Zealand
;
    'McAdam, C. John'
;       Department of Chemistry
        University of Otago
        PO Box 56
        Dunedin 9054
        New Zealand
;
_publ_section_synopsis
;
The molecular and crystal structure is reported for the major diastereoisomer
formed in a sterically hindered reaction of a substituted dinaphthodithiepine.
The structure lends support to a reaction mechanism and transition state
postulated to explain the experimentally determined preferential formation of
this diastereoisomer over the minor component.
;
_chemical_name_systematic
;\
(2,6-Diisopropyldinaphtho[2,1-<i>d</i>:1',2'-<i>f</i>][1,3]dithiepin-4-yl)\
(phenyl)methanol atropisomer
;
_chemical_name_common     ?
_chemical_formula_moiety     'C34 H32 O S2'
_chemical_formula_sum     'C34 H32 O S2'
_chemical_formula_iupac     'C34 H32 O S2'
_chemical_formula_weight     520.71
_chemical_melting_point     ?
_space_group_crystal_system     orthorhombic
_space_group_name_H-M_alt     'P b c a'
_space_group_name_Hall     '-P 2ac 2ab'
loop_
    _space_group_symop_operation_xyz
    'x, y, z'
    '-x+1/2, -y, z+1/2'
    '-x, y+1/2, -z+1/2'
    'x+1/2, -y+1/2, -z'
    '-x, -y, -z'
    'x-1/2, y, -z-1/2'
    'x, -y-1/2, z-1/2'
    '-x-1/2, y-1/2, z'
_cell_length_a     11.874(4)
_cell_length_b     19.579(7)
_cell_length_c     24.374(9)
_cell_angle_alpha     90
_cell_angle_beta     90
_cell_angle_gamma     90
_cell_volume     5666(3)
_cell_formula_units_Z     8
_cell_measurement_reflns_used     5483
_cell_measurement_theta_min     2.17
_cell_measurement_theta_max     26.33
_cell_measurement_temperature     168(2)
_exptl_crystal_description     plate
_exptl_crystal_colour     'pale yellow'
_exptl_crystal_size_max     0.68
_exptl_crystal_size_mid     0.40
_exptl_crystal_size_min     0.13
_exptl_crystal_density_diffrn     1.221
_exptl_crystal_density_meas     ?
_exptl_crystal_density_method     'not measured'
_exptl_crystal_F_000     2208
_exptl_absorpt_coefficient_mu     0.213
_exptl_absorpt_correction_type     multi-scan
_exptl_absorpt_process_details
;
(SADABS; Krause <i>et al.</i>,  2015)
;
_exptl_absorpt_correction_T_min     0.835378
_exptl_absorpt_correction_T_max     1.000000
_diffrn_ambient_temperature     168(2)
_diffrn_source     'sealed tube'
_diffrn_radiation_type     MoK\a
_diffrn_radiation_wavelength     0.71073
_diffrn_measurement_device_type     'Bruker SMART CCD'
_diffrn_measurement_method     \w
_diffrn_detector_area_resol_mean     ?
_diffrn_reflns_number     68261
_diffrn_reflns_av_R_equivalents     0.1342
_diffrn_reflns_av_unetI/netI     0.0602
_diffrn_reflns_theta_min     2.173
_diffrn_reflns_theta_max     26.331
_diffrn_reflns_theta_full     25.242
_diffrn_measured_fraction_theta_max     0.984
_diffrn_measured_fraction_theta_full     0.999
_diffrn_reflns_limit_h_min     -14
_diffrn_reflns_limit_h_max     14
_diffrn_reflns_limit_k_min     -11
_diffrn_reflns_limit_k_max     24
_diffrn_reflns_limit_l_min     -30
_diffrn_reflns_limit_l_max     30
_refine_special_details     ?
_reflns_number_total     5679
_reflns_number_gt     3354
_reflns_threshold_expression     'I > 2\s(I)'
_refine_ls_structure_factor_coef     Fsqd
_refine_ls_matrix_type     full
_refine_ls_R_factor_all     0.1169
_refine_ls_R_factor_gt     0.0498
_refine_ls_wR_factor_gt     0.0986
_refine_ls_wR_factor_ref     0.1270
_refine_ls_goodness_of_fit_ref     1.061
_refine_ls_restrained_S_all     1.061
_refine_ls_number_reflns     5679
_refine_ls_number_parameters     339
_refine_ls_number_restraints     0
_refine_ls_hydrogen_treatment     constr
_refine_ls_weighting_scheme     calc
_refine_ls_weighting_details
              'w=1/[\s^2^(Fo^2^)+(0.0365P)^2^+6.2206P] where P=(Fo^2^+2Fc^2^)/3'
_atom_sites_solution_hydrogens     geom
_atom_sites_solution_primary     dual
_atom_sites_solution_secondary     ?
_refine_ls_shift/su_max     0.000
_refine_ls_shift/su_mean     0.000
_refine_diff_density_max     0.330
_refine_diff_density_min     -0.276
_refine_ls_extinction_method     none
_refine_ls_extinction_coef     .
loop_
    _atom_type_symbol
    _atom_type_description
    _atom_type_scat_dispersion_real
    _atom_type_scat_dispersion_imag
    _atom_type_scat_source
    'C' 'C' 0.0033 0.0016
                         'International Tables Vol C Tables 4.2.6.8 and 6.1.1.4'
    'H' 'H' 0.0000 0.0000
                         'International Tables Vol C Tables 4.2.6.8 and 6.1.1.4'
    'O' 'O' 0.0106 0.0060
                         'International Tables Vol C Tables 4.2.6.8 and 6.1.1.4'
    'S' 'S' 0.1246 0.1234
                         'International Tables Vol C Tables 4.2.6.8 and 6.1.1.4'
_computing_data_collection
;
SMART (Bruker, 1997)
;
_computing_cell_refinement
;
SAINT (Bruker, 1997)
;
_computing_data_reduction
;
SAINT (Bruker, 1997)
;
_computing_structure_solution
;
<i>SHELXT</i> (Sheldrick, 2015a)
;
_computing_structure_refinement
;
<i>SHELXL2019/2</i> (Sheldrick, 2015b)
;
_computing_molecular_graphics
;
Mercury (Macrae <i>et al.</i>, 2020)
;
_computing_publication_material
;
PublCIF (Westrip 2010)
;
loop_
    _atom_site_type_symbol
    _atom_site_label
    _atom_site_fract_x
    _atom_site_fract_y
    _atom_site_fract_z
    _atom_site_U_iso_or_equiv
    _atom_site_adp_type
    _atom_site_calc_flag
    _atom_site_occupancy
    _atom_site_disorder_assembly
    _atom_site_disorder_group
    S S1 0.44124(7) 0.28091(4) 0.43352(3) 0.03261(19) Uani d 1 . .
    S S2 0.43855(7) 0.41835(4) 0.49632(3) 0.03191(19) Uani d 1 . .
    O O2 0.19441(19) 0.27784(11) 0.47083(10) 0.0472(6) Uani d 1 . .
    H H2O 0.239891 0.250347 0.456374 0.071 Uiso calc 1 . .
    C C101 0.5406(3) 0.38957(15) 0.38412(12) 0.0314(7) Uani d 1 . .
    C C102 0.4540(2) 0.34209(14) 0.37906(11) 0.0304(7) Uani d 1 . .
    C C103 0.3799(3) 0.34092(15) 0.33207(12) 0.0316(7) Uani d 1 . .
    C C111 0.2886(3) 0.28677(16) 0.32557(12) 0.0366(7) Uani d 1 . .
    H H111 0.262395 0.273779 0.363137 0.044 Uiso calc 1 . .
    C C112 0.3394(3) 0.22282(18) 0.29887(17) 0.0614(11) Uani d 1 . .
    H H11D 0.280968 0.187848 0.294893 0.092 Uiso calc 1 . .
    H H11E 0.400322 0.205180 0.322025 0.092 Uiso calc 1 . .
    H H11F 0.369497 0.234602 0.262637 0.092 Uiso calc 1 . .
    C C113 0.1849(3) 0.3108(2) 0.29280(15) 0.0574(10) Uani d 1 . .
    H H11A 0.125411 0.276258 0.295201 0.086 Uiso calc 1 . .
    H H11B 0.205896 0.317552 0.254296 0.086 Uiso calc 1 . .
    H H11C 0.157338 0.354035 0.308078 0.086 Uiso calc 1 . .
    C C104 0.3978(3) 0.38892(15) 0.29172(12) 0.0363(8) Uani d 1 . .
    H H104 0.350863 0.388457 0.260141 0.044 Uiso calc 1 . .
    C C105 0.4996(3) 0.48813(17) 0.25314(14) 0.0503(10) Uani d 1 . .
    H H105 0.452517 0.487305 0.221655 0.060 Uiso calc 1 . .
    C C106 0.5824(4) 0.53643(19) 0.25746(15) 0.0609(11) Uani d 1 . .
    H H106 0.593005 0.568410 0.228608 0.073 Uiso calc 1 . .
    C C107 0.6523(3) 0.53936(18) 0.30425(14) 0.0528(10) Uani d 1 . .
    H H107 0.708449 0.573768 0.306929 0.063 Uiso calc 1 . .
    C C108 0.6396(3) 0.49259(16) 0.34607(13) 0.0414(8) Uani d 1 . .
    H H108 0.686723 0.495194 0.377498 0.050 Uiso calc 1 . .
    C C109 0.5563(3) 0.44036(15) 0.34254(12) 0.0336(7) Uani d 1 . .
    C C110 0.4837(3) 0.43908(16) 0.29560(12) 0.0370(8) Uani d 1 . .
    C C201 0.6210(3) 0.38596(14) 0.43239(12) 0.0300(7) Uani d 1 . .
    C C202 0.5861(2) 0.40046(14) 0.48581(12) 0.0303(7) Uani d 1 . .
    C C203 0.6628(3) 0.40156(14) 0.53151(12) 0.0306(7) Uani d 1 . .
    C C211 0.6236(3) 0.42082(15) 0.58962(12) 0.0354(7) Uani d 1 . .
    H H211 0.561121 0.454716 0.585743 0.042 Uiso calc 1 . .
    C C212 0.5756(3) 0.35802(17) 0.61924(13) 0.0485(9) Uani d 1 . .
    H H21A 0.551202 0.371053 0.656198 0.073 Uiso calc 1 . .
    H H21B 0.633787 0.322683 0.621808 0.073 Uiso calc 1 . .
    H H21C 0.511081 0.340249 0.598607 0.073 Uiso calc 1 . .
    C C213 0.7165(3) 0.45444(18) 0.62422(14) 0.0519(9) Uani d 1 . .
    H H21D 0.746040 0.494416 0.604760 0.078 Uiso calc 1 . .
    H H21E 0.777538 0.421601 0.630341 0.078 Uiso calc 1 . .
    H H21F 0.685264 0.468733 0.659612 0.078 Uiso calc 1 . .
    C C204 0.7736(3) 0.38353(14) 0.52109(12) 0.0324(7) Uani d 1 . .
    H H204 0.826086 0.384480 0.550514 0.039 Uiso calc 1 . .
    C C205 0.9258(3) 0.34162(15) 0.45912(13) 0.0362(7) Uani d 1 . .
    H H205 0.976911 0.340143 0.489093 0.043 Uiso calc 1 . .
    C C206 0.9616(3) 0.32265(16) 0.40766(14) 0.0435(8) Uani d 1 . .
    H H206 1.037199 0.308329 0.402203 0.052 Uiso calc 1 . .
    C C207 0.8859(3) 0.32443(18) 0.36282(14) 0.0464(9) Uani d 1 . .
    H H207 0.911225 0.311034 0.327445 0.056 Uiso calc 1 . .
    C C208 0.7764(3) 0.34529(16) 0.36978(13) 0.0411(8) Uani d 1 . .
    H H208 0.726915 0.346307 0.339167 0.049 Uiso calc 1 . .
    C C209 0.7360(3) 0.36552(14) 0.42274(12) 0.0314(7) Uani d 1 . .
    C C210 0.8123(3) 0.36355(14) 0.46790(12) 0.0323(7) Uani d 1 . .
    C C1 0.3767(3) 0.33266(15) 0.48761(12) 0.0325(7) Uani d 1 . .
    H H1 0.387627 0.307626 0.522978 0.039 Uiso calc 1 . .
    C C2 0.2491(3) 0.34195(15) 0.47961(12) 0.0344(7) Uani d 1 . .
    H H2 0.236419 0.371453 0.446697 0.041 Uiso calc 1 . .
    C C3 0.1923(3) 0.37540(16) 0.52906(13) 0.0373(8) Uani d 1 . .
    C C4 0.1482(3) 0.44076(17) 0.52523(16) 0.0495(9) Uani d 1 . .
    H H4 0.159453 0.466572 0.492683 0.059 Uiso calc 1 . .
    C C5 0.0874(3) 0.4691(2) 0.5686(2) 0.0727(14) Uani d 1 . .
    H H5 0.058165 0.514127 0.565737 0.087 Uiso calc 1 . .
    C C6 0.0700(4) 0.4318(3) 0.6153(2) 0.0806(16) Uani d 1 . .
    H H6 0.026471 0.450263 0.644453 0.097 Uiso calc 1 . .
    C C7 0.1160(4) 0.3668(3) 0.62003(17) 0.0747(14) Uani d 1 . .
    H H7 0.105793 0.341571 0.652939 0.090 Uiso calc 1 . .
    C C8 0.1771(3) 0.3385(2) 0.57685(14) 0.0536(10) Uani d 1 . .
    H H8 0.208080 0.293923 0.580218 0.064 Uiso calc 1 . .
loop_
    _atom_site_aniso_label
    _atom_site_aniso_U_11
    _atom_site_aniso_U_22
    _atom_site_aniso_U_33
    _atom_site_aniso_U_12
    _atom_site_aniso_U_13
    _atom_site_aniso_U_23
    S1 0.0432(5) 0.0266(4) 0.0280(4) 0.0020(4) 0.0017(4) 0.0016(3)
    S2 0.0340(4) 0.0287(4) 0.0330(4) 0.0016(3) 0.0011(4) -0.0015(3)
    O2 0.0445(14) 0.0360(12) 0.0610(16) -0.0023(11) 0.0005(12) -0.0121(12)
    C101 0.0372(18) 0.0312(16) 0.0258(16) 0.0047(14) 0.0016(13) 0.0002(12)
    C102 0.0374(18) 0.0290(15) 0.0248(16) 0.0053(14) 0.0024(14) -0.0006(12)
    C103 0.0364(18) 0.0324(16) 0.0259(16) 0.0013(14) 0.0006(14) -0.0007(13)
    C111 0.0411(19) 0.0415(18) 0.0272(16) -0.0055(15) -0.0023(14) -0.0005(14)
    C112 0.066(3) 0.047(2) 0.071(3) -0.013(2) 0.008(2) -0.018(2)
    C113 0.046(2) 0.072(3) 0.054(2) -0.014(2) -0.0098(19) 0.009(2)
    C104 0.0447(19) 0.0411(18) 0.0230(16) -0.0018(15) -0.0044(14) 0.0012(14)
    C105 0.069(3) 0.051(2) 0.0312(18) -0.015(2) -0.0113(18) 0.0129(16)
    C106 0.085(3) 0.058(2) 0.040(2) -0.023(2) -0.004(2) 0.0179(18)
    C107 0.061(2) 0.053(2) 0.045(2) -0.0199(19) 0.0012(19) 0.0107(18)
    C108 0.046(2) 0.0446(19) 0.0338(18) -0.0063(16) 0.0009(16) -0.0003(15)
    C109 0.0391(18) 0.0336(16) 0.0281(16) -0.0001(15) 0.0027(15) 0.0000(13)
    C110 0.0453(19) 0.0389(18) 0.0268(17) -0.0035(15) 0.0006(15) 0.0024(14)
    C201 0.0350(17) 0.0278(15) 0.0271(16) -0.0034(13) -0.0043(14) 0.0041(13)
    C202 0.0347(18) 0.0243(15) 0.0318(17) 0.0003(12) -0.0004(13) 0.0017(12)
    C203 0.0399(19) 0.0225(14) 0.0295(16) -0.0013(13) -0.0045(14) 0.0007(12)
    C211 0.0448(19) 0.0318(16) 0.0295(17) 0.0034(15) -0.0044(15) -0.0026(13)
    C212 0.066(2) 0.046(2) 0.0333(19) 0.0007(18) 0.0034(18) 0.0020(15)
    C213 0.059(2) 0.058(2) 0.038(2) -0.0046(19) -0.0031(18) -0.0152(17)
    C204 0.0395(19) 0.0291(16) 0.0287(16) -0.0030(14) -0.0087(14) 0.0020(13)
    C205 0.0345(18) 0.0357(17) 0.0386(18) -0.0013(15) -0.0025(15) 0.0046(14)
    C206 0.036(2) 0.0420(19) 0.052(2) 0.0065(15) 0.0046(17) 0.0021(16)
    C207 0.044(2) 0.058(2) 0.0363(19) 0.0071(18) 0.0030(17) -0.0044(17)
    C208 0.041(2) 0.049(2) 0.0329(18) 0.0042(16) -0.0042(15) -0.0043(15)
    C209 0.0342(18) 0.0299(16) 0.0301(17) -0.0004(13) 0.0011(14) -0.0009(13)
    C210 0.0349(18) 0.0262(16) 0.0358(18) -0.0011(13) -0.0020(14) 0.0012(13)
    C1 0.0381(18) 0.0311(16) 0.0282(16) -0.0001(14) 0.0030(14) -0.0022(13)
    C2 0.0397(18) 0.0275(16) 0.0361(18) 0.0000(14) -0.0024(14) -0.0016(13)
    C3 0.0303(17) 0.0368(18) 0.045(2) -0.0073(14) 0.0023(15) -0.0087(15)
    C4 0.041(2) 0.0393(19) 0.068(3) -0.0021(16) 0.0074(18) -0.0106(18)
    C5 0.047(3) 0.057(3) 0.114(4) -0.009(2) 0.023(3) -0.046(3)
    C6 0.063(3) 0.099(4) 0.080(3) -0.041(3) 0.036(3) -0.059(3)
    C7 0.080(3) 0.096(4) 0.049(2) -0.049(3) 0.016(2) -0.017(2)
    C8 0.058(2) 0.059(2) 0.044(2) -0.018(2) 0.0047(19) -0.0076(18)
_geom_special_details
;
 All esds (except the esd in the dihedral angle between two l.s. planes)
 are estimated using the full covariance matrix.  The cell esds are taken
 into account individually in the estimation of esds in distances, angles
 and torsion angles; correlations between esds in cell parameters are only
 used when they are defined by crystal symmetry.  An approximate (isotropic)
 treatment of cell esds is used for estimating esds involving l.s. planes.
;
loop_
    _geom_bond_atom_site_label_1
    _geom_bond_atom_site_label_2
    _geom_bond_site_symmetry_2
    _geom_bond_distance
    _geom_bond_publ_flag
    S1 C102 . 1.794(3) ?
    S1 C1 . 1.831(3) ?
    S2 C202 . 1.805(3) ?
    S2 C1 . 1.844(3) ?
    O2 C2 . 1.429(3) ?
    O2 H2O . 0.8400 ?
    C101 C102 . 1.391(4) ?
    C101 C109 . 1.432(4) ?
    C101 C201 . 1.517(4) ?
    C102 C103 . 1.444(4) ?
    C103 C104 . 1.377(4) ?
    C103 C111 . 1.525(4) ?
    C111 C112 . 1.535(4) ?
    C111 C113 . 1.542(4) ?
    C111 H111 . 1.0000 ?
    C112 H11D . 0.9800 ?
    C112 H11E . 0.9800 ?
    C112 H11F . 0.9800 ?
    C113 H11A . 0.9800 ?
    C113 H11B . 0.9800 ?
    C113 H11C . 0.9800 ?
    C104 C110 . 1.420(4) ?
    C104 H104 . 0.9500 ?
    C105 C106 . 1.368(5) ?
    C105 C110 . 1.425(4) ?
    C105 H105 . 0.9500 ?
    C106 C107 . 1.411(5) ?
    C106 H106 . 0.9500 ?
    C107 C108 . 1.379(4) ?
    C107 H107 . 0.9500 ?
    C108 C109 . 1.425(4) ?
    C108 H108 . 0.9500 ?
    C109 C110 . 1.432(4) ?
    C201 C202 . 1.396(4) ?
    C201 C209 . 1.442(4) ?
    C202 C203 . 1.439(4) ?
    C203 C204 . 1.386(4) ?
    C203 C211 . 1.538(4) ?
    C211 C212 . 1.536(4) ?
    C211 C213 . 1.537(4) ?
    C211 H211 . 1.0000 ?
    C212 H21A . 0.9800 ?
    C212 H21B . 0.9800 ?
    C212 H21C . 0.9800 ?
    C213 H21D . 0.9800 ?
    C213 H21E . 0.9800 ?
    C213 H21F . 0.9800 ?
    C204 C210 . 1.430(4) ?
    C204 H204 . 0.9500 ?
    C205 C206 . 1.375(4) ?
    C205 C210 . 1.430(4) ?
    C205 H205 . 0.9500 ?
    C206 C207 . 1.415(5) ?
    C206 H206 . 0.9500 ?
    C207 C208 . 1.374(4) ?
    C207 H207 . 0.9500 ?
    C208 C209 . 1.433(4) ?
    C208 H208 . 0.9500 ?
    C209 C210 . 1.426(4) ?
    C1 C2 . 1.538(4) ?
    C1 H1 . 1.0000 ?
    C2 C3 . 1.529(4) ?
    C2 H2 . 1.0000 ?
    C3 C8 . 1.383(5) ?
    C3 C4 . 1.386(4) ?
    C4 C5 . 1.395(5) ?
    C4 H4 . 0.9500 ?
    C5 C6 . 1.368(6) ?
    C5 H5 . 0.9500 ?
    C6 C7 . 1.389(7) ?
    C6 H6 . 0.9500 ?
    C7 C8 . 1.394(5) ?
    C7 H7 . 0.9500 ?
    C8 H8 . 0.9500 ?
loop_
    _geom_angle_atom_site_label_1
    _geom_angle_atom_site_label_2
    _geom_angle_atom_site_label_3
    _geom_angle_site_symmetry_1
    _geom_angle_site_symmetry_3
    _geom_angle
    _geom_angle_publ_flag
    C102 S1 C1 . . 101.47(13) ?
    C202 S2 C1 . . 101.17(13) ?
    C2 O2 H2O . . 109.5 ?
    C102 C101 C109 . . 119.8(3) ?
    C102 C101 C201 . . 120.2(3) ?
    C109 C101 C201 . . 119.9(3) ?
    C101 C102 C103 . . 122.1(3) ?
    C101 C102 S1 . . 116.3(2) ?
    C103 C102 S1 . . 121.6(2) ?
    C104 C103 C102 . . 117.5(3) ?
    C104 C103 C111 . . 120.6(3) ?
    C102 C103 C111 . . 121.8(3) ?
    C103 C111 C112 . . 109.4(3) ?
    C103 C111 C113 . . 114.2(3) ?
    C112 C111 C113 . . 110.1(3) ?
    C103 C111 H111 . . 107.6 ?
    C112 C111 H111 . . 107.6 ?
    C113 C111 H111 . . 107.6 ?
    C111 C112 H11D . . 109.5 ?
    C111 C112 H11E . . 109.5 ?
    H11D C112 H11E . . 109.5 ?
    C111 C112 H11F . . 109.5 ?
    H11D C112 H11F . . 109.5 ?
    H11E C112 H11F . . 109.5 ?
    C111 C113 H11A . . 109.5 ?
    C111 C113 H11B . . 109.5 ?
    H11A C113 H11B . . 109.5 ?
    C111 C113 H11C . . 109.5 ?
    H11A C113 H11C . . 109.5 ?
    H11B C113 H11C . . 109.5 ?
    C103 C104 C110 . . 122.3(3) ?
    C103 C104 H104 . . 118.8 ?
    C110 C104 H104 . . 118.8 ?
    C106 C105 C110 . . 120.4(3) ?
    C106 C105 H105 . . 119.8 ?
    C110 C105 H105 . . 119.8 ?
    C105 C106 C107 . . 120.8(3) ?
    C105 C106 H106 . . 119.6 ?
    C107 C106 H106 . . 119.6 ?
    C108 C107 C106 . . 120.4(3) ?
    C108 C107 H107 . . 119.8 ?
    C106 C107 H107 . . 119.8 ?
    C107 C108 C109 . . 120.5(3) ?
    C107 C108 H108 . . 119.7 ?
    C109 C108 H108 . . 119.7 ?
    C108 C109 C101 . . 123.1(3) ?
    C108 C109 C110 . . 118.6(3) ?
    C101 C109 C110 . . 118.3(3) ?
    C104 C110 C105 . . 120.9(3) ?
    C104 C110 C109 . . 119.9(3) ?
    C105 C110 C109 . . 119.2(3) ?
    C202 C201 C209 . . 119.3(3) ?
    C202 C201 C101 . . 121.8(3) ?
    C209 C201 C101 . . 118.9(3) ?
    C201 C202 C203 . . 122.5(3) ?
    C201 C202 S2 . . 117.4(2) ?
    C203 C202 S2 . . 120.1(2) ?
    C204 C203 C202 . . 117.1(3) ?
    C204 C203 C211 . . 121.2(3) ?
    C202 C203 C211 . . 121.6(3) ?
    C212 C211 C213 . . 110.6(3) ?
    C212 C211 C203 . . 110.4(2) ?
    C213 C211 C203 . . 113.1(3) ?
    C212 C211 H211 . . 107.5 ?
    C213 C211 H211 . . 107.5 ?
    C203 C211 H211 . . 107.5 ?
    C211 C212 H21A . . 109.5 ?
    C211 C212 H21B . . 109.5 ?
    H21A C212 H21B . . 109.5 ?
    C211 C212 H21C . . 109.5 ?
    H21A C212 H21C . . 109.5 ?
    H21B C212 H21C . . 109.5 ?
    C211 C213 H21D . . 109.5 ?
    C211 C213 H21E . . 109.5 ?
    H21D C213 H21E . . 109.5 ?
    C211 C213 H21F . . 109.5 ?
    H21D C213 H21F . . 109.5 ?
    H21E C213 H21F . . 109.5 ?
    C203 C204 C210 . . 122.7(3) ?
    C203 C204 H204 . . 118.6 ?
    C210 C204 H204 . . 118.6 ?
    C206 C205 C210 . . 120.6(3) ?
    C206 C205 H205 . . 119.7 ?
    C210 C205 H205 . . 119.7 ?
    C205 C206 C207 . . 120.1(3) ?
    C205 C206 H206 . . 119.9 ?
    C207 C206 H206 . . 119.9 ?
    C208 C207 C206 . . 120.9(3) ?
    C208 C207 H207 . . 119.6 ?
    C206 C207 H207 . . 119.6 ?
    C207 C208 C209 . . 120.7(3) ?
    C207 C208 H208 . . 119.7 ?
    C209 C208 H208 . . 119.7 ?
    C210 C209 C208 . . 118.4(3) ?
    C210 C209 C201 . . 118.9(3) ?
    C208 C209 C201 . . 122.7(3) ?
    C209 C210 C204 . . 119.2(3) ?
    C209 C210 C205 . . 119.4(3) ?
    C204 C210 C205 . . 121.4(3) ?
    C2 C1 S1 . . 112.7(2) ?
    C2 C1 S2 . . 107.4(2) ?
    S1 C1 S2 . . 114.81(16) ?
    C2 C1 H1 . . 107.2 ?
    S1 C1 H1 . . 107.2 ?
    S2 C1 H1 . . 107.2 ?
    O2 C2 C3 . . 107.1(2) ?
    O2 C2 C1 . . 111.3(2) ?
    C3 C2 C1 . . 112.7(3) ?
    O2 C2 H2 . . 108.6 ?
    C3 C2 H2 . . 108.6 ?
    C1 C2 H2 . . 108.6 ?
    C8 C3 C4 . . 119.4(3) ?
    C8 C3 C2 . . 119.8(3) ?
    C4 C3 C2 . . 120.6(3) ?
    C3 C4 C5 . . 120.8(4) ?
    C3 C4 H4 . . 119.6 ?
    C5 C4 H4 . . 119.6 ?
    C6 C5 C4 . . 119.7(4) ?
    C6 C5 H5 . . 120.1 ?
    C4 C5 H5 . . 120.1 ?
    C5 C6 C7 . . 119.9(4) ?
    C5 C6 H6 . . 120.0 ?
    C7 C6 H6 . . 120.0 ?
    C6 C7 C8 . . 120.5(4) ?
    C6 C7 H7 . . 119.8 ?
    C8 C7 H7 . . 119.8 ?
    C3 C8 C7 . . 119.7(4) ?
    C3 C8 H8 . . 120.1 ?
    C7 C8 H8 . . 120.1 ?
loop_
    _geom_torsion_atom_site_label_1
    _geom_torsion_atom_site_label_2
    _geom_torsion_atom_site_label_3
    _geom_torsion_atom_site_label_4
    _geom_torsion_site_symmetry_1
    _geom_torsion_site_symmetry_2
    _geom_torsion_site_symmetry_3
    _geom_torsion_site_symmetry_4
    _geom_torsion
    _geom_torsion_publ_flag
    C109 C101 C102 C103 . . . . 1.6(4) ?
    C201 C101 C102 C103 . . . . -176.0(3) ?
    C109 C101 C102 S1 . . . . -179.7(2) ?
    C201 C101 C102 S1 . . . . 2.6(4) ?
    C1 S1 C102 C101 . . . . 76.0(2) ?
    C1 S1 C102 C103 . . . . -105.3(2) ?
    C101 C102 C103 C104 . . . . 0.1(4) ?
    S1 C102 C103 C104 . . . . -178.5(2) ?
    C101 C102 C103 C111 . . . . 177.2(3) ?
    S1 C102 C103 C111 . . . . -1.4(4) ?
    C104 C103 C111 C112 . . . . 91.7(4) ?
    C102 C103 C111 C112 . . . . -85.3(4) ?
    C104 C103 C111 C113 . . . . -32.2(4) ?
    C102 C103 C111 C113 . . . . 150.8(3) ?
    C102 C103 C104 C110 . . . . -1.2(4) ?
    C111 C103 C104 C110 . . . . -178.4(3) ?
    C110 C105 C106 C107 . . . . -1.0(6) ?
    C105 C106 C107 C108 . . . . 1.2(6) ?
    C106 C107 C108 C109 . . . . 0.4(5) ?
    C107 C108 C109 C101 . . . . 178.7(3) ?
    C107 C108 C109 C110 . . . . -2.2(5) ?
    C102 C101 C109 C108 . . . . 177.0(3) ?
    C201 C101 C109 C108 . . . . -5.4(4) ?
    C102 C101 C109 C110 . . . . -2.1(4) ?
    C201 C101 C109 C110 . . . . 175.5(3) ?
    C103 C104 C110 C105 . . . . -179.8(3) ?
    C103 C104 C110 C109 . . . . 0.7(5) ?
    C106 C105 C110 C104 . . . . 179.7(3) ?
    C106 C105 C110 C109 . . . . -0.8(5) ?
    C108 C109 C110 C104 . . . . -178.1(3) ?
    C101 C109 C110 C104 . . . . 1.0(4) ?
    C108 C109 C110 C105 . . . . 2.4(5) ?
    C101 C109 C110 C105 . . . . -178.5(3) ?
    C102 C101 C201 C202 . . . . -68.8(4) ?
    C109 C101 C201 C202 . . . . 113.6(3) ?
    C102 C101 C201 C209 . . . . 109.8(3) ?
    C109 C101 C201 C209 . . . . -67.8(4) ?
    C209 C201 C202 C203 . . . . 5.5(4) ?
    C101 C201 C202 C203 . . . . -175.9(3) ?
    C209 C201 C202 S2 . . . . -174.6(2) ?
    C101 C201 C202 S2 . . . . 4.0(4) ?
    C1 S2 C202 C201 . . . . 72.4(2) ?
    C1 S2 C202 C203 . . . . -107.7(2) ?
    C201 C202 C203 C204 . . . . -3.7(4) ?
    S2 C202 C203 C204 . . . . 176.4(2) ?
    C201 C202 C203 C211 . . . . 177.2(3) ?
    S2 C202 C203 C211 . . . . -2.7(4) ?
    C204 C203 C211 C212 . . . . -93.8(3) ?
    C202 C203 C211 C212 . . . . 85.2(3) ?
    C204 C203 C211 C213 . . . . 30.7(4) ?
    C202 C203 C211 C213 . . . . -150.2(3) ?
    C202 C203 C204 C210 . . . . -0.9(4) ?
    C211 C203 C204 C210 . . . . 178.2(3) ?
    C210 C205 C206 C207 . . . . -0.2(5) ?
    C205 C206 C207 C208 . . . . 0.3(5) ?
    C206 C207 C208 C209 . . . . -0.2(5) ?
    C207 C208 C209 C210 . . . . 0.1(5) ?
    C207 C208 C209 C201 . . . . -178.2(3) ?
    C202 C201 C209 C210 . . . . -2.7(4) ?
    C101 C201 C209 C210 . . . . 178.6(3) ?
    C202 C201 C209 C208 . . . . 175.6(3) ?
    C101 C201 C209 C208 . . . . -3.0(4) ?
    C208 C209 C210 C204 . . . . -180.0(3) ?
    C201 C209 C210 C204 . . . . -1.6(4) ?
    C208 C209 C210 C205 . . . . 0.0(4) ?
    C201 C209 C210 C205 . . . . 178.4(3) ?
    C203 C204 C210 C209 . . . . 3.4(4) ?
    C203 C204 C210 C205 . . . . -176.5(3) ?
    C206 C205 C210 C209 . . . . 0.1(4) ?
    C206 C205 C210 C204 . . . . -179.9(3) ?
    C102 S1 C1 C2 . . . . 79.4(2) ?
    C102 S1 C1 S2 . . . . -44.0(2) ?
    C202 S2 C1 C2 . . . . -164.7(2) ?
    C202 S2 C1 S1 . . . . -38.5(2) ?
    S1 C1 C2 O2 . . . . 50.8(3) ?
    S2 C1 C2 O2 . . . . 178.23(19) ?
    S1 C1 C2 C3 . . . . 171.0(2) ?
    S2 C1 C2 C3 . . . . -61.5(3) ?
    O2 C2 C3 C8 . . . . 49.5(4) ?
    C1 C2 C3 C8 . . . . -73.2(4) ?
    O2 C2 C3 C4 . . . . -125.6(3) ?
    C1 C2 C3 C4 . . . . 111.7(3) ?
    C8 C3 C4 C5 . . . . -1.0(5) ?
    C2 C3 C4 C5 . . . . 174.2(3) ?
    C3 C4 C5 C6 . . . . -0.7(6) ?
    C4 C5 C6 C7 . . . . 2.1(6) ?
    C5 C6 C7 C8 . . . . -2.0(6) ?
    C4 C3 C8 C7 . . . . 1.1(5) ?
    C2 C3 C8 C7 . . . . -174.0(3) ?
    C6 C7 C8 C3 . . . . 0.3(6) ?
loop_
    _geom_hbond_atom_site_label_D
    _geom_hbond_atom_site_label_H
    _geom_hbond_atom_site_label_A
    _geom_hbond_site_symmetry_A
    _geom_hbond_distance_DH
    _geom_hbond_distance_HA
    _geom_hbond_distance_DA
    _geom_hbond_angle_DHA
    _geom_hbond_publ_flag
    O2 H2O S1 . 0.84 2.53 3.069(3) 123 yes
    C111 H111 S1 . 1.00 2.73 3.197(3) 109 yes
    C211 H211 S2 . 1.00 2.72 3.163(3) 107 yes
    C206 H206 O2 1_655 0.95 2.58 3.284(4) 132 yes
    C205 H205 Cg1 1_655 0.95 3.01 3.886(4) 154 yes
    C5 H5 Cg5 5_666 0.95 3.03 3.759(4) 135 yes
_shelx_space_group_comment
;
The symmetry employed for this shelxl refinement is uniquely defined
by the following loop, which should always be used as a source of
symmetry information in preference to the above space-group names.
They are only intended as comments.
;
_shelx_estimated_absorpt_T_min     ?
_shelx_estimated_absorpt_T_max     ?
_shelx_hkl_file
;
   0   0  -3    0.61    0.98
   0   0   3    1.14    0.98
   0   0  -4  118.74    2.99
   0   0   4  132.75    3.18
   0   0  -5    1.69    1.58
   0   0   5    0.99    1.65
   0   0  -6  271.86    6.07
   0   0   6  287.03    6.30
   0   0  -7   -0.12    2.78
   0   0   7    1.02    2.30
   0   0  -8  371.23    8.13
   0   0   8  371.95    8.12
   0   0  -9   -2.15    2.31
   0   0   9    0.88    2.34
   0   0 -10  168.93    4.76
   0   0  10  174.34    4.90
   0   0 -11    3.93    3.23
   0   0  11   -3.88    2.97
   0   0 -12    0.88    3.31
   0   0  12   -0.82    3.46
   0   0 -13    0.49    3.66
   0   0  13   -3.43    3.23
   0   0 -14   95.47    4.54
   0   0  14   97.67    4.19
   0   0 -15    0.33    3.56
   0   0  15   -4.86    3.14
   0   0 -16  203.10    6.42
   0   0  16  202.91    6.46
   0   0 -17   -7.33    3.84
   0   0  17    1.42    3.84
   0   0 -18   39.30    4.99
   0   0  18   28.95    4.27
   0   0 -19    1.53    4.50
   0   0  19   -2.97    3.90
   0   0 -20   76.62    5.27
   0   0  20   92.42    5.34
   0   0 -21   11.64    5.09
   0   0  21    1.97    4.63
   0   0 -22  349.67   10.42
   0   0 -23    7.00    6.05
   0   0  23    0.45    5.33
   0   0 -24   57.25    6.67
   0   0  24   70.05    6.64
   0   0 -25  -19.41    5.94
   0   0  25    0.72    7.54
   0   0 -26    5.06    6.87
   0   0  26    1.20    8.47
   0   0 -27  -10.40    7.07
   0   0  27    2.87    4.93
   0   0 -28   13.78    8.65
   0   1   2    0.80    0.80
   0   1  -3    1.63    1.00
   0   1   3   -0.07    0.97
   0  -1  -4   -0.62    1.28
   0  -1   4    0.71    1.24
   0   1  -4    1.34    1.32
   0   1   4    1.39    1.26
   0  -1  -5   -0.34    1.68
   0  -1   5   -0.66    1.51
   0   1  -5    0.48    1.57
   0   1   5   -0.29    1.50
   0  -1  -6    0.50    2.31
   0  -1   6    0.47    1.92
   0   1  -6    0.08    2.12
   0   1   6    1.75    1.91
   0  -1  -7    0.18    2.37
   0  -1   7    0.34    2.51
   0   1  -7   -0.35    2.45
   0   1   7    2.50    2.33
   0  -1  -8   -0.18    2.14
   0  -1   8    1.01    2.17
   0   1  -8   -0.25    2.21
   0   1   8   -2.11    2.00
   0  -1  -9    0.42    2.66
   0  -1   9    1.59    2.48
   0   1  -9   -0.05    2.43
   0   1   9   -1.74    2.23
   0  -1 -10    0.50    2.58
   0  -1  10   -1.65    2.45
   0   1 -10    5.68    2.58
   0   1  10    1.76    2.55
   0  -1 -11    1.27    3.24
   0  -1  11   -0.44    3.12
   0   1 -11   -4.30    3.05
   0   1  11   -2.13    3.37
   0  -1 -12    2.47    3.46
   0  -1  12    1.03    3.13
   0   1 -12   -1.10    3.10
   0   1  12    2.32    3.38
   0  -1 -13   -4.00    3.95
   0  -1  13   -3.61    3.60
   0   1 -13   -0.02    3.90
   0   1  13    1.25    3.18
   0  -1 -14   -2.44    3.32
   0  -1  14   -0.19    3.15
   0   1 -14    3.71    3.48
   0   1  14   -0.56    3.08
   0  -1 -15    0.68    3.54
   0  -1  15   -1.67    3.32
   0   1 -15   -3.66    3.53
   0   1  15   -1.72    3.14
   0  -1 -16    4.57    4.12
   0  -1  16    1.56    3.93
   0   1 -16    1.04    3.77
   0   1  16   -2.33    3.94
   0  -1 -17    0.51    3.88
   0  -1  17   -4.27    3.76
   0   1 -17    2.18    3.95
   0   1  17   -4.16    3.87
   0  -1 -18   -2.29    4.22
   0  -1  18   -0.29    3.88
   0   1 -18   -0.34    4.50
   0   1  18    1.14    3.94
   0  -1 -19    5.35    5.06
   0  -1  19   -1.50    4.28
   0   1 -19   -4.44    4.78
   0   1  19    2.33    3.90
   0  -1 -20    4.84    4.83
   0  -1  20   -5.72    4.82
   0   1 -20   -7.64    4.57
   0   1  20   -2.15    4.24
   0  -1 -21   -9.04    4.86
   0  -1  21   -5.65    4.72
   0   1 -21    3.91    4.95
   0   1  21    0.14    4.69
   0  -1 -22   -2.75    5.48
   0  -1  22    0.73    5.09
   0   1 -22    3.06    5.10
   0   1  22   -1.28    5.26
   0  -1 -23   -4.25    6.15
   0  -1  23    5.60    6.23
   0   1 -23    1.76    5.62
   0   1  23   -3.83    5.09
   0  -1 -24    7.87    6.29
   0  -1  24   -5.04    6.97
   0   1 -24   -0.92    6.20
   0   1  24   -6.56    5.64
   0  -1 -25    0.94    6.71
   0  -1  25   -0.92    7.53
   0   1 -25    6.08    6.84
   0   1  25    4.91    7.01
   0  -1 -26  -13.74    6.77
   0   1 -26  -13.76    6.37
   0   1  26    1.51    8.08
   0   1 -27   -3.08    6.95
   0   1  27   -5.36   10.37
   0   1 -28   -1.26    7.61
   0   1  28  -15.82    5.85
   0   1 -29  -13.17    7.79
   0   1  29    5.91    6.66
   0   1 -30   -3.95    8.94
   0   2  -2  332.31    6.58
   0   2   2  323.89    6.43
   0   2  -3   40.37    1.48
   0   2   3   36.52    1.44
   0   2  -4  118.24    2.95
   0   2   4  119.64    2.94
   0  -2  -5   23.41    1.66
   0  -2   5   29.82    1.87
   0   2  -5   24.00    1.83
   0   2   5   27.69    1.79
   0  -2  -6   32.02    2.28
   0  -2   6   28.26    2.22
   0   2  -6   22.05    2.60
   0   2   6   22.14    2.39
   0  -2  -7  467.52    9.83
   0  -2   7  459.07    9.65
   0   2  -7  464.80    9.79
   0   2   7  464.18    9.69
   0  -2  -8  907.38   18.01
   0  -2   8  937.38   18.55
   0   2  -8  948.07   18.80
   0   2   8  933.40   18.47
   0  -2  -9    1.19    2.75
   0  -2   9    0.09    2.42
   0   2  -9    2.32    2.52
   0   2   9    2.16    2.35
   0  -2 -10   17.12    3.22
   0  -2  10   13.50    2.82
   0   2 -10   17.11    2.73
   0   2  10   12.27    2.75
   0  -2 -11   22.87    3.53
   0  -2  11   26.10    3.57
   0   2 -11   24.81    3.21
   0   2  11   17.36    3.19
   0  -2 -12   92.60    4.15
   0  -2  12   94.59    4.00
   0   2 -12   81.79    3.80
   0   2  12   93.26    3.93
   0  -2 -13   28.94    4.14
   0  -2  13   27.42    3.81
   0   2 -13   30.32    3.81
   0   2  13   32.01    3.80
   0  -2 -14    3.21    3.45
   0  -2  14   10.15    3.37
   0   2 -14   12.10    3.85
   0   2  14   10.38    3.48
   0  -2 -15   92.33    4.62
   0  -2  15   96.79    4.60
   0   2 -15   89.08    4.50
   0   2  15   86.10    4.14
   0  -2 -16    2.50    3.82
   0  -2  16   -0.75    3.60
   0   2 -16   -8.52    3.57
   0   2  16   -7.14    3.33
   0  -2 -17   36.34    4.37
   0  -2  17   33.00    4.46
   0   2 -17   22.69    4.25
   0   2  17   29.28    4.14
   0  -2 -18    1.46    4.28
   0  -2  18    2.32    3.88
   0   2 -18    0.23    4.07
   0   2  18    6.84    3.96
   0  -2 -19   90.89    5.30
   0  -2  19   92.99    5.05
   0   2 -19   76.51    5.02
   0   2  19   84.85    4.98
   0  -2 -20  203.87    7.60
   0  -2  20  205.25    7.45
   0   2 -20  194.22    7.27
   0   2  20  205.25    7.13
   0  -2 -21   70.34    5.48
   0  -2  21   87.04    5.57
   0   2 -21   83.28    5.79
   0   2  21   79.33    5.08
   0  -2 -22   -1.28    5.36
   0  -2  22   -0.33    5.32
   0   2 -22   10.00    5.19
   0   2  22    2.83    4.97
   0  -2 -23   -1.29    6.55
   0  -2  23    0.75    5.99
   0   2 -23   -0.03    5.32
   0   2  23   -0.65    5.06
   0  -2 -24   47.73    7.68
   0   2 -24   33.16    6.13
   0   2  24   34.95    6.13
   0   2 -25   36.76    6.77
   0   2  25   65.61    7.77
   0   2 -26   17.34    6.78
   0   2  26   22.20    8.41
   0   2 -27    0.32    7.71
   0   2  27   -7.39    9.32
   0   2 -28   25.16    8.68
   0   2  28   -2.77    5.06
   0   2 -29   17.88    9.04
   0   2  29    6.36    5.99
   0   2 -30   15.59    9.32
   0   2  30   18.26    6.75
   0   3  -1    0.89    0.72
   0   3   1    1.76    0.73
   0   3  -2    3.01    1.06
   0   3   2    1.85    1.02
   0   3  -3   -0.69    1.23
   0   3   3    0.47    1.30
   0   3  -4    1.74    1.55
   0   3   4   -0.96    1.46
   0  -3  -5    1.64    2.14
   0  -3   5   -0.48    1.97
   0   3  -5    0.95    1.91
   0   3   5    0.65    2.00
   0  -3  -6    3.46    2.59
   0  -3   6    1.51    2.36
   0   3  -6    2.01    2.24
   0   3   6    0.58    2.26
   0  -3  -7   -1.55    2.10
   0  -3   7    1.71    2.25
   0   3  -7   -0.43    2.28
   0   3   7   -0.72    1.86
   0  -3  -8    1.30    2.57
   0  -3   8   -1.77    2.22
   0   3  -8    2.52    2.22
   0   3   8   -0.69    2.05
   0  -3  -9   -0.08    2.52
   0  -3   9    2.42    2.50
   0   3  -9   -1.58    2.42
   0   3   9   -1.69    2.24
   0  -3 -10   -0.34    2.93
   0  -3  10   -0.28    2.80
   0   3 -10   -0.29    2.82
   0   3  10   -2.90    2.64
   0  -3 -11   -4.22    3.06
   0  -3  11    2.98    3.00
   0   3 -11    1.39    2.92
   0   3  11    0.48    2.91
   0  -3 -12    2.64    3.41
   0  -3  12   -0.99    3.19
   0   3 -12    0.50    3.06
   0   3  12    3.15    3.30
   0  -3 -13   -3.44    3.28
   0  -3  13    2.80    3.57
   0   3 -13   -0.57    3.09
   0   3  13    1.24    3.33
   0  -3 -14    3.12    3.79
   0  -3  14    2.09    3.40
   0   3 -14    1.64    3.31
   0   3  14   -2.33    2.94
   0  -3 -15   -3.94    3.60
   0  -3  15   -0.99    3.71
   0   3 -15    4.43    3.59
   0   3  15    0.05    3.13
   0  -3 -16    4.18    3.86
   0  -3  16   -4.03    3.41
   0   3 -16   -6.47    3.50
   0   3  16    7.05    3.58
   0  -3 -17   -2.22    4.42
   0  -3  17   -2.95    3.88
   0   3 -17   -0.46    4.21
   0   3  17   -0.71    3.52
   0  -3 -18   -5.09    4.37
   0  -3  18   -4.26    3.92
   0   3 -18    6.92    4.62
   0   3  18   -1.30    4.09
   0  -3 -19   -5.96    4.67
   0  -3  19   -3.46    4.78
   0   3 -19   -5.30    4.69
   0   3  19    4.65    4.27
   0  -3 -20   -0.52    4.94
   0  -3  20    5.22    4.78
   0   3 -20   -0.93    4.45
   0   3  20    1.16    4.14
   0  -3 -21    4.18    5.30
   0  -3  21    6.82    5.21
   0   3 -21    3.07    4.79
   0   3  21   -2.44    4.32
   0  -3 -22    3.42    6.32
   0   3 -22   -4.35    5.02
   0   3  22   -0.06    4.72
   0   3 -23    0.13    5.26
   0   3  23   -0.22    5.04
   0   3 -24   -5.60    5.38
   0   3  24    3.43    6.04
   0   3 -25  -12.05    6.40
   0   3  25   -0.74    6.80
   0   3 -26  -10.96    6.95
   0   3  26   -2.56    7.69
   0   3 -27  -10.59    7.50
   0   3  27    4.17    8.81
   0   3 -28    3.08    7.93
   0   3  28    7.37    5.50
   0   3 -29    1.78    8.24
   0   3  29    6.61    5.81
   0   4  -1 1509.19   28.34
   0   4   1 1428.70   26.85
   0   4  -2 2768.83   51.88
   0   4   2 2772.03   51.96
   0   4  -3 1857.95   35.06
   0   4   3 1836.74   34.68
   0   4  -4    5.63    2.08
   0   4   4    6.96    1.80
   0   4  -5  279.78    6.15
   0   4   5  266.98    5.90
   0  -4  -6  367.69    7.81
   0  -4   6  373.53    7.89
   0   4  -6  385.42    8.16
   0   4   6  387.47    8.15
   0  -4  -7   54.69    2.63
   0  -4   7   59.74    2.69
   0   4  -7   54.10    2.58
   0   4   7   52.37    2.48
   0  -4  -8  709.18   14.36
   0  -4   8  713.51   14.42
   0   4  -8  736.03   14.91
   0   4   8  721.37   14.59
   0  -4  -9  139.76    4.30
   0  -4   9  127.65    4.09
   0   4  -9  138.06    4.16
   0   4   9  134.06    4.11
   0  -4 -10  394.22    9.02
   0  -4  10  380.66    8.72
   0   4 -10  374.77    8.57
   0   4  10  380.55    8.66
   0  -4 -11   34.22    3.77
   0  -4  11   26.54    3.40
   0   4 -11   28.32    3.30
   0   4  11   23.38    3.21
   0  -4 -12  135.18    4.83
   0  -4  12  133.93    4.77
   0   4 -12  130.02    4.53
   0   4  12  129.18    4.51
   0  -4 -13   24.19    3.68
   0  -4  13   26.18    3.55
   0   4 -13   20.65    3.29
   0   4  13   19.39    3.07
   0  -4 -14    7.97    3.58
   0  -4  14    7.16    3.81
   0   4 -14    1.09    3.30
   0   4  14    9.26    3.46
   0  -4 -15   38.03    4.46
   0  -4  15   33.69    3.99
   0   4 -15   22.84    3.90
   0   4  15   29.31    3.86
   0  -4 -16   13.51    4.55
   0  -4  16   16.18    3.82
   0   4 -16   17.57    3.91
   0   4  16   13.60    3.60
   0  -4 -17   31.93    4.68
   0  -4  17   40.74    4.22
   0   4 -17   39.93    4.60
   0   4  17   29.86    4.12
   0  -4 -18   -2.74    4.85
   0  -4  18   -3.48    4.11
   0   4 -18   -2.47    4.42
   0   4  18   -1.17    3.72
   0  -4 -19    4.35    4.78
   0  -4  19   -2.90    5.05
   0   4 -19   15.37    4.87
   0   4  19    2.95    4.37
   0  -4 -20   81.15    5.59
   0   4 -20   79.66    5.10
   0   4  20   75.15    4.97
   0   4 -21   88.27    5.49
   0   4  21   76.01    5.02
   0   4 -22    1.02    4.96
   0   4  22    4.73    4.82
   0   4 -23    0.36    5.27
   0   4  23    2.79    5.00
   0   4 -24   47.25    6.64
   0   4  24   53.41    6.29
   0   4 -25    6.51    6.57
   0   4  25    9.86    6.49
   0   4 -26   11.00    7.39
   0   4  26   15.22    7.73
   0   4 -27   58.58    8.23
   0   4  27   57.55    8.81
   0   4 -28   -3.86    7.45
   0   4  28    3.74    5.06
   0   4 -29   32.02    8.45
   0   4  29   23.98    6.20
   0   5   1    1.81    1.10
   0   5   2    0.93    1.46
   0   5  -3    1.31    1.79
   0   5   3    0.44    1.65
   0   5  -4   -0.60    1.78
   0   5   4    0.95    1.68
   0   5  -5    0.21    1.70
   0   5   5   -0.22    1.64
   0   5  -6   -1.02    1.95
   0   5   6   -0.40    1.89
   0  -5  -7   -0.38    2.35
   0  -5   7   -0.62    2.25
   0   5  -7    0.79    2.33
   0   5   7   -1.52    2.24
   0  -5  -8   -0.68    2.57
   0  -5   8   -1.81    2.50
   0   5  -8   -2.62    2.15
   0   5   8    0.94    2.37
   0  -5  -9    0.02    2.85
   0  -5   9    0.32    3.03
   0   5  -9    1.37    3.16
   0   5   9    2.06    2.97
   0  -5 -10    1.26    3.04
   0  -5  10   -2.32    3.02
   0   5 -10    2.73    3.28
   0   5  10    2.07    2.76
   0  -5 -11   -2.91    3.66
   0  -5  11   -1.06    2.91
   0   5 -11   -4.99    3.12
   0   5  11   -2.14    2.75
   0  -5 -12   -1.14    3.63
   0  -5  12    0.90    3.44
   0   5 -12    0.32    3.13
   0   5  12    1.56    3.06
   0  -5 -13   -3.28    3.75
   0  -5  13   -5.24    3.41
   0   5 -13   -1.09    3.32
   0   5  13   -3.69    3.06
   0  -5 -14   -6.58    3.99
   0  -5  14   -2.50    3.79
   0   5 -14    0.60    3.31
   0   5  14   -2.08    2.89
   0  -5 -15   -0.41    4.26
   0  -5  15   -3.87    3.97
   0   5 -15    6.69    3.78
   0   5  15   -0.97    3.11
   0  -5 -16    5.57    4.48
   0  -5  16    1.12    4.26
   0   5 -16   -3.48    3.54
   0   5  16   -6.11    3.62
   0  -5 -17   -0.13    4.75
   0   5 -17   -0.18    3.83
   0   5  17    0.85    3.90
   0   5 -18   -1.47    4.45
   0   5  18   -1.17    3.66
   0   5 -19   -5.87    4.58
   0   5  19   -4.95    3.61
   0   5 -20   -1.73    4.74
   0   5  20    1.72    3.91
   0   5 -21    2.28    5.06
   0   5  21   -1.53    4.63
   0   5 -22   -5.42    4.89
   0   5  22    1.16    4.73
   0   5 -23   -9.24    5.09
   0   5  23    6.87    4.70
   0   5 -24  -15.12    5.32
   0   5  24    2.36    5.12
   0   5 -25    8.22    6.16
   0   5  25   -3.46    5.77
   0   5 -26    6.15    7.15
   0   5  26   -1.27    7.02
   0   5 -27   -7.29    7.83
   0   5  27    2.97    8.80
   0   5 -28   -7.51    8.18
   0   5  28    7.94    5.64
   0   5 -29   17.00    8.80
   0   5  29   -4.00    5.94
   0   6  -1   30.21    1.09
   0   6  -1   32.61    1.12
   0   6   1   31.57    1.14
   0   6   1   33.04    1.20
   0   6  -2  390.63    7.68
   0   6   2  386.70    7.63
   0   6  -3   40.17    1.69
   0   6   3   42.04    1.70
   0   6  -4  908.59   17.53
   0   6   4  889.42   17.19
   0   6  -5    4.41    1.97
   0   6   5   -0.02    1.83
   0   6  -6  130.07    3.61
   0   6   6  120.85    3.45
   0   6  -7  204.99    5.11
   0   6   7  208.30    5.08
   0  -6  -8   13.00    3.08
   0  -6   8   16.67    2.94
   0   6  -8   11.07    2.95
   0   6   8   13.63    2.72
   0  -6  -9   54.60    3.39
   0  -6   9   52.06    3.14
   0   6  -9   58.75    3.25
   0   6   9   50.32    3.04
   0  -6 -10  369.25    8.50
   0  -6  10  355.21    8.23
   0   6 -10  366.93    8.45
   0   6  10  357.38    8.31
   0  -6 -11   68.87    3.85
   0  -6  11   64.37    3.39
   0   6 -11   60.12    3.32
   0   6  11   61.70    3.18
   0  -6 -12   22.68    3.51
   0  -6  12   25.74    3.74
   0   6 -12   22.61    3.10
   0   6  12   20.95    3.22
   0  -6 -13   -8.80    3.90
   0  -6  13    2.78    3.40
   0   6 -13   -3.05    2.92
   0   6  13    4.22    3.23
   0  -6 -14  116.51    4.86
   0  -6  14  124.13    5.13
   0   6 -14  113.06    4.64
   0   6  14  119.88    4.54
   0  -6 -15   15.59    4.56
   0   6 -15   12.15    3.97
   0   6  15   10.30    3.34
   0   6 -16   16.27    4.21
   0   6  16   22.61    3.98
   0   6 -17    3.74    4.25
   0   6  17    3.76    3.79
   0   6 -18   61.46    4.38
   0   6  18   62.40    4.18
   0   6 -19   15.62    4.45
   0   6  19   14.44    3.80
   0   6 -20   36.44    4.99
   0   6  20   33.45    4.63
   0   6 -21    1.77    4.65
   0   6  21    8.67    4.29
   0   6 -22    1.49    5.63
   0   6  22    4.05    4.48
   0   6 -23   -0.58    5.88
   0   6  23    1.42    4.70
   0   6 -24    1.28    6.30
   0   6  24    7.04    5.48
   0   6 -25   -4.47    6.09
   0   6  25    9.05    6.15
   0   6 -26   10.43    6.81
   0   6  26   12.24    7.00
   0   6 -27   25.59    7.60
   0   6  27   13.19    4.87
   0   6 -28   12.33    7.84
   0   6  28    4.32    5.35
   0   6 -29    4.43    8.97
   0   6  29    5.48    5.71
   0   7  -1    0.09    0.79
   0   7  -1   -0.04    0.91
   0   7   1   -0.02    1.04
   0   7   1    0.73    0.93
   0   7  -2    2.03    1.30
   0   7  -2   -0.92    1.26
   0   7   2    0.47    1.25
   0   7  -3    2.56    1.56
   0   7   3    1.26    1.44
   0   7  -4   -1.79    1.74
   0   7   4   -1.83    1.66
   0   7  -5   -1.90    1.84
   0   7   5   -0.09    1.77
   0   7  -6   -2.74    2.35
   0   7   6    1.00    2.16
   0   7  -7    1.07    2.74
   0   7   7    2.04    2.56
   0  -7  -8    0.44    3.13
   0   7  -8   -0.78    2.87
   0   7   8    0.46    2.56
   0  -7  -9   -4.35    3.33
   0  -7   9   -1.27    3.20
   0   7  -9    1.67    2.84
   0   7   9    2.64    2.67
   0  -7 -10    0.40    3.72
   0  -7  10    0.08    3.36
   0   7 -10    0.73    2.81
   0   7  10    3.17    2.84
   0  -7 -11    3.12    3.69
   0  -7  11   -5.10    3.34
   0   7 -11   -1.81    2.88
   0   7  11   -0.16    2.70
   0  -7 -12   -5.13    3.98
   0   7 -12   -5.19    3.03
   0   7  12    2.78    2.97
   0   7 -13   -0.10    3.36
   0   7  13   -2.29    2.70
   0   7 -14   -0.14    3.37
   0   7  14   -1.16    3.34
   0   7 -15    2.28    3.81
   0   7  15    2.82    3.27
   0   7 -16   -3.64    4.07
   0   7  16    0.70    3.62
   0   7 -17   -4.37    4.18
   0   7  17    3.41    3.93
   0   7 -18   -3.15    3.89
   0   7  18    8.39    3.53
   0   7 -19   -7.34    4.12
   0   7  19   -7.49    3.54
   0   7 -20    4.72    4.96
   0   7  20    4.49    4.22
   0   7 -21   -9.47    5.10
   0   7  21   -2.15    4.17
   0   7 -22   -0.67    5.38
   0   7  22   -0.13    4.21
   0   7 -23    7.52    5.35
   0   7  23   -4.50    4.81
   0   7 -24    0.62    5.78
   0   7  24    5.52    5.43
   0   7 -25    2.20    6.31
   0   7  25   -6.05    5.31
   0   7 -26   -6.32    7.21
   0   7  26    6.10    6.29
   0   7 -27   -3.16    8.06
   0   7  27   -0.48    4.78
   0   7 -28  -13.89    8.60
   0   7  28    4.98    5.85
   0   8  -1   22.86    1.01
   0   8  -1   24.65    0.98
   0   8   1   23.70    1.10
   0   8   1   20.19    1.03
   0   8  -2   42.72    1.57
   0   8  -2   43.13    1.48
   0   8   2   46.19    1.61
   0   8   2   46.16    1.74
   0   8  -3   65.46    2.16
   0   8   3   68.35    2.21
   0   8  -4   12.77    2.12
   0   8   4   12.69    1.94
   0   8  -5  195.40    4.71
   0   8   5  192.17    4.63
   0   8  -6  147.26    4.08
   0   8   6  141.67    3.91
   0   8  -7   17.02    2.71
   0   8   7   20.67    2.54
   0   8  -8    5.52    2.67
   0   8   8    5.83    2.58
   0  -8  -9  262.46    6.64
   0   8  -9  251.85    6.20
   0   8   9  249.00    6.14
   0   8 -10  252.64    6.31
   0   8  10  254.64    6.41
   0   8 -11  125.90    4.32
   0   8  11  116.88    4.13
   0   8 -12   62.18    3.36
   0   8  12   68.13    3.54
   0   8 -13   75.08    4.04
   0   8  13   79.71    3.91
   0   8 -14   56.16    3.91
   0   8  14   61.47    3.76
   0   8 -15    8.90    3.41
   0   8  15   12.52    3.67
   0   8 -16   -1.08    3.84
   0   8  16   -0.59    3.35
   0   8 -17   91.02    4.90
   0   8  17   77.80    4.07
   0   8 -18    8.73    4.49
   0   8  18    6.94    3.90
   0   8 -19  196.85    6.82
   0   8  19  181.52    6.30
   0   8 -20   63.21    5.32
   0   8  20   72.18    4.94
   0   8 -21   99.56    6.06
   0   8  21   82.85    5.21
   0   8 -22   83.63    6.02
   0   8  22   83.13    5.10
   0   8 -23    6.28    5.56
   0   8  23    1.71    4.79
   0   8 -24   10.91    6.17
   0   8  24   13.59    5.52
   0   8 -25   11.07    7.17
   0   8  25   14.38    5.52
   0   8 -26   -4.48    7.71
   0   8  26    0.12    4.33
   0   8 -27  -15.35    7.97
   0   8  27    2.91    4.98
   0   8 -28   -5.88    8.25
   0   8  28    5.75    5.88
   0   9  -1    0.74    0.96
   0   9  -1   -0.22    0.88
   0   9   1   -1.92    1.09
   0   9   1    1.32    1.08
   0   9  -2   -1.15    1.23
   0   9  -2    1.67    1.43
   0   9   2   -0.06    1.44
   0   9   2   -4.09    1.51
   0   9  -3   -1.17    1.46
   0   9  -3    1.22    1.67
   0   9   3    2.38    1.74
   0   9   3   -6.31    1.86
   0   9  -4    0.81    1.96
   0   9   4    0.04    1.99
   0   9  -5    1.98    2.17
   0   9   5    2.00    2.09
   0   9  -6   -1.74    2.34
   0   9   6    1.72    2.42
   0   9  -7   -0.43    2.45
   0   9   7    0.11    2.42
   0   9  -8    0.88    2.40
   0   9   8   -0.36    2.47
   0   9  -9    2.04    2.68
   0   9   9   -2.93    2.44
   0   9 -10   -1.29    2.60
   0   9  10   -1.94    2.52
   0   9 -11    0.84    2.96
   0   9  11    3.03    2.86
   0   9 -12   -2.87    3.12
   0   9  12    2.57    3.09
   0   9 -13    2.08    3.34
   0   9  13    2.84    3.12
   0   9 -14   -5.70    3.35
   0   9  14    1.39    3.31
   0   9 -15   -2.98    3.64
   0   9  15   -3.89    3.42
   0   9 -16    3.75    4.05
   0   9  16   -5.59    3.01
   0   9 -17   -3.58    3.68
   0   9  17   -2.11    3.54
   0   9 -18   -6.45    4.38
   0   9  18   -1.69    3.42
   0   9 -19    5.54    4.70
   0   9  19    3.94    4.28
   0   9 -20    1.31    4.49
   0   9  20    0.16    4.11
   0   9 -21    7.02    5.17
   0   9  21    2.94    4.45
   0   9 -22   -2.52    5.82
   0   9  22    5.66    4.75
   0   9 -23    6.19    6.27
   0   9  23    5.47    4.50
   0   9 -24    0.18    6.04
   0   9  24    3.04    5.14
   0   9 -25   10.90    7.37
   0   9  25   -9.69    5.60
   0   9 -26    1.49    7.94
   0   9  26    0.14    4.48
   0   9 -27   17.24    8.69
   0   9  27    8.67    5.32
   0   9  28   -0.95    5.78
   0  10   1    7.93    1.13
   0  10   1    7.17    1.08
   0  10  -2   10.02    1.15
   0  10  -2   13.26    1.31
   0  10   2   14.43    1.22
   0  10   2   13.06    1.55
   0  10  -3  205.76    4.51
   0  10  -3  190.67    4.19
   0  10   3  201.71    4.46
   0  10   3  198.15    4.49
   0  10  -4  212.54    4.83
   0  10   4  200.58    4.60
   0  10  -5  221.86    5.12
   0  10   5  227.21    5.24
   0  10  -6    1.70    2.28
   0  10   6    0.16    2.23
   0  10  -7    3.13    2.32
   0  10   7    8.21    2.51
   0  10  -8   24.99    2.86
   0  10   8   24.57    2.76
   0  10  -9  130.10    4.22
   0  10   9  138.58    4.28
   0  10 -10    9.38    3.01
   0  10  10    6.42    2.96
   0  10 -11  329.90    7.87
   0  10  11  295.16    7.32
   0  10 -12   69.72    3.65
   0  10  12   75.42    3.76
   0  10 -13   29.84    3.76
   0  10  13   36.17    3.79
   0  10 -14   35.21    3.62
   0  10  14   43.99    3.44
   0  10 -15    2.74    3.70
   0  10  15    3.26    3.02
   0  10 -16    7.35    4.13
   0  10  16    1.53    3.42
   0  10 -17   -7.55    3.93
   0  10  17    1.23    3.64
   0  10 -18   12.28    4.72
   0  10  18   16.12    3.81
   0  10 -19   12.69    4.34
   0  10  19    9.15    4.26
   0  10 -20   42.86    5.52
   0  10  20   22.08    4.23
   0  10 -21   25.78    5.63
   0  10  21   13.53    4.87
   0  10 -22    6.33    5.37
   0  10  22   -2.36    4.20
   0  10 -23   33.64    6.86
   0  10  23   34.00    5.47
   0  10 -24   14.56    7.22
   0  10  24   22.50    5.50
   0  10 -25   72.16    7.57
   0  10  25   62.87    6.02
   0  10 -26   -2.61    7.12
   0  10  26    4.45    5.71
   0  10 -27   71.90    9.40
   0  10  27   42.02    6.42
   0  11  -2    0.99    1.32
   0  11  -2   -0.42    1.30
   0  11   2   -1.60    1.26
   0  11   2    0.34    1.44
   0  11  -3    1.38    1.56
   0  11   3   -0.42    1.40
   0  11  -4    1.36    1.83
   0  11   4   -1.45    1.83
   0  11  -5   -0.72    2.01
   0  11   5    1.62    2.08
   0  11  -6    1.71    2.18
   0  11   6    1.33    2.27
   0  11  -7   -2.44    2.33
   0  11   7   -0.98    2.27
   0  11  -8    1.93    2.56
   0  11   8    0.80    2.45
   0  11  -9    4.26    2.89
   0  11   9    0.08    2.64
   0  11 -10    1.99    2.93
   0  11  10   -0.39    2.74
   0  11 -11    1.89    3.11
   0  11  11   -0.90    2.85
   0  11 -12   -2.73    3.20
   0  11  12   -0.35    3.10
   0  11 -13    0.11    3.50
   0  11  13   -0.41    3.14
   0  11 -14    5.77    3.77
   0  11  14    1.47    3.45
   0  11 -15   -4.00    3.74
   0  11  15   -2.42    3.37
   0  11 -16   -2.32    3.82
   0  11  16    2.32    3.50
   0  11 -17   -1.53    3.87
   0  11  17   -0.96    3.31
   0  11 -18   -1.70    4.43
   0  11  18   -0.36    3.97
   0  11 -19  -10.49    4.43
   0  11  19    4.29    4.24
   0  11 -20    0.84    5.11
   0  11  20    1.50    4.03
   0  11 -21    5.69    5.43
   0  11  21   -7.15    4.50
   0  11 -22   -3.19    5.84
   0  11  22    5.42    4.51
   0  11 -23    1.02    6.57
   0  11  23   -6.23    5.24
   0  11 -24   10.68    6.42
   0  11  24   -4.06    4.39
   0  11 -25   11.61    7.61
   0  11  25    0.07    5.56
   0  11 -26   -1.76    8.18
   0  11  26    6.98    5.55
   0  12  -2   58.69    1.68
   0  12   2   56.43    1.81
   0  12  -3   78.61    2.33
   0  12   3   78.56    2.34
   0  12  -4   19.61    1.77
   0  12   4   15.47    1.75
   0  12  -5   91.65    2.87
   0  12   5  101.33    3.28
   0  12  -6  236.82    5.49
   0  12   6  238.27    5.58
   0  12  -7  325.83    7.23
   0  12   7  328.85    7.36
   0  12  -8  490.67   10.39
   0  12   8  477.08   10.23
   0  12  -9   23.24    2.87
   0  12   9   19.40    3.01
   0  12 -10   80.23    3.55
   0  12  10   72.61    3.53
   0  12 -11   56.70    3.38
   0  12  11   59.86    3.31
   0  12 -12  112.38    4.44
   0  12  12  111.11    4.42
   0  12 -13    2.35    3.42
   0  12  13    3.32    3.65
   0  12 -14   27.87    3.99
   0  12  14   23.77    4.04
   0  12 -15   12.57    3.73
   0  12  15    2.03    3.53
   0  12 -16   -1.03    3.93
   0  12  16   -2.33    3.71
   0  12 -17   -0.93    4.13
   0  12  17    6.65    3.89
   0  12 -18   22.39    4.69
   0  12  18   24.78    4.36
   0  12 -19    3.61    4.82
   0  12  19    1.57    4.17
   0  12 -20   77.21    5.53
   0  12  20   78.58    5.31
   0  12 -21    6.30    5.67
   0  12  21   -7.92    4.91
   0  12 -22  140.42    7.23
   0  12  22  127.69    5.93
   0  12 -23   12.44    6.64
   0  12  23   10.26    5.33
   0  12 -24   60.99    7.74
   0  12  24   48.06    5.81
   0  12 -25   33.18    8.14
   0  12  25   20.26    6.09
   0  12 -26  -12.02    7.65
   0  12  26    1.63    5.30
   0  13  -3    0.22    1.54
   0  13   3   -2.76    1.59
   0  13  -4   -1.87    2.01
   0  13   4   -0.19    1.88
   0  13  -5   -2.42    2.27
   0  13   5   -0.80    1.90
   0  13  -6   -2.64    2.16
   0  13   6    1.30    2.05
   0  13  -7    2.99    2.39
   0  13   7    0.00    3.15
   0  13  -8   -1.77    2.55
   0  13   8    0.49    2.98
   0  13  -9    1.23    2.77
   0  13   9   -2.45    2.91
   0  13 -10   -0.32    2.78
   0  13  10    0.44    3.15
   0  13 -11   -1.75    3.02
   0  13  11   -0.01    3.20
   0  13 -12   -0.66    3.20
   0  13  12   -3.54    3.30
   0  13 -13   -4.65    3.40
   0  13  13    5.21    3.59
   0  13 -14    4.12    3.54
   0  13  14    5.81    3.80
   0  13 -15   -2.09    3.67
   0  13  15   -1.37    4.06
   0  13 -16   -2.03    4.00
   0  13  16    4.33    4.43
   0  13 -17   -3.69    4.18
   0  13  17   -1.28    4.44
   0  13 -18   -0.15    4.54
   0  13  18    0.04    4.70
   0  13 -19   -3.39    4.91
   0  13  19    2.18    4.94
   0  13 -20   -1.05    5.21
   0  13  20    6.16    4.91
   0  13 -21  -15.31    5.49
   0  13  21   -1.04    4.49
   0  13 -22   -8.16    5.72
   0  13  22   -2.43    4.81
   0  13 -23   -1.84    6.64
   0  13  23   -5.41    5.01
   0  13 -24   -9.47    6.72
   0  13  24   -1.67    5.43
   0  13 -25    1.73    7.78
   0  13  25   10.40    6.00
   0  14   4    0.34    1.90
   0  14  -5    5.66    2.28
   0  14   5    8.14    2.13
   0  14  -6    5.68    2.62
   0  14   6    9.30    2.29
   0  14  -7   34.34    2.72
   0  14   7   33.75    2.41
   0  14  -8   17.01    2.94
   0  14   8   18.46    2.68
   0  14  -9  279.76    6.76
   0  14   9  276.90    6.74
   0  14 -10   11.27    3.10
   0  14  10   13.38    4.48
   0  14 -11   48.49    3.41
   0  14  11   60.39    4.11
   0  14 -12   32.42    3.68
   0  14  12   29.24    4.56
   0  14 -13   66.22    3.96
   0  14  13   71.60    4.64
   0  14 -14   20.38    3.95
   0  14  14   17.00    4.72
   0  14 -15   -7.78    3.92
   0  14  15   -2.99    5.17
   0  14 -16   25.32    4.65
   0  14  16   31.91    5.49
   0  14 -17   43.55    5.05
   0  14  17   62.26    6.30
   0  14 -18   24.17    5.10
   0  14  18   17.24    4.34
   0  14 -19   56.76    5.34
   0  14  19   57.91    4.58
   0  14 -20    5.85    5.61
   0  14  20    2.67    4.31
   0  14 -21   19.80    6.03
   0  14  21    9.96    4.98
   0  14 -22  -11.87    6.03
   0  14  22   -6.15    4.89
   0  14 -23    0.48    6.71
   0  14  23   16.51    5.64
   0  14 -24   13.88    7.38
   0  14  24    9.26    5.81
   0  15   6    1.58    2.33
   0  15  -7    6.23    2.75
   0  15   7    5.95    2.60
   0  15  -8    4.93    2.98
   0  15   8    0.13    2.69
   0  15  -9   -0.64    3.25
   0  15   9    0.21    2.70
   0  15 -10    4.32    3.36
   0  15  10    3.10    2.84
   0  15 -11    1.20    3.31
   0  15  11   -0.62    2.94
   0  15 -12    3.22    3.70
   0  15  12   -2.58    3.12
   0  15 -13   -4.50    3.66
   0  15  13   -3.66    3.17
   0  15 -14   -2.88    3.89
   0  15  14   -6.39    3.37
   0  15 -15   -2.85    4.17
   0  15  15    1.49    3.60
   0  15 -16   -3.94    4.41
   0  15  16    3.61    3.66
   0  15 -17   -8.28    4.51
   0  15  17    1.97    4.16
   0  15 -18    4.53    4.82
   0  15  18   -7.21    4.00
   0  15 -19    2.04    5.23
   0  15  19   -9.37    4.16
   0  15 -20   -4.93    5.34
   0  15  20    6.69    4.88
   0  15 -21   -1.39    5.72
   0  15  21   -8.77    4.85
   0  15 -22    1.48    6.30
   0  15  22   -1.82    5.08
   0  15 -23   -4.61    6.23
   0  15  23    0.97    5.49
   0  16   8   12.00    2.91
   0  16  -9   13.24    3.28
   0  16   9   13.22    3.10
   0  16 -10    1.56    3.40
   0  16  10    2.03    3.16
   0  16 -11    5.57    3.58
   0  16  11   -0.50    3.12
   0  16 -12   10.63    3.82
   0  16  12   15.24    3.50
   0  16 -13   25.78    4.31
   0  16  13   21.40    3.64
   0  16 -14   14.28    4.24
   0  16  14   15.56    3.74
   0  16 -15    2.66    4.41
   0  16  15    2.00    3.79
   0  16 -16   94.81    5.34
   0  16  16  106.06    5.05
   0  16 -17    2.91    4.98
   0  16  17   11.51    4.28
   0  16 -18    9.97    5.35
   0  16  18    6.32    4.29
   0  16 -19    0.91    5.44
   0  16  19    1.23    4.66
   0  16 -20   29.30    6.12
   0  16  20   17.60    4.94
   0  16 -21   -3.27    5.88
   0  16  21    5.14    5.10
   0  16 -22   -9.73    6.02
   0  16  22    6.55    5.72
   0  17  11   -3.50    3.42
   0  17 -12   -0.65    3.84
   0  17  12   -3.18    3.67
   0  17 -13    0.02    4.06
   0  17  13  -12.33    3.80
   0  17 -14    1.30    4.38
   0  17  14   -0.44    4.01
   0  17 -15   -7.04    4.25
   0  17  15   -0.17    4.10
   0  17 -16   -3.66    4.67
   0  17  16   -1.22    4.22
   0  17 -17    1.87    4.88
   0  17  17  -10.99    4.44
   0  17 -18    7.93    5.23
   0  17  18   -0.61    4.76
   0  17 -19    8.58    5.51
   0  17  19    8.84    5.07
   0  17 -20    5.42    5.76
   0  17  20    7.81    5.28
   0  17 -21   -8.50    5.87
   0  17  21    0.67    5.74
   0  18  13   -0.71    3.89
   0  18  14   -0.88    4.33
   0  18 -15    3.04    4.63
   0  18  15    0.30    4.52
   0  18 -16   -1.05    4.87
   0  18  16    4.83    4.66
   0  18 -17    1.25    5.01
   0  18  17   -5.46    5.01
   0  18 -18   11.48    5.55
   0  18  18    4.17    5.16
   0  18 -19   40.69    6.07
   0  18  19   34.54    5.95
   0  18 -20   37.34    6.36
   0  18  20   39.02    6.34
   0  19  16   -1.81    4.96
   0  19  17   -6.79    5.12
   0  19 -18   -3.57    5.50
   0  19  18   -6.57    5.62
   0  19 -19   -0.55    5.78
   0  19  19    3.52    5.86
  -1   0  -2   23.62    1.22
  -1   0   2   24.55    1.23
   1   0  -2   24.45    1.18
   1   0   2   22.13    1.14
  -1   0  -3    0.59    1.29
  -1   0   3    0.27    1.17
   1   0  -3    1.46    1.22
   1   0   3    0.26    1.17
  -1   0  -4  406.64    8.31
   1   0  -4  420.67    8.57
   1   0   4  412.93    8.40
  -1   0  -5    0.26    1.80
  -1   0   5    1.95    1.55
   1   0  -5    0.16    1.86
   1   0   5    0.93    1.53
  -1   0  -6  502.12   10.32
  -1   0   6  539.27   11.02
   1   0  -6  539.69   11.07
   1   0   6  556.97   11.34
  -1   0  -7   -2.84    2.46
  -1   0   7   -1.38    2.66
   1   0  -7    0.65    2.40
  -1   0  -8    1.29    2.19
  -1   0   8   -0.16    2.27
   1   0  -8    1.39    2.53
   1   0   8   -3.47    2.07
  -1   0  -9   -0.71    2.55
  -1   0   9    2.19    2.65
   1   0  -9    0.32    2.55
   1   0   9   -0.63    2.47
  -1   0 -10  101.23    3.76
  -1   0  10  109.45    3.92
   1   0 -10  104.92    3.80
   1   0  10  112.07    3.87
  -1   0 -11    4.08    3.57
  -1   0  11   -0.85    3.13
   1   0 -11   -0.46    3.23
   1   0  11    0.01    3.05
  -1   0 -12  285.08    7.31
  -1   0  12  274.24    7.09
   1   0 -12  282.64    7.24
   1   0  12  270.93    6.99
  -1   0 -13    1.22    3.68
  -1   0  13   -1.18    3.71
   1   0 -13   -4.60    3.36
   1   0  13   -0.86    3.45
  -1   0 -14    1.77    3.44
  -1   0  14    5.67    3.40
   1   0 -14    7.20    3.68
   1   0  14   13.98    3.53
  -1   0 -15    3.06    3.70
  -1   0  15   -1.05    3.99
   1   0 -15    6.98    3.70
   1   0  15   -3.90    3.24
  -1   0 -16   -3.58    3.90
  -1   0  16   -1.64    3.96
   1   0 -16    3.32    3.91
   1   0  16    2.86    3.45
  -1   0 -17   -8.17    3.91
  -1   0  17    3.84    4.36
   1   0 -17   -1.66    4.08
   1   0  17    2.92    4.07
  -1   0 -18    3.62    4.36
  -1   0  18   -1.02    4.77
   1   0 -18    3.08    4.48
   1   0  18    0.48    3.79
  -1   0 -19    2.66    4.65
  -1   0  19    0.15    5.34
   1   0 -19    1.04    4.80
   1   0  19    4.96    4.51
  -1   0 -20   78.50    5.84
  -1   0  20   92.53    6.98
   1   0 -20   58.72    6.06
   1   0  20   82.95    5.17
  -1   0 -21   -6.43    4.90
  -1   0  21   -3.85    4.07
   1   0 -21   -5.12    5.24
   1   0  21   -1.15    4.46
  -1   0 -22    4.00    5.17
  -1   0  22    3.95    4.21
   1   0 -22    7.12    6.14
   1   0  22   -3.63    5.45
  -1   0 -23    5.98    5.93
  -1   0  23   -7.15    4.23
   1   0 -23   -1.45    5.66
   1   0  23    2.13    5.16
  -1   0 -24   34.71    6.71
  -1   0  24   32.66    5.61
   1   0 -24   29.58    6.41
   1   0  24   19.25    5.63
  -1   0 -25    6.26    6.22
  -1   0  25    2.41    4.86
   1   0 -25    3.58    7.02
   1   0  25    2.34    5.87
  -1   0 -26   -0.87    6.69
  -1   0  26    2.05    5.58
   1   0 -26    4.27    6.56
   1   0  26    9.43    6.90
  -1   0 -27    6.76    6.96
  -1   0  27    1.57    5.38
   1   0 -27    0.31    7.89
   1   0  27   -0.78    7.37
  -1   0 -28    4.19    8.25
   1   0 -28   20.65    7.60
  -1   1   0    0.80    0.86
   1   1   0    0.86    0.78
  -1   1  -1  573.17   11.14
  -1   1   1  550.20   10.71
   1   1  -1  552.48   10.73
   1   1   1  595.53   11.55
  -1   1  -2  497.85    9.81
  -1   1   2  496.06    9.74
   1   1  -2  543.01   10.62
   1   1   2  499.61    9.81
  -1  -1  -3   95.95    2.56
  -1  -1   3  105.95    2.70
  -1   1  -3  103.36    2.70
  -1   1   3  102.22    2.65
   1  -1  -3  109.15    2.75
   1  -1   3   96.86    2.51
   1   1  -3  106.45    2.69
   1   1   3   97.08    2.50
  -1  -1  -4   15.11    1.70
  -1  -1   4   14.50    1.60
  -1   1  -4   14.43    1.69
  -1   1   4   14.66    1.60
   1  -1  -4   14.36    1.65
   1  -1   4   13.07    1.35
   1   1  -4   12.77    1.68
   1   1   4   17.83    1.56
  -1  -1  -5  660.59   13.15
  -1  -1   5  673.61   13.36
  -1   1  -5  632.32   12.61
  -1   1   5  622.22   12.44
   1  -1  -5  651.19   12.95
   1  -1   5  659.35   13.07
   1   1  -5  619.71   12.38
   1   1   5  621.81   12.38
  -1  -1  -6  101.79    3.32
  -1  -1   6  109.54    3.41
  -1   1  -6  103.94    3.23
  -1   1   6  110.85    3.83
   1  -1  -6  109.56    3.66
   1  -1   6   85.68    3.06
   1   1  -6  108.16    3.61
   1   1   6   95.55    2.97
  -1  -1  -7  137.30    4.03
  -1  -1   7  140.84    3.85
  -1   1  -7  134.70    3.89
  -1   1   7  129.98    3.85
   1  -1  -7  138.05    4.13
   1  -1   7  130.00    3.80
   1   1  -7  140.09    4.11
   1   1   7  139.11    3.86
  -1  -1  -8   10.92    2.33
  -1  -1   8    4.10    2.55
  -1   1  -8    4.52    2.20
  -1   1   8    5.38    2.17
   1  -1  -8    4.90    2.42
   1  -1   8    8.52    2.36
   1   1  -8    8.24    2.49
   1   1   8    8.59    2.17
  -1  -1  -9  221.12    5.65
  -1  -1   9  221.21    5.74
  -1   1  -9  215.33    5.53
  -1   1   9  219.48    5.56
   1  -1  -9  211.07    5.48
   1  -1   9  221.81    5.61
   1   1  -9  215.09    5.49
   1   1   9  211.69    5.55
  -1  -1 -10  117.29    4.02
  -1  -1  10  106.77    3.96
  -1   1 -10  119.21    4.08
  -1   1  10  113.98    3.90
   1  -1 -10  124.12    4.17
   1  -1  10  115.23    3.91
   1   1 -10  119.14    4.16
   1   1  10  120.12    3.99
  -1  -1 -11  162.66    5.23
  -1  -1  11  173.40    5.20
  -1   1 -11  179.51    5.40
  -1   1  11  170.89    5.14
   1  -1 -11  165.39    5.17
   1  -1  11  174.59    5.31
   1   1 -11  174.94    5.24
   1   1  11  175.55    5.17
  -1  -1 -12   76.16    3.93
  -1  -1  12   69.59    3.71
  -1   1 -12   80.32    4.12
  -1   1  12   83.55    3.90
   1  -1 -12   77.61    4.12
   1  -1  12   73.63    3.60
   1   1 -12   81.42    4.01
   1   1  12   76.20    3.74
  -1  -1 -13  187.36    5.85
  -1  -1  13  191.28    5.85
  -1   1 -13  183.56    5.77
  -1   1  13  186.30    5.84
   1  -1 -13  192.47    5.91
   1  -1  13  204.14    5.94
   1   1 -13  188.39    5.71
   1   1  13  190.54    5.80
  -1  -1 -14   14.47    3.73
  -1  -1  14   18.14    3.74
  -1   1 -14   13.18    3.68
  -1   1  14   15.66    3.52
   1  -1 -14    8.98    3.63
   1  -1  14   15.95    3.33
   1   1 -14   15.34    3.40
   1   1  14   18.83    3.57
  -1  -1 -15   86.84    4.71
  -1  -1  15   83.39    4.43
  -1   1 -15  105.17    4.74
  -1   1  15   86.25    4.38
   1  -1 -15   95.94    4.78
   1  -1  15  101.83    4.61
   1   1 -15   89.83    4.36
   1   1  15   91.22    4.38
  -1  -1 -16   36.70    4.41
  -1  -1  16   39.82    4.46
  -1   1 -16   44.81    4.72
  -1   1  16   46.73    4.25
   1  -1 -16   38.71    4.52
   1  -1  16   38.54    4.24
   1   1 -16   36.81    4.35
   1   1  16   38.44    4.10
  -1  -1 -17   67.53    4.75
  -1  -1  17   67.40    4.84
  -1   1 -17   45.17    4.16
  -1   1  17   69.58    4.81
   1  -1 -17   62.51    4.56
   1  -1  17   70.52    4.61
   1   1 -17   58.68    4.42
   1   1  17   52.75    4.03
  -1  -1 -18  243.89    7.62
  -1  -1  18  224.92    7.61
  -1   1 -18  237.17    7.42
  -1   1  18  224.03    7.55
   1  -1 -18  228.97    7.41
   1  -1  18  240.07    7.29
   1   1 -18  241.04    7.56
   1   1  18  231.57    7.19
  -1  -1 -19  104.16    5.90
  -1  -1  19  112.36    6.55
  -1   1 -19   88.32    5.28
  -1   1  19   89.06    5.91
   1  -1 -19   89.56    5.43
   1  -1  19   81.26    5.28
   1   1 -19   92.51    5.42
   1   1  19   95.21    5.04
  -1  -1 -20  297.26    9.02
  -1  -1  20  280.65    8.17
  -1   1 -20  304.91    9.42
  -1   1  20  318.47    9.93
   1  -1  20  326.66    9.28
   1   1 -20  303.68    9.15
   1   1  20  302.17    8.91
  -1  -1 -21    4.52    5.11
  -1  -1  21    3.07    4.35
  -1   1 -21    6.93    5.13
  -1   1  21    1.50    3.67
   1  -1 -21    0.54    5.42
   1  -1  21    3.56    4.74
   1   1 -21    9.19    5.79
   1   1  21   11.66    4.87
  -1  -1 -22   10.57    5.32
  -1  -1  22    6.17    4.46
  -1   1 -22   -1.38    5.32
  -1   1  22    9.11    4.32
   1  -1 -22    9.44    6.47
   1  -1  22   -2.00    5.29
   1   1 -22    9.04    5.88
   1   1  22    8.60    4.88
  -1  -1 -23   -2.59    5.90
  -1  -1  23    1.82    4.61
  -1   1 -23   -4.96    5.53
  -1   1  23    7.86    4.84
   1  -1 -23    4.27    6.01
   1  -1  23    2.25    5.60
   1   1 -23  -13.15    5.37
   1   1  23    5.28    5.29
  -1  -1 -24   15.30    6.59
  -1  -1  24   14.60    5.48
  -1   1 -24   17.84    5.97
  -1   1  24   11.79    4.73
   1  -1 -24    5.15    6.23
   1  -1  24   10.87    5.54
   1   1 -24   15.12    6.69
   1   1  24    7.81    5.76
  -1  -1 -25   61.05    7.32
  -1  -1  25   57.40    6.19
  -1   1 -25   63.71    7.11
  -1   1  25   55.71    5.55
   1  -1 -25   70.42    7.94
   1  -1  25   46.63    6.72
   1   1 -25   55.88    7.14
   1   1  25   76.46    6.49
  -1  -1 -26   10.76    6.87
  -1   1 -26   11.29    7.11
  -1   1  26   -0.53    4.79
   1  -1 -26    9.52    6.94
   1   1 -26   -7.59    6.93
   1   1  26    0.74    6.01
  -1   1 -27    6.82    7.55
  -1   1  27    1.69    5.92
   1   1 -27    2.67    6.80
   1   1  27   -2.11    6.50
  -1   1 -28    0.22    7.37
  -1   1  28   -4.78    5.35
   1   1 -28   -7.81    8.03
   1   1  28   11.60    7.54
  -1   1 -29   16.42    8.45
   1   1 -29  -15.20    7.41
   1   1  29   -0.45    9.53
  -1   1 -30    2.71    8.96
   1   1 -30   -4.20    8.64
  -1   2   0    0.12    0.96
   1   2   0   -1.28    0.95
  -1   2  -1   12.66    1.02
  -1   2   1   11.95    1.02
   1   2  -1   10.67    0.95
   1   2   1   11.06    0.97
  -1   2  -2  355.25    7.18
  -1   2   2  368.47    7.38
   1   2  -2  360.63    7.24
   1   2   2  369.08    7.40
  -1   2  -3   13.63    1.52
  -1   2   3   12.46    1.40
   1   2  -3   13.90    1.31
   1   2   3   14.86    1.29
  -1  -2  -4  223.60    4.99
  -1  -2   4  230.48    5.12
  -1   2  -4  207.35    4.72
  -1   2   4  220.70    4.90
   1  -2  -4  228.36    5.05
   1  -2   4  216.97    4.81
   1   2  -4  206.75    4.69
   1   2   4  209.03    4.65
  -1  -2  -5  856.79   16.79
  -1  -2   5  918.08   17.95
  -1   2  -5  868.54   17.00
  -1   2   5  922.40   18.00
   1  -2  -5  877.06   17.15
   1  -2   5  825.27   16.14
   1   2  -5  864.31   16.90
   1   2   5  864.70   16.89
  -1  -2  -6  877.60   17.30
  -1  -2   6  917.51   18.04
  -1   2  -6  880.04   17.33
  -1   2   6  834.76   16.51
   1  -2  -6  914.12   18.00
   1  -2   6  890.76   17.51
   1   2  -6  858.59   16.93
   1   2   6  880.87   17.30
  -1  -2  -7   14.22    2.46
  -1  -2   7   10.05    1.93
  -1   2  -7   13.72    2.45
  -1   2   7   11.76    2.20
   1  -2  -7   14.31    2.51
   1  -2   7    5.86    2.17
   1   2  -7    9.98    2.21
   1   2   7   10.17    2.06
  -1  -2  -8   87.54    3.19
  -1  -2   8   88.73    3.03
  -1   2  -8   92.14    3.42
  -1   2   8   86.12    3.09
   1  -2  -8   93.05    3.36
   1  -2   8   88.17    3.18
   1   2  -8   90.77    3.18
   1   2   8   86.24    3.08
  -1  -2  -9   34.11    2.65
  -1  -2   9   26.02    3.40
  -1   2  -9   28.20    2.71
  -1   2   9   26.10    2.72
   1  -2  -9   28.67    3.00
   1  -2   9   32.48    2.58
   1   2  -9   22.74    2.77
   1   2   9   33.58    2.58
  -1  -2 -10    4.47    2.90
  -1  -2  10    6.80    3.21
  -1   2 -10    7.75    2.85
  -1   2  10    8.86    2.87
   1  -2 -10    6.11    3.00
   1  -2  10    6.13    2.78
   1   2 -10   12.79    3.08
   1   2  10   10.27    2.72
  -1  -2 -11  133.68    4.58
  -1  -2  11  129.74    4.61
  -1   2 -11  138.70    4.66
  -1   2  11  128.33    4.53
   1  -2 -11  136.14    4.68
   1  -2  11  133.44    4.66
   1   2 -11  126.49    4.41
   1   2  11  133.70    4.50
  -1  -2 -12   16.40    3.64
  -1  -2  12   19.71    3.95
  -1   2 -12   20.88    3.90
  -1   2  12   22.01    3.45
   1  -2 -12   16.38    3.60
   1  -2  12   20.40    3.61
   1   2 -12   19.93    3.60
   1   2  12   14.17    3.10
  -1  -2 -13    1.96    3.45
  -1  -2  13    8.73    3.95
  -1   2 -13    3.42    3.46
  -1   2  13    7.34    3.28
   1  -2 -13    7.85    3.59
   1  -2  13    4.31    3.57
   1   2 -13    7.19    3.30
   1   2  13    5.03    3.13
  -1  -2 -14    4.99    3.53
  -1  -2  14    3.43    3.75
  -1   2 -14    1.09    3.53
  -1   2  14   -0.22    3.40
   1  -2 -14    1.68    3.66
   1  -2  14    5.88    3.27
   1   2 -14    7.05    3.64
   1   2  14   -1.06    2.99
  -1  -2 -15    1.85    3.64
  -1  -2  15    0.37    3.89
  -1   2 -15    5.30    3.69
  -1   2  15    2.78    3.38
   1  -2 -15    9.02    3.82
   1  -2  15    9.10    3.41
   1   2 -15    4.10    3.42
   1   2  15    2.84    3.20
  -1  -2 -16    1.52    4.01
  -1  -2  16    5.34    4.59
  -1   2 -16    0.45    3.86
  -1   2  16   -1.87    3.66
   1  -2 -16   -7.14    4.02
   1  -2  16    2.97    4.07
   1   2 -16    8.48    3.85
   1   2  16    7.66    3.42
  -1  -2 -17   25.63    4.34
  -1  -2  17   41.68    5.84
  -1   2 -17   32.73    4.70
  -1   2  17   22.07    4.38
   1  -2 -17   34.76    5.12
   1  -2  17   17.97    4.12
   1   2 -17   17.67    4.16
   1   2  17   34.41    4.29
  -1  -2 -18   -1.23    4.86
  -1  -2  18   14.41    6.80
  -1   2 -18    0.18    4.12
  -1   2  18   -0.78    4.36
   1  -2 -18    4.04    5.06
   1  -2  18    5.11    4.44
   1   2 -18    4.67    4.34
   1   2  18    2.82    3.86
  -1  -2 -19   53.99    5.77
  -1  -2  19   46.74    4.14
  -1   2 -19   53.15    5.54
  -1   2  19   39.39    5.60
   1  -2 -19   46.98    5.79
   1  -2  19   48.47    4.84
   1   2 -19   37.45    5.03
   1   2  19   50.89    5.03
  -1  -2 -20   45.48    5.60
  -1  -2  20   40.82    4.68
  -1   2 -20   30.98    5.27
  -1   2  20   42.61    6.09
   1  -2 -20   43.12    6.09
   1  -2  20   28.02    4.94
   1   2 -20   46.53    5.89
   1   2  20   28.67    4.65
  -1  -2 -21    0.73    4.92
  -1  -2  21   -7.25    4.28
  -1   2 -21    9.54    5.51
  -1   2  21    0.45    7.24
   1  -2 -21    5.02    6.00
   1  -2  21   -1.05    4.77
   1   2 -21   -3.88    5.03
   1   2  21   -0.13    4.33
  -1  -2 -22   10.67    5.89
  -1  -2  22    4.22    4.52
  -1   2 -22    5.59    5.09
  -1   2  22   11.58    4.17
   1  -2 -22   -9.41    5.54
   1  -2  22    4.87    5.60
   1   2 -22   10.81    5.34
   1   2  22   10.71    5.31
  -1  -2 -23   -2.22    6.20
  -1  -2  23    2.63    4.77
  -1   2 -23   -0.28    5.15
  -1   2  23   -6.44    3.94
   1  -2 -23    4.21    6.17
   1  -2  23   -6.56    5.70
   1   2 -23   -3.71    5.97
   1   2  23    3.82    5.07
  -1  -2 -24   10.96    6.18
  -1   2 -24   13.49    6.25
  -1   2  24   18.61    5.01
   1  -2 -24   25.85    6.63
   1   2 -24   13.08    5.97
   1   2  24   11.86    5.45
  -1   2 -25   -2.54    6.43
  -1   2  25   -0.51    4.54
   1   2 -25   -8.50    6.52
   1   2  25    0.90    5.80
  -1   2 -26   11.70    6.59
  -1   2  26    8.55    5.30
   1   2 -26    4.29    6.34
   1   2  26    5.62    6.72
  -1   2 -27  -12.42    6.75
  -1   2  27   -1.81    4.97
   1   2 -27    1.58    7.61
   1   2  27   -2.39    6.50
  -1   2 -28   13.67    7.97
  -1   2  28   10.04    5.82
   1   2 -28    2.54    7.14
   1   2  28   10.55    7.43
  -1   2 -29    8.57    9.00
  -1   2  29   -1.59    6.09
   1   2 -29    1.52    8.17
   1   2  29    9.92    8.85
  -1   2 -30  -15.00    9.17
  -1   2  30   -3.66    6.64
   1   2 -30   -7.08    8.52
   1   2  30   -2.05   10.17
  -1   3   0   -0.97    1.08
   1   3   0    0.15    1.04
  -1   3  -1   30.67    1.39
  -1   3   1   34.07    1.37
   1   3  -1   33.46    1.36
   1   3   1   33.69    1.34
  -1   3  -2  202.20    4.39
  -1   3   2  190.76    4.14
   1   3  -2  196.24    4.24
   1   3   2  207.39    4.44
  -1   3  -3  132.97    3.29
  -1   3   3  136.98    3.33
   1   3  -3  134.56    3.22
   1   3   3  136.68    3.26
  -1   3  -4  103.32    2.95
  -1   3   4  104.78    2.87
   1   3  -4  104.75    2.96
   1   3   4  104.48    2.80
  -1  -3  -5  134.48    3.66
  -1  -3   5  149.62    3.98
  -1   3  -5  147.00    3.84
  -1   3   5  144.94    3.85
   1  -3  -5  148.92    3.91
   1  -3   5  113.16    3.23
   1   3  -5  150.27    4.03
   1   3   5  146.71    3.68
  -1  -3  -6   12.37    2.14
  -1  -3   6   19.35    2.07
  -1   3  -6   18.12    2.12
  -1   3   6   18.86    2.44
   1  -3  -6   20.53    2.36
   1  -3   6   20.07    2.25
   1   3  -6   17.79    2.24
   1   3   6   18.08    1.74
  -1  -3  -7   -0.26    2.05
  -1  -3   7    4.00    1.75
  -1   3  -7    0.87    2.30
  -1   3   7    1.84    1.97
   1  -3  -7    3.41    2.44
   1  -3   7    6.61    2.12
   1   3  -7    2.16    2.02
   1   3   7    2.07    1.88
  -1  -3  -8   50.10    2.69
  -1  -3   8   49.31    2.62
  -1   3  -8   45.93    2.79
  -1   3   8   54.37    2.64
   1  -3  -8   54.66    2.85
   1  -3   8   56.75    2.90
   1   3  -8   55.37    2.81
   1   3   8   51.51    2.57
  -1  -3  -9    0.20    2.49
  -1  -3   9   -0.76    2.07
  -1   3  -9   -1.26    2.28
  -1   3   9   -1.02    2.31
   1  -3  -9    0.23    2.85
   1  -3   9   -2.23    2.65
   1   3  -9   -0.30    2.62
   1   3   9   -0.87    2.32
  -1  -3 -10  403.08    9.15
  -1  -3  10  407.03    9.09
  -1   3 -10  407.16    9.22
  -1   3  10  415.42    9.36
   1  -3 -10  437.14    9.80
   1  -3  10  415.16    9.26
   1   3 -10  411.18    9.22
   1   3  10  411.86    9.27
  -1  -3 -11   12.11    3.43
  -1  -3  11   22.49    4.77
  -1   3 -11   20.08    3.40
  -1   3  11   18.48    3.07
   1  -3 -11   16.78    3.62
   1  -3  11   16.65    3.23
   1   3 -11   19.30    3.17
   1   3  11   13.24    3.01
  -1  -3 -12  159.38    5.29
  -1  -3  12  159.62    5.66
  -1   3 -12  149.28    5.10
  -1   3  12  164.78    5.18
   1  -3 -12  162.89    5.59
   1  -3  12  166.38    5.21
   1   3 -12  144.47    4.89
   1   3  12  152.25    5.07
  -1  -3 -13    1.40    3.79
  -1  -3  13    1.66    4.21
  -1   3 -13    4.48    3.63
  -1   3  13    4.67    3.25
   1  -3 -13    0.38    3.48
   1  -3  13    2.25    3.17
   1   3 -13    7.27    3.42
   1   3  13    4.04    2.91
  -1  -3 -14   16.28    3.81
  -1  -3  14   22.96    4.73
  -1   3 -14   30.44    4.16
  -1   3  14   25.78    3.52
   1  -3 -14   22.57    3.94
   1  -3  14   28.07    3.80
   1   3 -14   19.01    3.54
   1   3  14   17.94    3.33
  -1  -3 -15   71.34    4.54
  -1  -3  15   79.29    4.99
  -1   3 -15   64.66    4.42
   1  -3 -15   59.43    4.54
   1  -3  15   63.47    3.96
   1   3 -15   72.70    4.02
   1   3  15   65.90    3.79
  -1  -3 -16   21.63    4.27
  -1  -3  16   23.94    3.38
  -1   3 -16   26.29    4.48
  -1   3  16   22.26    3.93
   1  -3 -16   25.46    4.50
   1  -3  16   26.60    4.09
   1   3 -16   27.87    4.13
   1   3  16   23.85    4.01
  -1  -3 -17  194.17    6.64
  -1  -3  17  183.84    6.11
  -1   3 -17  183.59    6.38
  -1   3  17  192.30    6.41
   1  -3 -17  203.17    7.14
   1  -3  17  199.41    6.74
   1   3 -17  195.05    6.52
   1   3  17  190.89    6.22
  -1  -3 -18    4.21    5.11
  -1  -3  18    6.86    3.55
  -1   3 -18    3.69    4.22
  -1   3  18   -2.73    4.25
   1  -3 -18    9.89    4.82
   1  -3  18    2.90    4.16
   1   3 -18    7.02    4.33
   1   3  18    5.00    3.86
  -1  -3 -19    6.43    5.44
  -1  -3  19    9.45    3.94
  -1   3 -19    5.21    4.36
  -1   3  19    4.77    4.81
   1  -3 -19   -2.97    4.94
   1  -3  19    3.73    4.34
   1   3 -19    5.56    4.63
   1   3  19    0.50    3.83
  -1  -3 -20   60.12    5.23
  -1  -3  20   73.71    4.83
  -1   3 -20   69.09    5.28
  -1   3  20   83.92    5.79
   1  -3 -20   52.86    6.12
   1  -3  20   71.99    5.34
   1   3 -20   80.96    5.36
   1   3  20   73.63    4.79
  -1  -3 -21  137.55    6.56
  -1   3 -21  141.15    6.55
  -1   3  21  110.66    7.04
   1  -3 -21  129.39    6.72
   1  -3  21  129.47    6.54
   1   3 -21  134.27    6.80
   1   3  21  123.49    5.83
  -1  -3 -22   -3.26    5.55
  -1   3 -22  -12.20    5.23
  -1   3  22   -5.17    3.77
   1  -3 -22    1.74    5.91
   1   3 -22    3.67    5.17
   1   3  22    1.47    4.97
  -1   3 -23   13.42    5.43
  -1   3  23    1.56    4.02
   1   3 -23    9.70    5.60
   1   3  23   13.87    5.11
  -1   3 -24    3.87    5.55
  -1   3  24    8.52    4.88
   1   3 -24    6.98    6.18
   1   3  24    3.88    5.14
  -1   3 -25    7.33    6.53
  -1   3  25    8.87    4.65
   1   3 -25    9.26    6.35
   1   3  25   12.83    5.59
  -1   3 -26   46.02    7.43
  -1   3  26   43.07    5.98
   1   3 -26   50.79    7.62
   1   3  26   56.52    7.07
  -1   3 -27    2.18    6.89
  -1   3  27   -2.95    4.93
   1   3 -27    4.92    6.80
   1   3  27    5.88    6.86
  -1   3 -28   27.99    7.52
  -1   3  28   21.13    6.47
   1   3 -28   14.30    7.28
   1   3  28   15.26    7.47
  -1   3 -29   -8.67    7.80
  -1   3  29   -4.92    5.87
   1   3 -29   -9.35    8.45
   1   3  29   -3.82    8.04
  -1   4   0   -0.75    1.20
   1   4   0    0.63    1.16
  -1   4  -1  289.67    5.94
  -1   4   1  303.71    6.19
   1   4  -1  294.51    5.96
   1   4   1  295.16    5.99
  -1   4  -2  372.95    7.55
  -1   4   2  370.03    7.44
   1   4  -2  369.75    7.44
   1   4   2  372.67    7.50
  -1   4  -3   10.08    1.87
  -1   4   3    8.82    1.64
   1   4  -3   11.65    1.79
   1   4   3    9.29    1.54
  -1   4  -4  374.57    7.77
  -1   4   4  382.67    7.94
   1   4  -4  375.12    7.83
   1   4   4  358.54    7.45
  -1   4  -5    8.66    1.92
  -1   4   5    7.67    1.81
   1   4  -5    9.08    2.15
   1   4   5    9.69    1.81
  -1  -4  -6    3.38    2.04
  -1  -4   6    1.23    1.97
  -1   4  -6    6.95    2.13
  -1   4   6    2.04    2.36
   1  -4  -6    4.70    2.21
   1  -4   6    3.73    2.13
   1   4  -6    5.60    2.10
   1   4   6    6.25    1.91
  -1  -4  -7    7.41    2.37
  -1  -4   7    4.56    2.09
  -1   4  -7    2.24    2.02
  -1   4   7    6.07    2.21
   1  -4  -7    5.18    2.47
   1  -4   7    4.55    2.41
   1   4  -7    3.25    2.01
   1   4   7    4.66    2.11
  -1  -4  -8    4.15    2.58
  -1  -4   8    3.86    2.18
  -1   4  -8   -0.64    2.51
  -1   4   8   -0.47    2.34
   1  -4  -8    2.63    2.71
   1  -4   8    0.90    2.60
   1   4  -8    3.38    2.23
   1   4   8   -1.17    2.12
  -1  -4  -9   80.10    3.39
  -1  -4   9   80.23    3.15
  -1   4  -9   73.23    3.33
  -1   4   9   87.68    3.33
   1  -4  -9   74.81    3.55
   1  -4   9   75.70    3.18
   1   4  -9   87.84    3.34
   1   4   9   83.76    3.33
  -1  -4 -10    5.70    3.08
  -1  -4  10    4.31    2.51
  -1   4 -10    5.78    3.04
  -1   4  10    7.70    3.00
   1  -4 -10    8.14    3.52
   1  -4  10    3.96    2.86
   1   4 -10    5.81    3.08
   1   4  10    9.07    3.03
  -1  -4 -11   10.71    3.64
  -1  -4  11   13.59    3.02
  -1   4 -11    5.51    3.11
  -1   4  11    8.48    3.09
   1  -4 -11    4.58    3.78
   1  -4  11    6.58    3.07
   1   4 -11    9.28    3.36
   1   4  11   12.92    3.17
  -1  -4 -12   14.18    3.61
  -1  -4  12    9.98    2.93
  -1   4 -12   11.68    3.37
  -1   4  12   21.36    3.47
   1  -4 -12   22.80    4.15
   1  -4  12   17.16    3.65
   1   4 -12   12.46    3.24
   1   4  12   16.94    3.18
  -1  -4 -13   13.17    3.93
  -1  -4  13   22.71    3.37
  -1   4 -13   12.31    3.33
  -1   4  13   10.69    3.09
   1  -4 -13   12.11    3.71
   1  -4  13   15.40    3.61
   1   4 -13   17.65    3.57
   1   4  13   13.55    3.03
  -1  -4 -14   37.85    4.07
  -1  -4  14   46.40    3.39
  -1   4 -14   42.48    3.93
  -1   4  14   38.33    3.46
   1  -4 -14   30.99    4.18
   1  -4  14   46.77    3.60
   1   4 -14   31.37    3.66
   1   4  14   44.22    3.25
  -1  -4 -15   39.71    4.37
  -1  -4  15   35.29    3.41
  -1   4 -15   43.06    4.22
  -1   4  15   32.85    3.90
   1  -4 -15   35.41    4.44
   1  -4  15   39.93    4.15
   1   4 -15   42.66    3.58
   1   4  15   37.10    3.96
  -1  -4 -16    5.09    4.13
  -1  -4  16    3.02    3.34
  -1   4 -16    4.82    4.34
  -1   4  16   -5.30    3.38
   1  -4 -16    7.66    4.63
   1  -4  16    0.01    3.99
   1   4 -16   -3.71    4.07
   1   4  16    2.76    3.48
  -1  -4 -17    3.26    5.01
  -1  -4  17   -0.49    3.96
  -1   4 -17    6.69    4.07
  -1   4  17    1.02    3.83
   1  -4 -17    5.85    4.61
   1  -4  17   -1.44    4.28
   1   4 -17    1.93    4.33
   1   4  17   -0.28    3.98
  -1  -4 -18   29.65    5.28
  -1  -4  18   26.59    4.19
  -1   4 -18   28.69    4.79
  -1   4  18   22.60    4.53
   1  -4 -18   20.36    5.47
   1  -4  18   20.62    4.48
   1   4 -18   21.28    4.55
   1   4  18   18.98    4.10
  -1  -4 -19   14.48    5.47
  -1   4 -19    3.35    4.27
  -1   4  19    9.52    4.78
   1  -4 -19   -0.72    5.01
   1  -4  19    8.84    4.57
   1   4 -19    4.36    4.60
   1   4  19    9.95    4.35
  -1   4 -20    8.76    5.29
  -1   4  20   16.73    5.43
   1   4 -20   14.93    4.88
   1   4  20    3.94    4.12
  -1   4 -21   90.95    5.80
  -1   4  21  101.01    7.03
   1   4 -21   78.82    5.95
   1   4  21   92.58    5.27
  -1   4 -22   38.44    5.90
  -1   4  22   27.66    4.44
   1   4 -22   37.79    5.85
   1   4  22   53.29    5.64
  -1   4 -23   -7.40    5.18
  -1   4  23    6.28    4.20
   1   4 -23   -5.88    5.43
   1   4  23    7.05    4.92
  -1   4 -24   10.06    5.61
  -1   4  24    7.28    4.81
   1   4 -24    7.01    6.38
   1   4  24    9.82    5.18
  -1   4 -25   11.33    6.50
  -1   4  25    3.63    4.51
   1   4 -25    4.20    6.16
   1   4  25    7.43    5.70
  -1   4 -26   19.99    7.28
  -1   4  26   21.37    5.60
   1   4 -26   11.62    7.07
   1   4  26   22.66    6.35
  -1   4 -27   -0.03    6.66
  -1   4  27    6.53    5.09
   1   4 -27    3.34    6.76
   1   4  27    2.32    6.35
  -1   4 -28  -21.37    6.75
  -1   4  28    4.60    5.93
   1   4 -28  -14.43    6.92
   1   4  28    2.67    6.82
  -1   4 -29  -13.14    7.76
  -1   4  29   -0.22    6.01
   1   4 -29    9.69    8.34
   1   4  29    8.84    8.12
  -1   5   0    3.39    1.48
   1   5   0    2.86    1.41
  -1   5  -1  502.66    9.87
  -1   5   1  533.48   10.45
   1   5  -1  525.43   10.26
   1   5   1  531.94   10.38
  -1   5  -2  241.78    5.16
  -1   5   2  234.30    5.02
   1   5  -2  249.17    5.29
   1   5   2  236.38    5.00
  -1   5  -3   49.11    2.03
  -1   5   3   53.64    2.14
   1   5  -3   50.97    2.01
   1   5   3   54.76    1.94
  -1   5  -4   66.28    2.33
  -1   5   4   73.86    2.46
   1   5  -4   67.40    2.40
   1   5   4   68.75    2.29
  -1   5  -5  276.36    6.09
  -1   5   5  271.59    5.99
   1   5  -5  281.36    6.18
   1   5   5  278.22    6.06
  -1   5  -6   61.39    2.59
  -1   5   6   61.71    2.84
   1  -5  -6   61.27    2.83
   1   5  -6   62.20    2.61
   1   5   6   60.35    2.45
  -1  -5  -7   34.98    2.45
  -1  -5   7   32.17    2.32
  -1   5  -7   31.94    2.43
  -1   5   7   28.44    2.33
   1  -5  -7   24.98    2.52
   1  -5   7   27.89    2.36
   1   5  -7   32.48    2.40
   1   5   7   31.64    2.28
  -1  -5  -8   18.92    2.81
  -1  -5   8   25.20    2.58
  -1   5  -8   23.21    2.74
  -1   5   8   19.76    2.56
   1  -5  -8   18.87    2.88
   1  -5   8   20.53    2.75
   1   5  -8   21.85    2.67
   1   5   8   20.15    2.55
  -1  -5  -9  462.41   10.15
  -1  -5   9  476.92   10.30
  -1   5  -9  445.72    9.73
  -1   5   9  475.69   10.25
   1  -5  -9  463.97   10.17
   1  -5   9  428.62    9.39
   1   5  -9  464.45   10.09
   1   5   9  464.62   10.10
  -1  -5 -10    0.89    3.40
  -1  -5  10    3.35    2.52
  -1   5 -10    8.13    3.43
  -1   5  10    2.20    2.91
   1  -5 -10    9.33    3.20
   1  -5  10    4.14    2.83
   1   5 -10    3.33    2.78
   1   5  10    3.31    2.95
  -1  -5 -11  154.54    5.32
  -1  -5  11  149.25    4.92
  -1   5 -11  154.76    5.16
  -1   5  11  148.87    4.69
   1  -5 -11  149.80    5.25
   1  -5  11  147.85    5.00
   1   5 -11  146.06    4.70
   1   5  11  147.57    4.67
  -1  -5 -12   25.48    3.85
  -1  -5  12   34.78    3.17
  -1   5 -12   28.68    3.40
  -1   5  12   28.34    3.10
   1  -5 -12   24.58    3.72
   1  -5  12   21.95    3.43
   1   5 -12   29.21    3.23
   1   5  12   30.48    3.07
  -1  -5 -13   -2.82    3.35
  -1  -5  13    4.48    3.21
  -1   5 -13    1.71    3.61
  -1   5  13   -0.41    3.11
   1  -5 -13    1.15    3.93
   1  -5  13    2.05    3.77
   1   5 -13    2.64    3.28
   1   5  13    0.16    2.84
  -1  -5 -14    2.61    3.64
  -1  -5  14    1.97    3.37
  -1   5 -14    1.38    3.77
  -1   5  14    3.93    3.01
   1  -5 -14    5.64    3.93
   1  -5  14    9.26    3.99
   1   5 -14    3.02    3.52
   1   5  14    2.92    3.02
  -1  -5 -15   24.13    4.40
  -1  -5  15   17.87    3.71
  -1   5 -15   15.90    4.27
  -1   5  15   14.27    3.65
   1  -5 -15   17.10    4.30
   1  -5  15   18.95    3.81
   1   5 -15   18.99    3.71
   1   5  15   21.72    3.85
  -1  -5 -16   23.53    4.67
  -1  -5  16   23.91    3.96
  -1   5 -16   23.47    4.55
  -1   5  16   24.57    4.11
   1  -5 -16   16.10    4.45
   1  -5  16   12.82    3.98
   1   5 -16   20.52    3.89
   1   5  16   28.32    4.05
  -1  -5 -17   18.35    4.55
  -1   5 -17   21.04    4.51
  -1   5  17   18.34    4.20
   1  -5 -17   29.25    5.33
   1   5 -17   19.37    4.25
   1   5  17   15.90    3.85
  -1   5 -18   17.65    4.34
  -1   5  18   16.23    4.67
   1   5 -18   12.97    4.44
   1   5  18    3.71    4.09
  -1   5 -19   51.04    4.78
  -1   5  19   52.92    5.05
   1   5 -19   52.87    5.17
   1   5  19   41.39    4.53
  -1   5 -20   13.95    4.88
  -1   5  20   19.51    5.32
   1   5 -20   10.85    5.13
   1   5  20   16.62    4.50
  -1   5 -21   44.69    5.54
  -1   5  21   30.88    4.31
   1   5 -21   51.79    6.00
   1   5  21   50.74    5.17
  -1   5 -22   21.62    5.66
  -1   5  22    4.11    3.76
   1   5 -22    0.53    5.18
   1   5  22   15.33    4.63
  -1   5 -23   65.49    6.36
  -1   5  23   78.47    5.26
   1   5 -23   69.89    6.83
   1   5  23   68.68    5.22
  -1   5 -24    7.62    5.54
  -1   5  24    0.66    4.25
   1   5 -24   -4.08    5.72
   1   5  24    2.11    5.28
  -1   5 -25   18.17    6.86
  -1   5  25   26.56    5.40
   1   5 -25   22.35    6.88
   1   5  25   18.49    5.69
  -1   5 -26   11.63    6.43
  -1   5  26    3.05    4.75
   1   5 -26    5.25    6.31
   1   5  26   -0.41    5.76
  -1   5 -27    0.07    6.88
  -1   5  27   -2.52    5.37
   1   5 -27  -13.79    7.33
   1   5  27   -7.12    5.98
  -1   5 -28   19.28    7.44
  -1   5  28   -1.74    5.33
   1   5 -28   -0.59    7.17
   1   5  28    3.91    6.68
  -1   5 -29   11.74    8.61
  -1   5  29    1.49    6.95
   1   5 -29   11.38    8.23
   1   5  29   -0.01    7.84
  -1   6   0   -0.63    1.33
   1   6   0    0.60    1.31
  -1   6  -1  851.68   16.34
  -1   6   1  871.91   16.73
   1   6  -1  883.17   16.87
   1   6   1  852.04   16.31
  -1   6  -2  353.26    7.18
  -1   6   2  364.76    7.38
   1   6  -2  372.83    7.52
   1   6   2  372.09    7.48
  -1   6  -3  383.14    7.83
  -1   6   3  391.68    7.98
   1   6  -3  387.02    7.85
   1   6   3  389.13    7.87
  -1   6  -4  132.09    3.44
  -1   6   4  132.99    3.48
   1   6  -4  121.49    3.27
   1   6   4  125.95    3.24
  -1   6  -5   70.42    2.56
  -1   6   5   68.88    2.42
   1   6  -5   72.28    2.68
   1   6   5   63.57    2.36
  -1   6  -6    4.20    2.08
  -1   6   6    1.19    1.63
   1   6  -6    4.98    2.25
   1   6   6    4.19    2.14
  -1  -6  -7   97.00    3.41
  -1   6  -7   96.28    3.28
  -1   6   7   94.35    3.34
   1  -6  -7  104.31    3.75
   1   6  -7   97.63    3.29
   1   6   7   92.03    3.22
  -1  -6  -8   -1.01    2.97
  -1  -6   8    1.36    2.69
  -1   6  -8   -7.37    2.60
  -1   6   8   -1.74    2.58
   1  -6  -8   -3.14    3.05
   1  -6   8   -0.59    2.74
   1   6  -8    1.29    2.61
   1   6   8    1.36    2.59
  -1  -6  -9   81.24    3.73
  -1  -6   9   68.64    3.37
  -1   6  -9   50.34    3.13
  -1   6   9   72.48    3.38
   1  -6  -9   67.68    3.61
   1  -6   9   64.73    3.28
   1   6  -9   70.94    3.32
   1   6   9   75.97    3.45
  -1  -6 -10    1.16    3.20
  -1  -6  10    8.10    3.17
  -1   6 -10   -2.45    3.26
  -1   6  10   -1.79    2.85
   1  -6 -10   -4.17    3.43
   1  -6  10   -0.78    3.29
   1   6 -10    1.82    2.91
   1   6  10   -1.10    2.97
  -1  -6 -11    8.31    3.22
  -1  -6  11    9.55    3.05
  -1   6 -11    6.59    3.18
  -1   6  11    8.27    2.92
   1  -6 -11   12.07    3.67
   1  -6  11    7.79    3.42
   1   6 -11    8.31    2.74
   1   6  11    8.04    2.92
  -1  -6 -12   60.07    3.95
  -1  -6  12   62.64    3.28
  -1   6 -12   60.80    3.39
  -1   6  12   60.92    3.39
   1  -6 -12   60.50    3.65
   1  -6  12   61.53    3.89
   1   6 -12   64.09    3.34
   1   6  12   60.16    3.33
  -1  -6 -13    6.14    4.08
  -1  -6  13    2.40    3.10
  -1   6 -13    0.33    3.39
  -1   6  13    2.55    3.22
   1  -6 -13   -4.47    3.44
   1  -6  13   -2.24    3.60
   1   6 -13    3.81    3.37
   1   6  13    1.36    2.75
  -1  -6 -14    3.65    4.56
  -1  -6  14    0.94    3.57
  -1   6 -14    0.60    3.93
  -1   6  14   -3.50    3.04
   1  -6 -14   -0.15    4.36
   1  -6  14    6.42    3.63
   1   6 -14    1.47    3.17
   1   6  14    1.48    3.09
  -1   6 -15   -6.27    4.07
  -1   6  15    3.09    3.70
   1  -6 -15   -5.47    3.92
   1   6 -15   -0.12    3.73
   1   6  15    4.70    3.57
  -1   6 -16   22.07    4.11
  -1   6  16   29.01    4.21
   1   6 -16   31.32    4.37
   1   6  16   24.13    3.73
  -1   6 -17   -0.30    3.84
  -1   6  17   -0.19    3.80
   1   6 -17   -2.77    4.35
   1   6  17    3.16    3.58
  -1   6 -18   16.92    4.57
  -1   6  18   10.61    4.25
   1   6 -18    9.87    4.73
   1   6  18    4.51    3.91
  -1   6 -19   43.17    4.85
  -1   6  19   43.49    5.08
   1   6 -19   46.00    5.34
   1   6  19   51.14    4.43
  -1   6 -20   53.01    5.65
  -1   6  20   50.73    5.36
   1   6 -20   41.60    5.36
   1   6  20   61.08    4.52
  -1   6 -21   26.21    5.55
  -1   6  21   20.49    4.40
   1   6 -21   24.83    5.32
   1   6  21   17.66    4.60
  -1   6 -22    2.39    4.92
  -1   6  22    4.86    3.96
   1   6 -22   13.99    6.18
   1   6  22   11.07    4.82
  -1   6 -23   23.70    5.92
  -1   6  23   13.64    4.48
   1   6 -23    9.42    5.71
   1   6  23   14.53    4.73
  -1   6 -24    9.56    6.27
  -1   6  24   -0.49    4.78
   1   6 -24    2.40    6.23
   1   6  24   -4.70    4.52
  -1   6 -25   -7.50    5.80
  -1   6  25   -1.34    4.41
   1   6 -25  -11.17    5.96
   1   6  25    4.85    4.98
  -1   6 -26    3.79    6.31
  -1   6  26    3.73    5.13
   1   6 -26    2.93    6.85
   1   6  26    4.92    6.22
  -1   6 -27   16.15    7.56
  -1   6  27   -1.81    4.97
   1   6 -27    8.01    6.76
   1   6  27    6.06    6.55
  -1   6 -28  -17.82    8.31
  -1   6  28   -4.09    6.22
   1   6 -28   -5.49    7.93
   1   6  28    1.65    6.78
  -1   6 -29   -0.68    8.86
  -1   6  29   12.34    6.47
   1   6 -29   11.60    7.94
   1   6  29   -1.73    7.06
  -1   7   0   -1.95    1.44
   1   7   0    1.66    1.29
   1   7   0   -2.66    1.44
  -1   7  -1  564.58   11.04
  -1   7   1  582.15   11.37
   1   7  -1  571.67   11.12
   1   7  -1  563.93   10.97
   1   7   1  562.21   10.93
  -1   7  -2  136.51    3.31
  -1   7   2  127.85    3.17
   1   7  -2  135.97    3.21
   1   7   2  133.73    3.15
  -1   7  -3  524.56   10.45
  -1   7   3  560.25   11.11
   1   7  -3  539.47   10.68
   1   7   3  522.72   10.36
  -1   7  -4   17.82    1.71
  -1   7   4   18.38    1.92
   1   7  -4   21.55    1.85
   1   7   4   20.00    1.65
  -1   7  -5   91.16    2.94
  -1   7   5   91.66    2.83
   1   7  -5   88.25    2.86
   1   7   5   86.20    2.75
  -1   7  -6   11.31    2.14
  -1   7   6   14.49    2.13
   1   7  -6   17.46    2.63
   1   7   6    4.01    2.09
  -1   7  -7   60.89    2.82
  -1   7   7   63.88    2.63
   1   7  -7   68.56    3.07
   1   7   7   63.64    2.86
  -1  -7  -8  105.87    3.97
  -1   7  -8   94.34    3.49
  -1   7   8   98.27    3.70
   1  -7  -8  114.13    4.26
   1   7  -8   94.71    3.49
   1   7   8  101.20    3.64
  -1  -7  -9   50.10    3.37
  -1  -7   9   42.15    3.13
  -1   7  -9   35.48    3.05
  -1   7   9   41.17    3.11
   1  -7  -9   48.33    3.58
   1  -7   9   48.72    3.32
   1   7  -9   41.49    2.98
   1   7   9   39.04    2.84
  -1  -7 -10   60.10    3.82
  -1  -7  10   48.60    3.23
  -1   7 -10   44.86    3.15
  -1   7  10   41.11    3.06
   1  -7 -10   48.03    3.43
   1  -7  10   34.61    3.34
   1   7 -10   46.11    3.08
   1   7  10   42.68    2.97
  -1  -7 -11   65.69    3.99
  -1  -7  11   71.26    3.72
  -1   7 -11   64.11    3.54
  -1   7  11   60.63    3.17
   1  -7 -11   69.99    4.03
   1  -7  11   64.86    3.68
   1   7 -11   49.12    3.16
   1   7  11   64.26    3.13
  -1  -7 -12    3.79    4.02
  -1   7 -12   -0.77    2.81
  -1   7  12    0.47    3.05
   1  -7 -12   -4.97    3.78
   1   7 -12    0.49    2.98
   1   7  12    3.94    2.97
  -1   7 -13  217.57    6.37
  -1   7  13  203.67    5.89
   1   7 -13  212.91    6.16
   1   7  13  219.27    6.21
  -1   7 -14   21.33    4.09
  -1   7  14   21.79    3.76
   1   7 -14   22.07    3.47
   1   7  14   16.30    3.31
  -1   7 -15  185.42    6.24
  -1   7  15  189.71    6.05
   1   7 -15  184.83    6.05
   1   7  15  184.05    5.77
  -1   7 -16    5.43    3.88
  -1   7  16    8.42    4.03
   1   7 -16   10.80    4.23
   1   7  16   12.98    3.88
  -1   7 -17   19.27    4.42
  -1   7  17   15.78    4.58
   1   7 -17   10.28    4.46
   1   7  17   11.23    3.66
  -1   7 -18   13.75    4.42
  -1   7  18    8.05    4.25
   1   7 -18   14.99    4.74
   1   7  18   13.08    4.00
  -1   7 -19   24.23    4.94
  -1   7  19   17.33    4.72
   1   7 -19   23.30    5.21
   1   7  19   19.76    4.49
  -1   7 -20    4.44    4.63
  -1   7  20    2.81    4.02
   1   7 -20    5.90    5.27
   1   7  20    1.76    3.78
  -1   7 -21    8.29    5.51
  -1   7  21    5.63    4.36
   1   7 -21    4.27    5.06
   1   7  21   11.87    4.62
  -1   7 -22    4.83    4.94
  -1   7  22   12.25    4.50
   1   7 -22    6.89    5.28
   1   7  22   11.34    4.81
  -1   7 -23    1.65    5.13
  -1   7  23   -5.76    3.95
   1   7 -23   -7.11    6.34
   1   7  23    1.44    4.62
  -1   7 -24   -0.35    5.95
  -1   7  24   -4.25    4.53
   1   7 -24   -6.36    5.86
   1   7  24   -5.30    4.26
  -1   7 -25   -7.43    6.59
  -1   7  25   -4.31    4.75
   1   7 -25    2.33    7.04
   1   7  25    1.90    4.93
  -1   7 -26    0.78    6.69
  -1   7  26   -1.53    4.68
   1   7 -26   -2.87    6.53
   1   7  26    6.24    5.50
  -1   7 -27   10.21    7.11
  -1   7  27   12.17    5.76
   1   7 -27   32.53    8.11
   1   7  27   -4.07    6.21
  -1   7 -28    6.78    7.63
  -1   7  28   -0.10    5.70
   1   7 -28    2.54    7.38
   1   7  28   -8.32    6.95
  -1   8   0   -0.85    1.46
  -1   8   0    0.64    1.35
   1   8   0   -1.25    1.22
   1   8   0   -0.98    1.46
  -1   8  -1   11.98    1.65
  -1   8  -1   10.56    1.54
  -1   8   1   10.54    1.58
  -1   8   1   12.88    1.67
   1   8  -1   11.66    1.54
   1   8  -1   11.77    1.34
   1   8   1    7.72    1.30
   1   8   1    8.36    1.58
  -1   8  -2   61.07    2.12
  -1   8   2   65.52    2.20
   1   8  -2   66.39    2.21
   1   8  -2   60.72    2.07
   1   8   2   59.44    1.89
  -1   8  -3   29.32    1.75
  -1   8   3   30.32    1.89
   1   8  -3   36.86    1.92
   1   8   3   31.46    1.66
  -1   8  -4   16.11    1.95
  -1   8   4   16.35    2.13
   1   8  -4   16.74    2.21
   1   8   4   14.73    1.82
  -1   8  -5   51.42    2.33
  -1   8   5   56.65    2.47
   1   8  -5   57.07    2.62
   1   8   5   41.50    2.23
  -1   8  -6   -0.06    2.20
  -1   8   6   -0.60    1.96
   1   8  -6    3.89    2.48
   1   8   6   -5.82    2.18
  -1   8  -7   30.28    2.56
  -1   8   7   39.04    2.35
   1   8  -7   35.59    2.67
   1   8   7   41.83    2.56
  -1   8  -8   -5.50    2.48
  -1   8   8    0.97    2.18
   1   8  -8    7.01    2.87
   1   8   8    6.75    2.66
  -1  -8  -9   13.59    3.44
  -1   8  -9   19.26    2.98
  -1   8   9   11.84    3.19
   1  -8  -9   10.48    3.69
   1   8  -9   12.04    2.77
   1   8   9   13.24    2.70
  -1   8 -10   12.63    3.04
  -1   8  10    8.22    3.06
   1   8 -10    3.94    2.80
   1   8  10    7.12    2.81
  -1   8 -11   70.44    3.54
  -1   8  11   58.69    3.25
   1   8 -11   57.94    3.22
   1   8  11   62.11    3.26
  -1   8 -12    3.17    3.39
  -1   8  12    0.61    3.25
   1   8 -12    5.33    3.03
   1   8  12    4.85    2.99
  -1   8 -13   -2.37    3.44
  -1   8  13    4.29    3.55
   1   8 -13    1.82    3.24
   1   8  13    1.32    3.17
  -1   8 -14    1.27    3.75
  -1   8  14   -1.65    3.33
   1   8 -14   -3.05    3.55
   1   8  14   -3.30    3.00
  -1   8 -15   11.53    4.28
  -1   8  15   12.31    4.05
   1   8 -15   15.65    3.62
   1   8  15   13.76    3.83
  -1   8 -16    5.09    4.10
  -1   8  16    0.57    3.82
   1   8 -16    6.47    4.10
   1   8  16    3.49    3.47
  -1   8 -17   18.10    3.94
  -1   8  17   27.54    4.89
   1   8 -17   22.90    4.65
   1   8  17   24.27    4.09
  -1   8 -18    2.71    4.41
  -1   8  18    6.90    4.66
   1   8 -18    8.35    4.80
   1   8  18   -0.75    3.95
  -1   8 -19    1.53    4.71
  -1   8  19    2.60    3.71
   1   8 -19    3.55    4.96
   1   8  19    0.25    3.72
  -1   8 -20   -7.50    4.59
  -1   8  20   -3.53    4.17
   1   8 -20    4.82    5.22
   1   8  20   -2.88    4.02
  -1   8 -21   -2.78    5.21
  -1   8  21   -1.98    4.37
   1   8 -21    7.82    5.18
   1   8  21    5.44    4.52
  -1   8 -22    2.33    5.49
  -1   8  22    5.73    4.17
   1   8 -22    5.39    5.42
   1   8  22   15.71    4.87
  -1   8 -23   19.62    5.64
  -1   8  23    7.80    4.34
   1   8 -23   32.95    6.66
   1   8  23   24.91    4.71
  -1   8 -24    3.98    5.54
  -1   8  24    6.44    4.80
   1   8 -24    8.89    6.03
   1   8  24   -6.95    4.34
  -1   8 -25  -14.56    6.49
  -1   8  25    1.53    4.86
   1   8 -25   -5.97    6.61
   1   8  25   -0.41    4.97
  -1   8 -26   -6.76    7.08
  -1   8  26   -1.59    4.68
   1   8 -26   12.27    7.48
   1   8  26   -0.56    5.28
  -1   8 -27   11.18    8.06
  -1   8  27   14.20    6.14
   1   8 -27   11.59    7.81
   1   8  27    2.68    6.11
  -1   8 -28   11.93    7.99
  -1   8  28   -2.90    5.74
   1   8 -28   -8.81    8.03
   1   8  28    7.77    6.80
  -1   9   0    1.17    1.44
  -1   9   0    0.23    1.66
   1   9   0    0.72    1.27
   1   9   0    0.84    1.52
  -1   9  -1  276.64    5.75
  -1   9  -1  281.58    5.88
  -1   9   1  287.98    5.99
  -1   9   1  280.01    5.83
   1   9  -1  275.66    5.63
   1   9  -1  285.80    5.85
   1   9   1  270.80    5.66
   1   9   1  276.19    5.64
  -1   9  -2    4.39    1.73
  -1   9  -2    9.11    1.75
  -1   9   2    9.91    2.15
  -1   9   2    8.34    1.72
   1   9  -2    7.07    1.78
   1   9  -2    9.92    1.65
   1   9   2    5.77    1.51
   1   9   2    7.94    1.94
  -1   9  -3   77.68    2.42
  -1   9   3   77.91    2.55
   1   9  -3   75.08    2.55
   1   9  -3   81.19    2.62
   1   9   3   73.98    2.30
  -1   9  -4   16.45    1.99
  -1   9   4   19.20    2.12
   1   9  -4   14.27    2.12
   1   9   4   15.29    1.88
  -1   9  -5  228.70    5.27
  -1   9   5  241.72    5.59
   1   9  -5  255.65    5.81
   1   9   5  239.06    5.53
  -1   9  -6   26.76    2.33
  -1   9   6   33.20    2.25
   1   9  -6   32.74    2.55
   1   9   6   29.41    2.45
  -1   9  -7  158.09    4.33
  -1   9   7  156.60    4.24
   1   9  -7  162.13    4.45
   1   9   7  156.89    4.34
  -1   9  -8   34.55    2.62
  -1   9   8   26.82    2.22
   1   9  -8   24.51    2.58
   1   9   8   30.77    2.54
  -1   9  -9   57.78    3.17
  -1   9   9   55.76    2.77
   1   9  -9   66.28    3.11
   1   9   9   55.99    2.95
  -1   9 -10   46.11    3.15
  -1   9  10   43.83    2.62
   1   9 -10   41.09    3.05
   1   9  10   46.72    2.98
  -1   9 -11   10.04    3.17
  -1   9  11   18.80    4.11
   1   9 -11   13.20    3.13
   1   9  11   10.49    2.90
  -1   9 -12    4.23    3.36
  -1   9  12    7.12    3.78
   1   9 -12   14.83    3.28
   1   9  12    8.43    3.08
  -1   9 -13   31.66    3.81
  -1   9  13   33.76    4.26
   1   9 -13   31.74    3.65
   1   9  13   31.33    3.32
  -1   9 -14    1.81    3.96
  -1   9  14    0.53    3.86
   1   9 -14   -1.26    3.58
   1   9  14   -3.29    2.93
  -1   9 -15   40.84    4.08
  -1   9  15   42.98    4.78
   1   9 -15   45.46    4.47
   1   9  15   35.66    3.74
  -1   9 -16    0.87    3.76
  -1   9  16    0.39    4.47
   1   9 -16   -2.43    4.20
   1   9  16    3.41    3.66
  -1   9 -17    8.73    4.23
  -1   9  17    5.48    3.40
   1   9 -17    7.33    4.39
   1   9  17    8.52    3.43
  -1   9 -18   25.86    4.83
  -1   9  18   12.29    3.59
   1   9 -18   19.63    4.35
   1   9  18   29.20    4.37
  -1   9 -19    1.24    4.27
  -1   9  19    6.04    3.73
   1   9 -19   -4.93    4.32
   1   9  19    8.36    4.22
  -1   9 -20   12.50    5.29
  -1   9  20    4.71    3.92
   1   9 -20   14.41    4.90
   1   9  20   16.23    4.36
  -1   9 -21   23.57    5.41
  -1   9  21   11.70    4.30
   1   9 -21   -0.84    5.54
   1   9  21   13.00    4.40
  -1   9 -22    7.41    5.05
  -1   9  22   15.29    4.46
   1   9 -22   22.44    6.41
   1   9  22    9.62    4.32
  -1   9 -23   27.81    5.63
  -1   9  23   20.50    4.91
   1   9 -23   30.95    6.56
   1   9  23   14.39    4.42
  -1   9 -24   -6.33    6.15
  -1   9  24   -2.96    4.79
   1   9 -24    5.94    6.13
   1   9  24    0.38    4.72
  -1   9 -25   29.77    7.27
  -1   9  25    9.49    4.80
   1   9 -25   31.04    7.51
   1   9  25   21.52    5.66
  -1   9 -26   20.27    7.73
  -1   9  26   -5.78    5.26
   1   9 -26   -7.00    7.38
   1   9  26    2.62    5.58
  -1   9 -27   -1.93    7.89
  -1   9  27   19.03    6.55
   1   9 -27   13.71    8.11
   1   9  27   15.54    6.20
  -1   9  28    5.97    6.18
  -1  10   0    3.14    1.65
  -1  10   0    3.28    1.75
   1  10   0    1.44    1.59
   1  10   0    2.59    1.27
  -1  10  -1   11.93    1.69
  -1  10  -1    8.14    1.54
  -1  10   1    9.76    1.72
  -1  10   1   10.20    2.03
   1  10  -1   11.65    1.60
   1  10  -1    8.78    1.38
   1  10   1   10.30    1.29
   1  10   1    9.63    1.65
  -1  10  -2   48.00    2.05
  -1  10  -2   49.68    1.95
  -1  10   2   50.46    2.14
  -1  10   2   51.94    2.32
   1  10  -2   48.76    1.94
   1  10  -2   55.13    2.42
   1  10   2   50.34    2.27
   1  10   2   50.00    1.81
  -1  10  -3   39.24    2.26
  -1  10  -3   35.11    1.86
  -1  10   3   41.12    2.29
  -1  10   3   40.15    2.09
   1  10  -3   32.19    2.02
   1  10  -3   35.75    1.89
   1  10   3   33.33    2.25
   1  10   3   28.07    1.69
  -1  10  -4    6.56    1.97
  -1  10   4   14.21    2.07
   1  10  -4   11.69    2.02
   1  10   4   11.17    1.93
  -1  10  -5   46.83    2.36
  -1  10   5   45.83    2.28
   1  10  -5   49.86    2.37
   1  10   5   46.16    2.33
  -1  10  -6  170.22    4.37
  -1  10   6  153.58    4.15
   1  10  -6  163.94    4.31
   1  10   6  161.99    4.29
  -1  10  -7   31.03    2.45
  -1  10   7   26.24    2.17
   1  10  -7   30.27    2.54
   1  10   7   27.30    2.45
  -1  10  -8    0.83    2.56
  -1  10   8   -0.66    2.13
   1  10  -8    2.44    2.70
   1  10   8    0.32    2.45
  -1  10  -9   50.26    3.01
  -1  10   9   55.44    2.79
   1  10  -9   55.02    3.20
   1  10   9   55.09    2.95
  -1  10 -10   -0.43    2.93
  -1  10  10    1.03    2.53
   1  10 -10   -3.63    3.03
   1  10  10    3.24    2.70
  -1  10 -11   37.98    3.13
  -1  10  11   46.89    2.97
   1  10 -11   55.17    3.33
   1  10  11   46.17    3.26
  -1  10 -12    2.57    3.25
  -1  10  12    1.55    2.64
   1  10 -12   -2.60    3.18
   1  10  12    0.48    3.05
  -1  10 -13   20.70    3.93
  -1  10  13   14.02    2.99
   1  10 -13   29.43    3.75
   1  10  13   11.40    3.33
  -1  10 -14    1.74    3.74
  -1  10  14    3.65    3.21
   1  10 -14    1.81    3.74
   1  10  14   -1.22    3.64
  -1  10 -15   13.76    4.02
  -1  10  15    9.91    3.46
   1  10 -15   17.04    3.96
   1  10  15    5.94    3.52
  -1  10 -16    0.63    3.91
  -1  10  16    5.99    3.46
   1  10 -16    9.29    4.32
   1  10  16    2.55    3.11
  -1  10 -17   -3.67    3.98
  -1  10  17   -2.72    3.53
   1  10 -17    4.99    3.93
   1  10  17    0.98    3.67
  -1  10 -18   10.51    4.67
  -1  10  18    3.89    3.48
   1  10 -18    2.65    4.54
   1  10  18   11.79    3.91
  -1  10 -19   16.60    4.85
  -1  10  19    6.04    4.07
   1  10 -19    7.94    5.04
   1  10  19    5.41    4.32
  -1  10 -20   12.05    4.60
  -1  10  20   31.01    4.76
   1  10 -20   19.13    5.51
   1  10  20   33.97    5.03
  -1  10 -21   -2.69    5.06
  -1  10  21   -0.01    4.57
   1  10 -21    1.82    5.48
   1  10  21    8.95    4.79
  -1  10 -22   15.51    5.82
  -1  10  22    5.08    4.82
   1  10 -22   10.33    5.52
   1  10  22   10.49    4.61
  -1  10 -23  -17.84    5.84
  -1  10  23    2.42    4.59
   1  10 -23   -4.26    5.64
   1  10  23    0.70    4.62
  -1  10 -24   -4.90    6.22
  -1  10  24    4.59    4.83
   1  10 -24   -0.81    6.92
   1  10  24    9.28    5.28
  -1  10 -25   10.80    7.00
  -1  10  25    5.18    5.46
   1  10 -25    8.36    7.17
   1  10  25    3.86    5.54
  -1  10 -26   14.89    7.07
  -1  10  26   -3.68    5.60
   1  10 -26    2.05    6.95
   1  10  26    4.78    5.60
  -1  10 -27   17.44    7.75
  -1  10  27   -1.24    5.91
   1  10 -27   -0.89    8.44
   1  10  27   -0.14    5.78
  -1  11   0   -0.02    1.56
  -1  11   0    0.42    1.65
   1  11   0   -0.36    1.17
   1  11   0   -3.67    1.35
  -1  11  -1   42.72    1.73
  -1  11  -1   45.34    1.78
  -1  11   1   47.83    1.95
   1  11  -1   47.97    1.68
   1  11  -1   50.75    1.63
   1  11   1   48.78    1.64
   1  11   1   51.67    1.97
  -1  11  -2   24.21    1.58
  -1  11   2   28.95    1.83
   1  11  -2   31.72    1.60
   1  11   2   36.12    1.56
  -1  11  -3  300.37    6.30
  -1  11   3  304.54    6.50
   1  11  -3  306.18    6.38
   1  11   3  285.64    6.04
  -1  11  -4  173.44    4.17
  -1  11   4  168.78    4.17
   1  11  -4  175.47    4.24
   1  11   4  161.25    3.99
  -1  11  -5  266.33    5.92
  -1  11   5  264.56    5.98
   1  11  -5  276.92    6.13
   1  11   5  277.02    6.16
  -1  11  -6   17.99    2.42
  -1  11   6    9.89    2.18
   1  11  -6   12.29    2.32
   1  11   6   14.80    2.35
  -1  11  -7  274.88    6.41
  -1  11   7  266.82    6.31
   1  11  -7  287.57    6.63
   1  11   7  271.37    6.29
  -1  11  -8   28.88    2.69
  -1  11   8   25.95    2.70
   1  11  -8   31.11    2.67
   1  11   8   28.64    2.84
  -1  11  -9  167.52    4.82
  -1  11   9  151.35    4.49
   1  11  -9  155.98    4.69
   1  11   9  153.15    4.58
  -1  11 -10   27.20    2.84
  -1  11  10   33.30    2.73
   1  11 -10   33.52    3.45
   1  11  10   40.19    3.03
  -1  11 -11   44.43    3.24
  -1  11  11   42.16    3.03
   1  11 -11   47.91    3.37
   1  11  11   48.85    3.20
  -1  11 -12   36.47    3.49
  -1  11  12   42.94    3.18
   1  11 -12   44.40    3.54
   1  11  12   45.23    3.41
  -1  11 -13    3.76    3.74
  -1  11  13    2.95    3.14
   1  11 -13   -6.75    3.44
   1  11  13    1.69    3.32
  -1  11 -14   33.10    4.01
  -1  11  14   23.48    3.48
   1  11 -14   28.92    4.05
   1  11  14   30.30    3.84
  -1  11 -15   17.79    3.97
  -1  11  15   11.71    3.44
   1  11 -15   18.83    4.26
   1  11  15   18.69    3.71
  -1  11 -16    0.33    3.85
  -1  11  16    2.36    3.49
   1  11 -16   -2.27    4.18
   1  11  16    4.24    3.72
  -1  11 -17    0.00    4.27
  -1  11  17   -1.02    3.51
   1  11 -17   -6.09    4.46
   1  11  17    4.83    3.77
  -1  11 -18   -0.42    4.67
  -1  11  18    7.04    4.00
   1  11 -18   -7.04    4.48
   1  11  18   -3.42    3.97
  -1  11 -19   18.72    4.95
  -1  11  19    9.28    3.91
   1  11 -19    3.69    4.91
   1  11  19   28.31    4.66
  -1  11 -20  -16.08    4.55
  -1  11  20   -5.75    4.22
   1  11 -20   -0.05    5.15
   1  11  20   -8.90    4.25
  -1  11 -21   24.68    5.07
  -1  11  21   31.62    4.90
   1  11 -21   22.56    5.66
   1  11  21   28.19    4.76
  -1  11 -22    0.93    5.37
  -1  11  22    1.39    4.84
   1  11 -22    2.44    6.02
   1  11  22   -0.93    4.66
  -1  11 -23   15.40    6.21
  -1  11  23   19.80    5.33
   1  11 -23   24.70    6.48
   1  11  23   29.56    5.38
  -1  11 -24   -7.80    6.54
  -1  11  24   -8.83    5.12
   1  11 -24    0.20    6.24
   1  11  24    1.68    5.20
  -1  11 -25   11.82    7.49
  -1  11  25    8.20    5.45
   1  11 -25   13.04    7.52
   1  11  25   11.92    5.65
  -1  11 -26   31.14    8.14
  -1  11  26   23.45    6.58
   1  11 -26   25.71    8.36
   1  11  26   38.26    6.24
  -1  12   0   -2.06    1.56
   1  12   0   -1.01    1.08
  -1  12  -1  127.02    2.99
  -1  12   1  122.13    3.01
   1  12  -1  123.03    2.77
   1  12   1  134.87    3.00
  -1  12  -2   12.13    1.57
  -1  12   2   13.04    1.77
   1  12  -2   14.66    1.53
   1  12   2   12.33    1.66
  -1  12  -3   98.08    2.70
  -1  12   3  104.20    3.02
   1  12  -3  103.68    2.85
   1  12   3  100.97    2.81
  -1  12  -4   33.50    1.99
  -1  12   4   30.90    2.11
   1  12  -4   31.37    1.98
   1  12   4   27.64    1.99
  -1  12  -5   10.55    2.21
  -1  12   5    6.14    2.23
   1  12  -5    5.33    2.20
   1  12   5    7.89    2.19
  -1  12  -6   27.20    2.32
  -1  12   6   23.37    2.25
   1  12  -6   21.96    2.32
   1  12   6   21.41    2.27
  -1  12  -7   32.41    2.57
  -1  12   7   40.76    2.60
   1  12  -7   35.11    2.55
   1  12   7   35.99    2.60
  -1  12  -8    1.38    2.67
  -1  12   8    4.75    2.63
   1  12  -8    0.56    2.70
   1  12   8    1.40    2.76
  -1  12  -9    9.89    2.88
  -1  12   9    7.81    2.66
   1  12  -9   15.38    3.10
   1  12   9    9.18    2.83
  -1  12 -10    2.62    3.03
  -1  12  10   -0.27    2.71
   1  12 -10    0.87    3.06
   1  12  10    3.84    2.97
  -1  12 -11   -5.26    3.28
  -1  12  11   -4.80    2.73
   1  12 -11   -0.25    3.06
   1  12  11    5.55    3.21
  -1  12 -12   38.10    3.90
  -1  12  12   33.00    3.09
   1  12 -12   32.70    3.47
   1  12  12   38.00    3.38
  -1  12 -13    0.19    3.56
  -1  12  13    2.31    3.16
   1  12 -13   -0.22    3.53
   1  12  13   -0.26    3.16
  -1  12 -14   38.62    3.57
  -1  12  14   43.97    3.51
   1  12 -14   39.34    3.77
   1  12  14   41.05    3.56
  -1  12 -15    8.51    3.81
  -1  12  15    9.37    3.33
   1  12 -15   14.97    4.01
   1  12  15   12.01    3.61
  -1  12 -16   -9.10    3.87
  -1  12  16    6.04    3.51
   1  12 -16   -0.88    4.19
   1  12  16    2.38    3.62
  -1  12 -17    5.88    4.26
  -1  12  17    5.93    3.84
   1  12 -17   -5.91    4.24
   1  12  17    1.82    3.77
  -1  12 -18    4.09    4.29
  -1  12  18   -3.02    3.80
   1  12 -18    2.75    4.68
   1  12  18    6.97    4.11
  -1  12 -19    5.29    4.51
  -1  12  19    7.60    4.33
   1  12 -19    4.44    5.00
   1  12  19   13.15    4.28
  -1  12 -20   -4.02    4.85
  -1  12  20   -3.51    4.22
   1  12 -20   -3.10    4.91
   1  12  20   -4.53    4.10
  -1  12 -21   15.23    5.33
  -1  12  21    8.77    4.69
   1  12 -21   29.24    5.71
   1  12  21   15.06    4.60
  -1  12 -22  -10.39    5.51
  -1  12  22    3.89    4.95
   1  12 -22   -3.65    5.87
   1  12  22    8.24    4.96
  -1  12 -23    6.76    6.04
  -1  12  23   14.20    5.60
   1  12 -23   16.49    6.61
   1  12  23   12.97    5.24
  -1  12 -24    3.22    6.57
  -1  12  24    2.72    5.71
   1  12 -24   -6.62    6.63
   1  12  24    3.15    5.28
  -1  12 -25    1.95    7.22
  -1  12  25    4.43    5.74
   1  12 -25   20.59    7.43
   1  12  25   15.29    5.78
  -1  12 -26    2.82    7.78
   1  12 -26   -4.82    7.95
   1  12  26    3.20    5.81
  -1  13  -1  127.05    2.89
  -1  13   1  119.39    2.91
  -1  13  -2   76.50    2.23
  -1  13   2   70.43    2.40
   1  13   2   67.68    2.08
  -1  13  -3   36.31    1.83
  -1  13   3   25.77    1.99
   1  13  -3   26.57    1.75
   1  13   3   36.71    1.92
  -1  13  -4   17.50    1.90
  -1  13   4   23.00    2.36
   1  13  -4   19.69    2.06
   1  13   4   21.22    2.18
  -1  13  -5    0.16    2.24
  -1  13   5    1.67    2.33
   1  13  -5   -0.27    2.35
   1  13   5    3.18    2.25
  -1  13  -6   18.85    2.43
  -1  13   6   18.53    2.54
   1  13  -6   25.60    2.64
   1  13   6   22.86    2.50
  -1  13  -7   46.35    2.76
  -1  13   7   52.14    2.81
   1  13  -7   51.11    2.89
   1  13   7   52.81    2.80
  -1  13  -8   13.04    2.89
  -1  13   8   17.12    2.75
   1  13  -8   10.71    2.70
   1  13   8    9.95    2.94
  -1  13  -9    6.67    2.89
  -1  13   9    3.86    2.69
   1  13  -9    8.50    2.97
   1  13   9   11.35    3.07
  -1  13 -10   51.69    3.49
  -1  13  10   59.77    3.33
   1  13 -10   44.48    3.21
   1  13  10   55.18    3.36
  -1  13 -11   85.73    4.06
  -1  13  11   84.60    3.87
   1  13 -11   89.36    4.00
   1  13  11   87.56    3.90
  -1  13 -12   28.97    3.60
  -1  13  12   32.49    3.60
   1  13 -12   38.46    3.82
   1  13  12   26.09    3.72
  -1  13 -13  117.08    4.77
  -1  13  13  129.02    4.94
   1  13 -13  127.65    4.84
   1  13  13  126.78    4.72
  -1  13 -14    9.23    4.07
  -1  13  14    9.43    3.63
   1  13 -14   11.45    4.05
   1  13  14    8.08    3.48
  -1  13 -15   33.31    4.47
  -1  13  15   48.10    3.89
   1  13 -15   47.35    4.09
   1  13  15   41.07    4.37
  -1  13 -16    2.87    4.08
  -1  13  16    5.51    3.76
   1  13 -16   -1.26    4.24
   1  13  16    0.55    3.80
  -1  13 -17   37.97    4.58
  -1  13  17   38.54    4.40
   1  13 -17   45.28    4.90
   1  13  17   45.16    4.56
  -1  13 -18   -0.26    4.41
  -1  13  18   -0.18    3.96
   1  13 -18   -0.43    4.74
   1  13  18    2.65    4.08
  -1  13 -19   12.21    4.87
  -1  13  19   16.49    4.41
   1  13 -19   27.31    5.30
   1  13  19   12.82    4.28
  -1  13 -20    1.76    5.18
  -1  13  20    6.12    4.77
   1  13 -20   -5.37    5.13
   1  13  20   -5.43    4.58
  -1  13 -21   -5.62    5.46
  -1  13  21    8.03    5.04
   1  13 -21   -1.88    5.32
   1  13  21    3.07    4.81
  -1  13 -22   -6.17    5.86
  -1  13  22    5.04    5.23
   1  13 -22   -6.66    5.58
   1  13  22   -5.79    4.60
  -1  13 -23   -1.32    6.30
  -1  13  23    2.17    5.06
   1  13 -23    8.46    6.09
   1  13  23    8.24    5.08
  -1  13 -24   17.26    7.15
  -1  13  24   15.24    5.63
   1  13 -24   14.05    6.77
   1  13  24   -1.51    5.30
  -1  13 -25   -6.22    7.50
  -1  13  25   11.39    5.86
   1  13 -25    4.74    7.43
   1  13  25    1.69    5.86
  -1  14   3   42.81    2.15
  -1  14  -4    1.05    2.08
  -1  14   4    0.11    2.28
   1  14   4    2.53    2.11
  -1  14  -5   -0.24    2.34
  -1  14   5   -0.45    2.42
   1  14  -5    0.73    2.32
   1  14   5   -1.91    2.36
  -1  14  -6    1.04    2.56
  -1  14   6   -0.15    2.52
   1  14  -6    2.90    2.71
   1  14   6    4.73    2.59
  -1  14  -7    5.63    2.81
  -1  14   7   11.72    2.79
   1  14  -7    4.16    2.73
   1  14   7   11.93    2.90
  -1  14  -8   14.05    3.02
  -1  14   8   14.04    2.93
   1  14  -8   13.27    3.01
   1  14   8   10.12    3.02
  -1  14  -9   -0.70    3.07
  -1  14   9    1.71    2.70
   1  14  -9   -4.57    2.86
   1  14   9    1.72    2.99
  -1  14 -10   44.77    3.31
  -1  14  10   45.49    3.30
   1  14 -10   47.05    3.20
   1  14  10   47.61    3.44
  -1  14 -11   18.54    3.58
  -1  14  11   29.80    3.50
   1  14 -11   24.20    3.54
   1  14  11   22.14    3.51
  -1  14 -12    5.16    3.59
  -1  14  12   -4.65    3.44
   1  14 -12   -1.98    3.37
   1  14  12    2.44    3.38
  -1  14 -13   40.92    4.24
  -1  14  13   32.88    3.87
   1  14 -13   40.52    3.72
   1  14  13   33.90    4.04
  -1  14 -14    0.64    3.76
  -1  14  14   -0.16    3.65
   1  14 -14   -1.24    3.85
   1  14  14    0.73    3.55
  -1  14 -15    4.37    3.76
  -1  14  15   10.09    3.84
   1  14 -15    7.39    4.16
   1  14  15    9.51    3.99
  -1  14 -16    0.87    4.19
  -1  14  16    1.28    4.16
   1  14 -16   -4.77    4.36
   1  14  16   -2.01    3.60
  -1  14 -17   22.22    4.69
  -1  14  17   22.85    4.42
   1  14 -17    8.66    4.71
   1  14  17   13.80    4.01
  -1  14 -18   11.59    4.67
  -1  14  18    8.21    4.38
   1  14 -18   25.81    5.14
   1  14  18   18.32    4.63
  -1  14 -19   -9.43    4.65
  -1  14  19   -4.15    4.45
   1  14 -19    5.82    5.07
   1  14  19    2.00    4.34
  -1  14 -20   -3.24    4.96
  -1  14  20   -0.58    4.99
   1  14 -20    3.24    5.47
   1  14  20   -3.97    4.76
  -1  14 -21   12.95    5.50
  -1  14  21    9.64    5.22
   1  14 -21    9.41    5.53
   1  14  21   19.57    4.97
  -1  14 -22    3.87    5.94
  -1  14  22    4.68    5.62
   1  14 -22    1.78    6.09
   1  14  22   10.05    5.34
  -1  14 -23    1.62    6.37
  -1  14  23    2.60    6.03
   1  14 -23   -6.30    6.51
   1  14  23    3.17    5.68
  -1  14 -24    1.70    7.17
  -1  14  24   -2.11    6.25
   1  14 -24   -1.16    6.89
   1  14  24  -12.23    5.64
  -1  15  -6    6.38    2.73
  -1  15   6    3.86    2.73
   1  15   6    4.25    2.52
  -1  15  -7    3.47    2.94
  -1  15   7    2.54    2.84
   1  15  -7    3.70    2.89
   1  15   7    5.45    2.72
  -1  15  -8    4.36    3.04
  -1  15   8    4.31    2.93
   1  15  -8    5.40    3.06
   1  15   8    3.26    3.00
  -1  15  -9    7.97    3.31
  -1  15   9    8.10    3.08
   1  15  -9    8.38    3.23
   1  15   9   11.07    3.19
  -1  15 -10   41.11    3.34
  -1  15  10   42.11    3.31
   1  15 -10   44.08    3.39
   1  15  10   43.99    3.30
  -1  15 -11    0.09    3.28
  -1  15  11   -4.08    3.05
   1  15 -11    2.67    3.33
   1  15  11    1.29    3.54
  -1  15 -12   40.18    4.00
  -1  15  12   37.85    3.89
   1  15 -12   36.46    3.34
   1  15  12   36.56    3.86
  -1  15 -13   16.04    3.84
  -1  15  13   19.34    3.72
   1  15 -13   10.12    3.85
   1  15  13   13.80    3.69
  -1  15 -14   -5.74    3.72
  -1  15  14    7.48    3.83
   1  15 -14    3.87    4.02
   1  15  14    0.47    3.77
  -1  15 -15   12.21    3.88
  -1  15  15   -1.11    3.76
   1  15 -15    3.66    4.28
   1  15  15    0.82    3.97
  -1  15 -16    4.77    4.19
  -1  15  16    7.77    4.38
   1  15 -16    2.43    4.44
   1  15  16    1.28    4.24
  -1  15 -17    5.42    4.33
  -1  15  17   12.39    4.45
   1  15 -17   -0.46    4.41
   1  15  17   16.91    4.48
  -1  15 -18   61.55    4.94
  -1  15  18   68.97    5.06
   1  15 -18   51.13    4.79
   1  15  18   61.35    4.88
  -1  15 -19   -1.57    5.00
  -1  15  19    0.18    4.92
   1  15 -19    1.08    5.34
   1  15  19   -0.16    4.59
  -1  15 -20    3.67    5.37
  -1  15  20   11.75    5.27
   1  15 -20    7.45    5.31
   1  15  20    4.84    4.97
  -1  15 -21   17.48    5.99
  -1  15  21   31.91    5.74
   1  15 -21   21.26    5.96
   1  15  21   15.54    5.43
  -1  15 -22   14.78    6.19
  -1  15  22   18.86    5.97
   1  15 -22    6.08    6.06
   1  15  22   17.69    5.86
  -1  15 -23  -17.17    6.42
  -1  15  23    9.91    6.27
   1  15 -23    4.94    6.34
   1  15  23    0.75    6.57
  -1  16   8   58.93    3.33
   1  16   8   59.00    3.38
  -1  16  -9    2.23    3.29
  -1  16   9    4.16    3.21
   1  16  -9    1.84    3.28
   1  16   9    7.06    3.33
  -1  16 -10    0.37    3.32
  -1  16  10   -1.06    3.28
   1  16 -10    4.35    3.38
   1  16  10    4.14    3.49
  -1  16 -11    1.54    3.43
  -1  16  11    1.41    3.48
   1  16 -11    3.85    3.66
   1  16  11    1.33    3.72
  -1  16 -12    6.93    3.40
  -1  16  12   15.65    3.78
   1  16 -12   11.97    3.58
   1  16  12   13.87    3.98
  -1  16 -13   -3.04    3.49
  -1  16  13   -4.28    3.57
   1  16 -13    1.13    3.77
   1  16  13   -5.62    3.91
  -1  16 -14   25.39    4.11
  -1  16  14   30.29    4.14
   1  16 -14    6.69    3.93
   1  16  14   23.65    4.41
  -1  16 -15    6.59    4.18
  -1  16  15   12.68    4.23
   1  16 -15    8.77    4.15
   1  16  15    8.74    4.63
  -1  16 -16    9.17    4.45
  -1  16  16   -1.19    4.30
   1  16 -16    4.45    4.43
   1  16  16   -0.88    4.50
  -1  16 -17   14.26    4.62
  -1  16  17   24.55    4.67
   1  16 -17   17.35    4.74
   1  16  17   27.89    5.18
  -1  16 -18   -0.58    4.74
  -1  16  18    5.72    5.05
   1  16 -18    2.98    4.69
   1  16  18   -1.24    5.50
  -1  16 -19    8.65    5.14
  -1  16  19   10.97    5.44
   1  16 -19   10.12    5.05
   1  16  19   -1.11    5.75
  -1  16 -20   -1.15    5.76
  -1  16  20   13.17    5.55
   1  16 -20   -1.88    5.38
   1  16  20    8.41    6.32
  -1  16 -21    4.64    6.08
  -1  16  21    1.19    5.77
   1  16 -21   12.64    5.96
   1  16  21   -9.00    6.88
  -1  16 -22   -6.00    6.54
  -1  16  22   15.45    6.30
   1  16 -22    7.80    5.93
   1  16  22    4.96    5.49
  -1  17  10   46.94    3.62
  -1  17 -11   33.19    3.74
  -1  17  11   20.83    3.99
   1  17  11   40.63    4.55
  -1  17 -12   10.25    3.73
  -1  17  12    7.60    4.07
   1  17 -12    9.47    3.94
   1  17  12   10.45    4.46
  -1  17 -13   13.99    3.97
  -1  17  13    2.18    4.10
   1  17 -13    3.07    4.02
   1  17  13    1.48    4.53
  -1  17 -14    6.46    4.12
  -1  17  14    3.02    4.21
   1  17 -14   -2.46    4.16
   1  17  14    4.84    5.19
  -1  17 -15   -2.99    4.04
  -1  17  15    6.39    4.29
   1  17 -15   -7.48    4.09
   1  17  15    2.78    5.48
  -1  17 -16    7.30    4.47
  -1  17  16    3.60    4.47
   1  17 -16    8.98    4.53
   1  17  16    2.45    5.55
  -1  17 -17    2.24    4.73
  -1  17  17   -4.11    4.65
   1  17 -17   17.02    4.96
   1  17  17    9.90    6.57
  -1  17 -18   27.22    5.24
  -1  17  18   42.57    5.33
   1  17 -18   20.53    5.23
   1  17  18   27.48    7.49
  -1  17 -19   -2.57    5.37
  -1  17  19   -8.23    5.23
   1  17 -19   -3.93    5.24
   1  17  19    6.25    4.72
  -1  17 -20   35.15    6.38
  -1  17  20   40.69    6.16
   1  17 -20   38.05    5.85
   1  17  20   32.44    5.59
  -1  17 -21   14.60    6.60
  -1  17  21    2.11    5.98
   1  17 -21   -6.00    5.95
   1  17  21    1.42    5.34
  -1  18  13   21.52    4.45
   1  18  13   14.74    3.95
  -1  18 -14   -3.76    4.33
  -1  18  14    1.05    4.58
   1  18  14   -0.72    3.98
  -1  18 -15    2.32    4.69
  -1  18  15    7.43    4.71
   1  18 -15    2.54    4.57
   1  18  15   -2.04    4.18
  -1  18 -16    1.87    5.16
  -1  18  16   10.00    4.87
   1  18 -16    1.33    4.70
   1  18  16   -1.11    4.24
  -1  18 -17    2.73    5.21
  -1  18  17    5.70    5.10
   1  18 -17    2.82    4.80
   1  18  17    3.29    4.56
  -1  18 -18   12.80    5.66
  -1  18  18    5.29    5.45
   1  18 -18    1.09    5.30
   1  18  18    5.10    4.81
  -1  18 -19   -7.35    5.95
  -1  18  19   -5.88    5.58
   1  18 -19   -6.46    5.36
   1  18  19    1.87    5.08
  -1  18 -20   -9.02    6.30
  -1  18  20    4.41    6.05
   1  18 -20   -3.21    5.69
   1  18  20    2.22    5.17
  -1  19  16    7.33    5.28
   1  19  16   -6.54    4.57
  -1  19  17    1.41    5.26
   1  19  17   -4.05    4.93
  -1  19 -18    4.36    5.67
  -1  19  18    9.95    5.75
   1  19 -18    6.23    5.26
   1  19  18    1.73    5.02
  -2   0   0   93.39    2.65
   2   0   0   95.54    2.68
  -2   0  -1   -2.36    1.73
  -2   0  -1   -1.07    1.62
  -2   0   1   -0.97    1.46
   2   0  -1   -0.89    1.35
   2   0   1   -0.55    1.45
  -2   0  -2   84.43    2.70
  -2   0   2   80.64    2.52
   2   0  -2   83.20    2.54
   2   0   2   82.07    2.47
  -2   0  -3   -1.39    1.70
  -2   0   3   -0.31    1.75
   2   0  -3    0.30    1.64
   2   0   3    1.65    1.54
  -2   0  -4   75.66    2.73
  -2   0   4   75.04    2.63
   2   0  -4   75.96    2.64
   2   0   4   79.02    2.60
  -2   0  -5    2.08    2.25
  -2   0   5   -0.50    2.19
   2   0  -5    2.37    2.60
   2   0   5    1.77    1.87
  -2   0  -6  543.76   11.23
  -2   0   6  562.26   11.61
   2   0  -6  575.28   11.84
   2   0   6  585.60   11.94
  -2   0  -7   -1.04    2.12
  -2   0   7   -0.92    1.98
   2   0  -7    0.74    2.23
   2   0   7   -1.31    1.97
  -2   0  -8  180.64    4.85
  -2   0   8  179.90    4.81
   2   0  -8  168.12    4.64
   2   0   8  181.47    4.79
  -2   0  -9   -0.83    2.71
  -2   0   9   -0.16    2.27
   2   0  -9    3.15    2.67
   2   0   9    5.27    2.50
  -2   0 -10   35.32    3.22
  -2   0  10   46.09    3.00
   2   0 -10   36.09    3.30
   2   0  10   30.35    2.99
  -2   0 -11   -7.36    2.91
  -2   0  11    0.60    2.75
   2   0 -11   -1.78    3.36
   2   0  11   -9.41    2.56
  -2   0 -12  217.08    6.15
  -2   0  12  242.69    6.64
   2   0 -12  243.69    6.64
   2   0  12  233.76    6.40
  -2   0 -13    2.90    3.32
  -2   0  13    1.61    3.06
   2   0 -13    0.99    3.25
   2   0  13   -2.54    3.13
  -2   0 -14  154.47    5.39
  -2   0  14  150.47    5.07
   2   0 -14  139.98    5.11
   2   0  14  148.55    5.13
  -2   0 -15   -4.86    3.58
  -2   0  15    4.58    3.06
   2   0 -15    4.97    3.69
   2   0  15   -1.32    3.32
  -2   0 -16  319.36    8.61
  -2   0  16  316.28    8.36
   2   0 -16  330.63    8.91
   2   0  16  327.52    8.69
  -2   0 -17   -9.11    4.47
  -2   0  17    7.36    3.49
   2   0 -17    4.76    4.01
   2   0  17   -4.02    3.64
  -2   0 -18  325.07    9.12
  -2   0  18  326.57    8.98
  -2   0 -19   -7.08    4.65
  -2   0  19   -1.01    3.70
   2   0 -19    9.02    5.03
   2   0  19    3.07    3.95
  -2   0 -20  216.81    7.65
  -2   0  20  215.22    7.39
  -2   0 -21   -5.78    5.58
  -2   0  21    1.18    4.29
   2   0 -21   -2.90    5.39
   2   0  21    0.65    4.37
  -2   0 -22    8.84    5.29
  -2   0  22    2.19    4.61
   2   0 -22    6.01    5.73
   2   0  22    6.43    5.25
  -2   0 -23    4.09    5.81
  -2   0  23    5.11    4.84
   2   0 -23    1.52    5.55
   2   0  23   -0.07    4.98
  -2   0 -24   12.54    6.94
  -2   0  24   14.16    5.33
   2   0 -24   26.43    6.17
   2   0  24   10.85    5.44
  -2   0 -25    4.77    6.21
  -2   0  25    0.79    5.09
   2   0 -25   -0.39    6.29
   2   0  25    3.41    6.13
  -2   0 -26   21.10    7.24
  -2   0  26   12.13    5.66
   2   0 -26   32.70    7.71
   2   0  26   16.12    6.50
  -2   0 -27    6.48    7.01
   2   0 -27   -4.85    7.45
   2   0  27    3.60    7.11
   2   0 -28   16.25    7.35
  -2  -1   0  284.00    6.09
  -2   1   0  275.72    5.92
   2  -1   0  272.24    5.80
   2   1   0  284.46    6.07
  -2  -1  -1  107.57    2.91
  -2  -1   1  110.16    2.94
  -2   1  -1  108.46    3.05
  -2   1  -1  107.38    2.98
  -2   1   1  111.39    2.98
   2  -1  -1  104.75    2.87
   2  -1   1  113.92    2.98
   2   1  -1  112.41    2.94
   2   1   1  106.80    2.86
  -2  -1  -2   63.91    2.44
  -2  -1   2   69.12    2.42
  -2   1  -2   70.34    2.44
  -2   1   2   71.27    2.42
   2  -1  -2   67.36    2.37
   2  -1   2   66.53    2.23
   2   1  -2   65.98    2.24
   2   1   2   73.19    2.33
  -2  -1  -3 1400.26   26.87
  -2  -1   3 1364.16   26.19
  -2   1  -3 1381.98   26.55
  -2   1   3 1366.51   26.24
   2  -1  -3 1435.74   27.49
   2  -1   3 1438.14   27.52
   2   1   3 1430.41   27.37
  -2  -1  -4  171.95    4.34
  -2  -1   4  163.45    4.12
  -2   1  -4  158.67    4.07
  -2   1   4  162.29    4.11
   2  -1  -4  176.72    4.42
   2  -1   4  170.25    4.16
   2   1  -4  167.21    4.18
   2   1   4  161.78    4.01
  -2  -1  -5   69.17    2.84
  -2  -1   5   79.00    2.93
  -2   1  -5   84.69    3.00
  -2   1   5   77.30    2.90
   2  -1  -5   74.22    3.29
   2  -1   5   78.26    2.81
   2   1  -5   84.16    3.17
   2   1   5   83.54    2.76
  -2  -1  -6  192.49    4.92
  -2  -1   6  190.74    4.84
  -2   1  -6  189.77    4.78
  -2   1   6  182.40    4.74
   2  -1  -6  185.32    4.87
   2  -1   6  187.36    4.62
   2   1  -6  183.19    4.79
   2   1   6  194.57    4.78
  -2  -1  -7    3.03    2.35
  -2  -1   7    0.33    2.07
  -2   1  -7    0.96    2.35
  -2   1   7    1.36    2.00
   2  -1  -7    2.20    2.40
   2  -1   7    2.25    2.11
   2   1  -7    0.26    2.22
   2   1   7    2.71    2.27
  -2  -1  -8   59.28    2.84
  -2  -1   8   61.37    2.80
  -2   1  -8   60.84    2.81
  -2   1   8   64.16    2.85
   2  -1  -8   67.85    3.21
   2  -1   8   63.72    2.75
   2   1  -8   62.94    3.01
   2   1   8   64.67    2.92
  -2  -1  -9   41.82    2.72
  -2  -1   9   42.66    2.63
  -2   1  -9   36.21    2.65
  -2   1   9   40.22    2.68
   2  -1  -9   41.19    2.89
   2  -1   9   39.85    2.54
   2   1  -9   37.07    2.64
   2   1   9   48.12    2.82
  -2  -1 -10   -1.49    2.79
  -2  -1  10    3.64    2.83
  -2   1 -10   -3.17    2.54
  -2   1  10    1.23    2.69
   2  -1 -10    7.01    3.37
   2  -1  10   -2.42    2.63
   2   1 -10    5.08    3.11
   2   1  10   -1.83    2.80
  -2  -1 -11  234.79    6.33
  -2  -1  11  251.96    6.70
  -2   1 -11  232.38    6.27
  -2   1  11  247.93    6.53
   2  -1 -11  236.28    6.36
   2  -1  11  214.07    6.02
   2   1 -11  232.04    6.27
   2   1  11  231.23    6.12
  -2  -1 -12   26.25    3.57
  -2  -1  12   45.62    3.32
  -2   1 -12   38.20    3.45
  -2   1  12   45.90    3.37
   2  -1 -12   44.52    3.50
   2  -1  12   35.56    3.79
   2   1 -12   41.61    3.40
   2   1  12   40.12    3.29
  -2  -1 -13   -1.99    3.25
  -2  -1  13    1.35    2.92
  -2   1 -13    6.02    3.26
  -2   1  13    0.00    2.91
   2  -1 -13    8.27    3.71
   2  -1  13    3.49    3.45
   2   1 -13   -1.24    3.20
   2   1  13    1.52    3.14
  -2  -1 -14   72.48    4.41
  -2  -1  14   73.82    3.75
  -2   1 -14   71.44    4.04
  -2   1  14   81.27    3.77
   2  -1 -14   76.61    4.04
   2  -1  14   73.56    3.86
   2   1 -14   72.83    4.02
   2   1  14   79.68    4.00
  -2  -1 -15    2.59    3.78
  -2  -1  15   -6.79    3.29
  -2   1 -15   -2.04    4.01
  -2   1  15    5.05    3.24
   2  -1 -15   -1.76    3.54
   2  -1  15    0.33    3.42
   2   1 -15    2.57    3.70
   2   1  15   -6.85    3.25
  -2  -1 -16   84.49    4.90
  -2  -1  16   76.62    4.10
  -2   1 -16   68.83    4.41
  -2   1  16   83.86    4.21
   2  -1  16   91.63    4.71
   2   1 -16   79.21    4.86
   2   1  16   87.27    4.37
  -2  -1 -17   -2.91    4.42
  -2  -1  17    5.41    3.49
  -2   1 -17   -4.90    4.51
  -2   1  17    4.69    3.72
   2  -1 -17    7.47    4.19
   2  -1  17    2.65    3.81
   2   1 -17    9.09    4.22
   2   1  17    1.75    3.71
  -2  -1 -18   16.21    4.76
  -2  -1  18   27.90    4.37
  -2   1 -18   24.66    4.88
  -2   1  18   33.07    4.01
   2  -1 -18   26.04    4.79
   2  -1  18   20.45    4.15
   2   1 -18   23.30    4.69
   2   1  18   32.93    4.37
  -2  -1 -19    7.40    4.98
  -2  -1  19   23.88    4.33
  -2   1 -19   14.89    5.02
  -2   1  19   16.99    3.95
   2  -1 -19   30.12    5.25
   2  -1  19   12.93    4.16
   2   1 -19   30.34    5.38
   2   1  19   23.86    4.52
  -2  -1 -20   14.98    5.17
  -2  -1  20   18.25    4.57
  -2   1 -20   14.01    5.11
  -2   1  20   12.06    4.14
   2  -1 -20   12.79    4.95
   2  -1  20   10.33    4.29
   2   1 -20   18.72    4.93
   2   1  20   10.29    4.14
  -2  -1 -21   40.72    6.08
  -2  -1  21   33.00    5.07
  -2   1 -21   50.21    6.07
  -2   1  21   39.00    5.07
   2  -1 -21   49.99    6.06
   2  -1  21   54.06    5.61
   2   1 -21   37.82    5.55
   2   1  21   36.82    4.99
  -2  -1 -22    3.15    5.32
  -2  -1  22    8.63    4.76
  -2   1 -22    9.96    5.85
  -2   1  22    1.80    4.42
   2  -1 -22    0.06    5.71
   2  -1  22   12.41    5.48
   2   1 -22   16.10    5.67
   2   1  22    3.79    4.64
  -2  -1 -23   11.48    6.15
  -2  -1  23    2.78    5.43
  -2   1 -23    6.98    5.56
  -2   1  23   -0.41    4.74
   2  -1 -23   -1.28    5.63
   2  -1  23   -5.48    5.29
   2   1 -23   -2.96    5.85
   2   1  23    1.32    5.05
  -2  -1 -24    2.53    6.82
  -2  -1  24   -1.10    5.81
  -2   1 -24    5.08    6.13
  -2   1  24   -2.99    4.92
   2  -1 -24    0.02    6.06
   2  -1  24    3.02    6.20
   2   1 -24    7.71    6.25
   2   1  24   -2.61    5.14
  -2  -1 -25   18.21    6.57
  -2   1 -25   26.85    6.79
  -2   1  25   10.13    5.52
   2  -1 -25   31.07    6.92
   2  -1  25   24.48    6.27
   2   1 -25    3.25    6.71
   2   1  25   15.88    5.78
  -2   1 -26   22.40    6.80
  -2   1  26    8.61    5.75
   2  -1 -26   12.81    7.04
   2   1 -26    2.05    6.50
   2   1  26   10.39    6.66
  -2   1 -27   21.11    7.56
  -2   1  27    5.58    6.28
   2   1 -27    9.35    6.98
   2   1  27    0.11    6.39
  -2   1 -28   15.47    7.62
  -2   1  28   12.01    6.49
   2   1 -28    5.85    7.30
   2   1  28   11.38    7.76
  -2   1 -29    0.61    8.45
   2   1 -29  -12.66    8.43
  -2   2   0  726.11   14.27
   2  -2   0  732.68   14.34
   2   2   0  727.68   14.25
  -2  -2  -1   75.28    2.49
  -2  -2   1   77.00    2.53
  -2   2  -1   79.36    2.52
  -2   2   1   80.46    2.54
   2  -2  -1   80.04    2.46
   2  -2   1   83.25    2.58
   2   2  -1   80.86    2.45
   2   2   1   80.75    2.50
  -2  -2  -2  219.76    5.03
  -2  -2   2  232.63    5.24
  -2   2  -2  208.87    4.79
  -2   2   2  225.56    5.09
   2  -2  -2  229.31    5.18
   2  -2   2  233.00    5.15
   2   2  -2  221.13    4.99
   2   2   2  226.60    5.09
  -2  -2  -3  113.39    3.20
  -2  -2   3  112.27    3.26
  -2   2  -3  105.66    3.12
  -2   2   3  102.71    3.05
   2  -2  -3  117.05    3.35
   2  -2   3  114.35    3.12
   2   2  -3  111.77    3.09
   2   2   3  107.13    2.98
  -2  -2  -4  692.36   13.83
  -2  -2   4  676.22   13.57
  -2   2  -4  685.12   13.70
  -2   2   4  706.55   14.09
   2  -2  -4  711.93   14.20
   2  -2   4  692.17   13.74
   2   2  -4  693.00   13.82
   2   2   4  719.64   14.25
  -2  -2  -5   65.70    2.63
  -2  -2   5   66.82    2.78
  -2   2  -5   68.01    2.76
  -2   2   5   65.50    2.88
   2  -2  -5   68.57    3.09
   2  -2   5   67.70    2.50
   2   2  -5   64.66    3.00
   2   2   5   63.64    2.42
  -2  -2  -6  163.99    4.41
  -2  -2   6  151.20    4.10
  -2   2  -6  175.58    4.53
  -2   2   6  159.69    4.27
   2  -2  -6  161.12    4.37
   2  -2   6  165.86    4.37
   2   2  -6  169.39    4.41
   2   2   6  165.23    4.25
  -2  -2  -7   43.97    2.53
  -2  -2   7   48.28    2.54
  -2   2  -7   42.80    2.46
  -2   2   7   44.98    2.36
   2  -2  -7   47.26    2.56
   2  -2   7   45.19    2.51
   2   2  -7   42.14    2.44
   2   2   7   46.87    2.59
  -2  -2  -8   96.84    3.60
  -2  -2   8  105.03    3.64
  -2   2  -8  102.21    3.61
  -2   2   8  101.54    3.50
   2  -2  -8  106.24    3.70
   2  -2   8  112.19    3.55
   2   2  -8  101.01    3.47
   2   2   8  100.18    3.38
  -2  -2  -9    3.60    2.46
  -2  -2   9    2.48    2.27
  -2   2  -9   -2.85    2.65
  -2   2   9    2.20    2.21
   2  -2  -9    0.52    2.64
   2  -2   9    3.01    2.55
   2   2  -9   -2.15    2.43
   2   2   9    4.06    2.30
  -2  -2 -10   10.41    3.03
  -2  -2  10    9.95    2.94
  -2   2 -10    7.13    2.69
  -2   2  10   12.27    2.88
   2  -2 -10    8.85    3.13
   2  -2  10    2.55    2.59
   2   2 -10   11.25    3.12
   2   2  10    3.38    2.56
  -2  -2 -11   74.29    3.72
  -2  -2  11   75.92    3.81
  -2   2 -11   78.56    3.76
  -2   2  11   80.07    3.56
   2  -2 -11   91.28    4.11
   2  -2  11   76.70    3.78
   2   2 -11   78.34    3.78
   2   2  11   70.69    3.61
  -2  -2 -12   28.33    3.67
  -2  -2  12   34.59    3.54
  -2   2 -12   30.51    3.66
  -2   2  12   30.33    3.21
   2  -2 -12   35.90    3.47
   2  -2  12   33.37    3.85
   2   2 -12   33.27    3.79
   2   2  12   35.26    3.50
  -2  -2 -13   -1.80    3.41
  -2  -2  13    3.68    3.29
  -2   2 -13    5.62    3.31
  -2   2  13    2.74    2.69
   2  -2 -13    0.77    3.62
   2  -2  13    1.00    3.13
   2   2 -13    2.88    3.35
   2   2  13    2.14    3.08
  -2  -2 -14   12.68    3.95
  -2  -2  14   16.73    3.41
  -2   2 -14    7.51    3.49
  -2   2  14    9.21    2.91
   2  -2 -14   16.52    3.92
   2  -2  14    7.14    3.33
   2   2 -14   14.17    3.60
   2   2  14    2.65    3.20
  -2  -2 -15    8.28    3.91
  -2  -2  15    8.02    3.26
  -2   2 -15   10.72    3.85
  -2   2  15    7.04    3.01
   2  -2 -15   10.30    3.76
   2  -2  15   13.89    3.76
   2   2 -15    7.98    3.73
   2   2  15    7.07    3.33
  -2  -2 -16    9.58    4.21
  -2  -2  16    8.50    3.48
  -2   2 -16   14.34    4.33
  -2   2  16    1.98    3.13
   2  -2 -16    2.71    4.22
   2  -2  16    0.65    3.61
   2   2 -16    2.32    3.87
   2   2  16    7.66    3.60
  -2  -2 -17    1.53    4.94
  -2  -2  17    6.15    3.59
  -2   2 -17    0.67    4.15
  -2   2  17    1.97    3.40
   2  -2 -17    4.38    4.54
   2  -2  17    4.17    4.02
   2   2 -17    6.30    4.09
   2   2  17    2.63    3.58
  -2  -2 -18    4.73    5.11
  -2  -2  18    7.93    3.94
  -2   2 -18    6.30    4.54
  -2   2  18    6.05    3.52
   2  -2 -18    5.40    4.76
   2  -2  18    9.68    4.07
   2   2 -18    8.57    4.81
   2   2  18    6.26    3.88
  -2  -2 -19    8.16    5.28
  -2  -2  19   12.59    4.27
  -2   2 -19    2.71    4.71
  -2   2  19    8.42    3.82
   2  -2 -19    5.61    4.62
   2  -2  19    7.19    4.08
   2   2 -19   -3.39    4.38
   2   2  19    6.39    3.89
  -2  -2 -20   21.37    5.38
  -2  -2  20   31.43    5.08
  -2   2 -20   33.52    5.20
  -2   2  20   35.31    4.38
   2  -2 -20   30.67    5.59
   2  -2  20   26.85    4.83
   2   2 -20   34.23    5.60
   2   2  20   28.93    4.60
  -2  -2 -21   37.92    5.75
  -2  -2  21   34.89    5.04
  -2   2 -21   29.84    5.36
  -2   2  21   30.46    4.76
   2  -2 -21   18.56    5.31
   2  -2  21   40.53    5.21
   2   2 -21   47.21    5.52
   2   2  21   31.85    4.64
  -2  -2 -22   -5.73    6.18
  -2  -2  22    2.92    4.84
  -2   2 -22   -1.91    5.09
  -2   2  22    1.62    4.31
   2  -2 -22    1.58    5.85
   2  -2  22    3.01    5.33
   2   2 -22   -3.34    4.99
   2   2  22    0.99    4.95
  -2  -2 -23    4.37    6.05
  -2   2 -23   -0.23    5.80
  -2   2  23   -1.19    4.49
   2  -2 -23    1.93    6.25
   2  -2  23    1.08    5.37
   2   2 -23   -3.06    5.25
   2   2  23   -2.61    4.55
  -2   2 -24   31.85    6.19
  -2   2  24   32.59    5.59
   2  -2 -24   54.08    7.06
   2   2 -24   35.92    6.27
   2   2  24   34.57    5.82
  -2   2 -25    1.24    6.21
  -2   2  25    4.97    5.20
   2   2 -25   -9.77    5.88
   2   2  25   -2.41    6.04
  -2   2 -26    4.59    6.96
  -2   2  26   -2.35    5.12
   2   2 -26   -2.52    6.38
   2   2  26   -1.71    5.84
  -2   2 -27   -7.35    6.66
  -2   2  27    3.52    5.62
   2   2 -27   10.75    7.83
   2   2  27   -7.31    6.91
  -2   2 -28    1.39    7.96
  -2   2  28    4.82    6.57
   2   2 -28  -13.28    6.93
   2   2  28    8.39    6.62
  -2   2 -29   -3.97    7.94
  -2   2  29    2.17    6.84
   2   2 -29   -0.45    7.65
   2   2  29    4.26    7.84
  -2   3   0 1102.37   21.26
   2   3   0 1088.87   20.96
  -2   3  -1 1025.63   19.86
  -2   3   1 1046.66   20.23
   2   3  -1 1029.31   19.85
   2   3   1 1022.15   19.73
  -2   3  -2  428.54    8.85
  -2   3   2  395.60    8.21
   2   3  -2  419.82    8.63
   2   3   2  412.14    8.47
  -2  -3  -3  349.14    7.45
  -2  -3   3  362.29    7.73
  -2   3  -3  359.37    7.70
  -2   3   3  360.89    7.65
   2  -3  -3  363.36    7.75
   2  -3   3  369.15    7.74
   2   3  -3  351.52    7.46
   2   3   3  351.31    7.37
  -2  -3  -4 1074.52   20.89
  -2  -3   4 1122.24   21.80
  -2   3  -4 1099.14   21.41
  -2   3   4 1087.54   21.18
   2  -3  -4 1081.87   21.03
   2  -3   4 1073.70   20.78
   2   3  -4 1099.91   21.35
   2   3   4 1094.18   21.22
  -2  -3  -5  206.05    5.02
  -2  -3   5  201.83    5.05
  -2   3  -5  208.31    5.10
  -2   3   5  203.33    4.89
   2  -3  -5  201.71    4.94
   2  -3   5  196.29    4.71
   2   3  -5  200.97    4.99
   2   3   5  205.44    4.82
  -2  -3  -6  282.59    6.44
  -2  -3   6  280.67    6.43
  -2   3  -6  291.13    6.59
  -2   3   6  274.04    6.33
   2  -3  -6  292.89    6.73
   2  -3   6  299.22    6.73
   2   3  -6  292.98    6.64
   2   3   6  281.62    6.34
  -2  -3  -7    8.92    2.54
  -2  -3   7    5.32    2.33
  -2   3  -7    7.33    2.25
  -2   3   7    8.96    2.24
   2  -3  -7    6.67    2.78
   2  -3   7    5.44    2.08
   2   3  -7    6.54    2.23
   2   3   7   12.13    2.44
  -2  -3  -8  119.32    3.84
  -2  -3   8  116.61    3.74
  -2   3  -8  115.89    3.88
  -2   3   8  116.17    3.72
   2  -3  -8  120.53    3.89
   2  -3   8  116.63    3.62
   2   3  -8  108.80    3.65
   2   3   8  112.62    3.69
  -2  -3  -9  260.94    6.49
  -2  -3   9  267.75    6.63
  -2   3  -9  265.60    6.53
  -2   3   9  261.14    6.52
   2  -3  -9  279.75    6.96
   2  -3   9  275.14    6.74
   2   3  -9  254.98    6.34
   2   3   9  259.25    6.38
  -2  -3 -10  109.39    4.31
  -2  -3  10  101.49    3.83
  -2   3 -10  102.10    3.84
  -2   3  10  103.21    3.79
   2  -3 -10  110.27    4.13
   2  -3  10   92.34    3.76
   2   3 -10   95.48    3.97
   2   3  10  105.61    3.81
  -2  -3 -11    9.89    3.15
  -2  -3  11   13.84    3.08
  -2   3 -11   14.73    3.35
  -2   3  11   17.27    2.87
   2  -3 -11   18.44    3.28
   2  -3  11   18.38    3.51
   2   3 -11   18.55    3.19
   2   3  11   11.50    2.78
  -2  -3 -12   -2.14    3.37
  -2  -3  12   -0.29    2.98
  -2   3 -12    4.49    3.26
  -2   3  12   -1.22    2.86
   2  -3 -12   -2.54    3.22
   2  -3  12    2.72    3.30
   2   3 -12   -1.75    3.57
   2   3  12   -2.80    2.95
  -2  -3 -13    5.74    3.56
  -2  -3  13    4.20    3.02
  -2   3 -13    2.30    3.14
  -2   3  13    6.00    2.95
   2  -3 -13    1.33    3.26
   2  -3  13   -2.73    3.14
   2   3 -13    9.82    3.65
   2   3  13    5.34    3.40
  -2  -3 -14    6.59    3.78
  -2  -3  14    5.29    3.35
  -2   3 -14    8.91    3.90
  -2   3  14    3.28    2.73
   2  -3 -14    1.94    3.54
   2  -3  14    1.14    3.35
   2   3 -14    4.17    3.41
   2   3  14    7.31    3.20
  -2  -3 -15    5.84    3.94
  -2  -3  15   -0.29    3.21
  -2   3 -15    1.10    3.74
  -2   3  15    3.76    3.02
   2  -3 -15    3.54    3.74
   2  -3  15    3.73    3.90
   2   3 -15    7.11    4.06
   2   3  15   -3.13    3.62
  -2  -3 -16    1.60    4.52
  -2  -3  16   -4.48    3.67
  -2   3 -16   -3.21    3.78
  -2   3  16    1.95    3.33
   2  -3 -16   -6.38    4.27
   2  -3  16   -1.99    4.02
   2   3 -16    5.08    4.23
   2   3  16   -3.71    3.40
  -2  -3 -17    4.43    4.95
  -2  -3  17   -1.53    3.97
  -2   3 -17    6.69    4.54
  -2   3  17    1.07    3.25
   2  -3 -17    2.51    4.53
   2  -3  17   -0.80    3.71
   2   3 -17    0.20    3.99
   2   3  17    4.30    3.88
  -2  -3 -18    4.46    4.98
  -2  -3  18    7.31    4.30
  -2   3 -18    3.38    4.46
  -2   3  18    2.82    3.42
   2  -3 -18   -0.48    4.89
   2  -3  18    6.81    3.96
   2   3 -18    7.51    4.24
   2   3  18    5.74    3.83
  -2  -3 -19    0.84    4.87
  -2  -3  19    0.95    4.55
  -2   3 -19    8.85    4.75
  -2   3  19    2.24    4.06
   2  -3 -19   -1.74    5.02
   2  -3  19    3.63    4.45
   2   3 -19    1.12    4.84
   2   3  19    0.44    3.76
  -2  -3 -20  117.37    6.18
  -2  -3  20  132.25    6.09
  -2   3 -20  109.33    5.88
  -2   3  20  112.66    5.32
   2  -3  20  118.54    6.02
   2   3 -20  117.30    5.87
   2   3  20  120.17    5.42
  -2  -3 -21   -1.81    5.94
  -2   3 -21   12.60    4.99
  -2   3  21    2.27    4.01
   2  -3 -21   10.28    5.82
   2  -3  21    3.86    4.78
   2   3 -21    4.69    4.94
   2   3  21    2.61    4.02
  -2   3 -22   68.05    5.89
  -2   3  22   71.72    5.07
   2   3 -22   45.00    5.86
   2   3  22   71.27    5.42
  -2   3 -23    7.32    5.15
  -2   3  23    7.12    5.23
   2   3 -23   22.22    5.68
   2   3  23    5.03    4.75
  -2   3 -24   39.44    6.51
  -2   3  24   42.91    5.91
   2   3 -24   39.39    6.30
   2   3  24   35.72    5.77
  -2   3 -25    0.53    6.83
  -2   3  25   -0.94    5.32
   2   3 -25    0.38    5.95
   2   3  25    8.00    6.05
  -2   3  26   -2.26    4.84
   2   3 -26   -0.85    6.38
   2   3  26   -3.52    5.60
  -2   3 -27  -14.43    7.03
  -2   3  27   -2.95    5.36
   2   3 -27   -4.04    6.84
   2   3  27  -11.90    6.80
  -2   3 -28   -9.62    7.25
  -2   3  28   -4.30    5.93
   2   3 -28    1.37    7.84
   2   3  28   -4.54    6.38
  -2   3 -29  -13.72    8.50
  -2   3  29    1.82    7.18
   2   3 -29    3.79    7.49
   2   3  29    5.01    7.78
  -2   4   0   65.78    2.45
   2   4   0   66.70    2.51
  -2   4  -1  188.46    4.50
  -2   4   1  192.87    4.54
   2   4  -1  187.50    4.43
   2   4   1  195.15    4.57
  -2   4  -2  126.26    3.43
  -2   4   2  123.46    3.42
   2   4  -2  125.20    3.47
   2   4   2  128.13    3.44
  -2   4  -3  195.03    4.71
  -2   4   3  203.99    4.86
   2   4  -3  206.28    4.85
   2   4   3  196.87    4.59
  -2  -4  -4  314.16    6.80
  -2   4  -4  313.40    6.90
  -2   4   4  306.73    6.74
   2  -4  -4  311.28    6.82
   2  -4   4  306.03    6.61
   2   4  -4  303.44    6.63
   2   4   4  319.88    6.91
  -2  -4  -5  120.07    3.51
  -2  -4   5  115.09    3.53
  -2   4  -5  121.71    3.61
  -2   4   5  122.38    3.41
   2  -4  -5  116.39    3.64
   2  -4   5  110.95    3.27
   2   4  -5  122.27    3.57
   2   4   5  111.74    3.22
  -2  -4  -6  351.21    7.70
  -2  -4   6  349.76    7.74
  -2   4  -6  345.56    7.57
  -2   4   6  360.36    7.85
   2  -4  -6  345.70    7.66
   2  -4   6  346.94    7.52
   2   4  -6  363.57    7.93
   2   4   6  341.38    7.47
  -2  -4  -7  357.84    7.92
  -2  -4   7  357.08    7.92
  -2   4  -7  342.20    7.63
  -2   4   7  330.14    7.45
   2  -4  -7  353.53    7.94
   2  -4   7  335.98    7.41
   2   4  -7  344.85    7.65
   2   4   7  356.60    7.87
  -2  -4  -8  204.02    5.35
  -2  -4   8  197.17    5.18
  -2   4  -8  221.37    5.66
  -2   4   8  195.95    5.12
   2  -4  -8  206.90    5.40
   2  -4   8  213.52    5.38
   2   4  -8  203.85    5.31
   2   4   8  212.33    5.33
  -2  -4  -9  262.27    6.57
  -2  -4   9  262.01    6.50
  -2   4  -9  264.51    6.59
  -2   4   9  267.25    6.68
   2  -4  -9  273.83    6.81
   2  -4   9  257.01    6.45
   2   4  -9  259.02    6.47
   2   4   9  251.88    6.17
  -2  -4 -10  315.47    7.60
  -2  -4  10  330.14    7.85
  -2   4 -10  332.78    7.84
  -2   4  10  317.27    7.62
   2  -4 -10  325.02    7.98
   2  -4  10  341.14    8.03
   2   4 -10  324.36    7.83
   2   4  10  329.31    7.72
  -2  -4 -11  340.32    8.42
  -2  -4  11  355.30    8.50
  -2   4 -11  339.51    8.32
  -2   4  11  334.01    8.05
   2  -4 -11  340.82    8.37
   2  -4  11  340.00    8.34
   2   4 -11  335.18    8.21
   2   4  11  337.58    8.16
  -2  -4 -12   59.83    3.97
  -2  -4  12   59.98    3.48
  -2   4 -12   62.41    3.80
  -2   4  12   61.65    3.26
   2  -4 -12   64.60    3.59
   2  -4  12   58.18    3.46
   2   4 -12   66.59    3.84
   2   4  12   65.44    3.73
  -2  -4 -13   24.70    3.82
  -2  -4  13   32.08    3.40
  -2   4 -13   28.87    3.56
  -2   4  13   30.88    3.16
   2  -4 -13   45.08    3.73
   2  -4  13   35.59    3.54
   2   4 -13   32.34    3.55
   2   4  13   31.93    3.56
  -2  -4 -14   19.95    4.29
  -2  -4  14    9.72    3.36
  -2   4 -14   11.89    3.63
  -2   4  14    8.52    2.89
   2  -4 -14    9.49    3.55
   2  -4  14   10.69    3.47
   2   4 -14   17.20    3.66
   2   4  14   11.14    3.37
  -2  -4 -15   27.49    4.70
  -2  -4  15   26.63    3.70
  -2   4 -15   28.29    4.20
  -2   4  15   20.67    3.37
   2  -4 -15   23.62    4.38
   2  -4  15   34.10    4.22
   2   4 -15   18.85    4.36
   2   4  15   26.98    3.77
  -2  -4 -16    1.72    4.13
  -2  -4  16    2.57    3.72
  -2   4 -16    6.78    3.93
  -2   4  16    1.51    3.02
   2  -4 -16    6.37    4.01
   2  -4  16   -1.27    3.69
   2   4 -16   11.02    4.32
   2   4  16    7.28    3.83
  -2  -4 -17    9.12    4.99
  -2  -4  17    6.82    4.15
  -2   4 -17   13.58    4.55
  -2   4  17    5.24    3.33
   2  -4 -17   -0.05    4.72
   2  -4  17    4.03    3.90
   2   4 -17    5.69    4.01
   2   4  17    0.91    3.43
  -2  -4 -18  119.03    6.24
  -2  -4  18  123.09    5.74
  -2   4 -18  122.16    5.96
  -2   4  18  109.29    4.96
   2  -4 -18  112.48    5.93
   2  -4  18  121.94    5.56
   2   4 -18  120.51    5.44
   2   4  18  123.62    5.26
  -2  -4 -19    6.66    5.03
  -2   4 -19   -4.29    4.53
  -2   4  19    4.88    4.04
   2  -4 -19    5.44    5.12
   2   4 -19   -6.29    4.76
   2   4  19    5.50    3.83
  -2   4 -20   23.91    5.16
  -2   4  20   28.91    4.28
   2   4 -20   35.81    5.18
   2   4  20   26.18    4.28
  -2   4 -21   -4.49    5.28
  -2   4  21    3.49    4.15
   2   4 -21   -1.00    4.84
   2   4  21    5.61    4.11
  -2   4 -22   48.06    6.23
  -2   4  22   30.14    5.06
   2   4 -22   40.58    5.71
   2   4  22   43.90    5.49
  -2   4 -23   -2.48    5.14
  -2   4  23   -4.24    4.43
   2   4 -23   -7.32    5.09
   2   4  23    6.08    4.96
  -2   4 -24   35.98    6.53
  -2   4  24   30.18    5.31
   2   4 -24   35.95    6.18
   2   4  24   24.65    5.63
  -2   4 -25   23.70    7.16
  -2   4  25   23.14    5.36
   2   4 -25   29.48    6.29
   2   4  25   33.06    6.27
  -2   4 -26   13.88    6.45
  -2   4  26    4.67    5.13
   2   4 -26   19.79    6.56
   2   4  26   16.69    5.95
  -2   4 -27   15.21    7.22
  -2   4  27    1.76    5.45
   2   4 -27   -3.98    6.65
   2   4  27   10.56    6.77
  -2   4 -28  -11.05    7.05
  -2   4  28    4.45    6.38
   2   4 -28    1.25    8.05
   2   4  28    0.21    6.35
  -2   4 -29  -17.76    8.25
  -2   4  29   -1.08    6.87
   2   4 -29  -15.99    7.14
   2   4  29  -10.41    7.48
  -2   5   0   59.47    2.36
   2   5   0   59.81    2.26
  -2   5  -1   92.33    2.81
  -2   5   1   95.53    2.81
   2   5  -1   87.89    2.63
   2   5   1   98.10    2.84
  -2   5  -2  277.10    6.09
  -2   5   2  266.96    5.86
   2   5  -2  264.86    5.75
   2   5   2  272.38    5.91
  -2   5  -3  394.22    8.29
  -2   5   3  408.22    8.51
   2   5  -3  397.27    8.24
   2   5   3  414.13    8.54
  -2   5  -4   43.13    2.35
  -2   5   4   38.76    2.10
   2   5  -4   40.16    2.14
   2   5   4   40.03    2.15
  -2  -5  -5    4.57    2.15
  -2   5  -5    1.55    2.22
  -2   5   5   -0.77    1.89
   2  -5  -5    0.95    2.37
   2  -5   5   -0.11    1.95
   2   5  -5    1.62    2.19
   2   5   5    1.15    1.85
  -2  -5  -6  230.30    5.56
  -2  -5   6  240.41    5.82
  -2   5  -6  236.41    5.66
  -2   5   6  236.27    5.63
   2  -5  -6  234.90    5.72
   2  -5   6  228.42    5.44
   2   5  -6  228.86    5.47
   2   5   6  242.11    5.70
  -2  -5  -7   23.27    2.63
  -2  -5   7   21.69    2.66
  -2   5  -7   16.47    2.53
  -2   5   7   22.15    2.16
   2  -5  -7   19.65    3.07
   2  -5   7   23.32    2.52
   2   5  -7   16.81    2.55
   2   5   7   19.54    2.41
  -2  -5  -8   40.01    3.20
  -2  -5   8   57.71    3.34
  -2   5  -8   45.60    2.86
  -2   5   8   49.28    2.73
   2  -5  -8   45.29    3.52
   2  -5   8   34.29    2.79
   2   5  -8   51.20    2.98
   2   5   8   48.80    2.57
  -2  -5  -9   58.63    3.48
  -2  -5   9   65.70    3.39
  -2   5  -9   60.73    3.05
  -2   5   9   64.10    3.16
   2  -5  -9   67.19    3.67
   2  -5   9   51.39    3.26
   2   5  -9   65.90    3.42
   2   5   9   60.30    2.84
  -2  -5 -10   76.67    3.72
  -2  -5  10   76.70    3.49
  -2   5 -10   70.91    3.37
  -2   5  10   73.00    3.41
   2  -5 -10   72.80    3.90
   2  -5  10   80.80    3.98
   2   5 -10   73.29    3.46
   2   5  10   75.97    3.37
  -2  -5 -11  440.46   10.04
  -2  -5  11  434.39    9.95
  -2   5 -11  437.09    9.97
  -2   5  11  421.71    9.71
   2  -5 -11  449.38   10.23
   2  -5  11  458.85   10.31
   2   5 -11  424.23    9.66
   2   5  11  448.45   10.04
  -2  -5 -12    3.76    3.40
  -2  -5  12    7.46    3.19
  -2   5 -12    4.93    2.98
  -2   5  12    8.76    2.81
   2  -5 -12   18.89    3.94
   2  -5  12    7.67    3.30
   2   5 -12    7.90    3.34
   2   5  12    5.31    2.79
  -2  -5 -13   29.97    4.27
  -2  -5  13   30.36    3.81
  -2   5 -13   37.48    3.44
  -2   5  13   33.14    3.38
   2  -5 -13   30.91    4.09
   2  -5  13   43.87    3.78
   2   5 -13   30.04    3.57
   2   5  13   32.63    3.70
  -2  -5 -14   78.95    4.84
  -2  -5  14   78.14    4.08
  -2   5 -14   81.43    4.55
  -2   5  14   78.58    3.90
   2  -5 -14   79.36    4.21
   2  -5  14   81.24    4.12
   2   5 -14   75.50    4.10
   2   5  14   71.98    4.12
  -2  -5 -15   17.90    4.70
  -2  -5  15   17.55    3.68
  -2   5 -15   11.73    4.29
  -2   5  15   11.29    3.36
   2  -5 -15   14.17    3.97
   2  -5  15   13.36    3.85
   2   5 -15   10.77    3.82
   2   5  15   12.31    3.76
  -2  -5 -16  241.98    7.71
  -2  -5  16  231.13    7.04
  -2   5 -16  221.00    6.82
  -2   5  16  213.22    6.51
   2  -5 -16  235.10    7.33
   2  -5  16  240.56    7.07
   2   5 -16  238.26    7.11
   2   5  16  230.47    6.82
  -2   5 -17   40.81    4.97
  -2   5  17   42.56    4.16
   2  -5 -17   39.69    4.74
   2   5 -17   27.86    4.44
   2   5  17   37.04    3.99
  -2   5 -18   15.81    4.62
  -2   5  18    3.47    3.81
   2   5 -18   -0.82    4.73
   2   5  18   12.12    4.21
  -2   5 -19  144.53    6.21
   2   5 -19  134.86    5.93
   2   5  19  139.98    5.79
  -2   5 -20    6.09    4.78
  -2   5  20   11.50    4.19
   2   5 -20    2.47    5.15
   2   5  20    6.88    4.28
  -2   5 -21    4.46    4.80
  -2   5  21    3.27    4.55
   2   5 -21    3.28    4.78
   2   5  21    3.52    4.32
  -2   5 -22    8.55    5.46
  -2   5  22    3.14    4.49
   2   5 -22   10.17    5.11
   2   5  22    7.34    4.55
  -2   5 -23   30.02    6.06
  -2   5  23   11.52    4.81
   2   5 -23   12.28    5.51
   2   5  23   12.13    4.88
  -2   5 -24    7.26    5.97
  -2   5  24    2.26    4.77
   2   5 -24   -2.00    5.33
   2   5  24    3.31    5.41
  -2   5 -25    0.66    6.74
  -2   5  25   -2.39    4.94
   2   5 -25    6.84    5.96
   2   5  25    1.21    5.07
  -2   5 -26   11.28    6.36
  -2   5  26   17.18    5.60
   2   5 -26   12.13    6.48
   2   5  26   26.55    6.49
  -2   5 -27   11.41    6.97
  -2   5  27    4.31    6.09
   2   5 -27   -9.43    7.29
   2   5  27    1.91    6.06
  -2   5 -28   14.39    7.92
  -2   5  28   10.07    6.72
   2   5 -28   -0.16    7.41
   2   5  28   16.58    7.08
  -2   5 -29  -10.57    8.08
  -2   5  29    7.19    6.49
   2   5 -29    3.04    7.76
   2   5  29  -12.69    6.36
  -2   6   0  237.83    5.33
   2   6   0  234.68    5.18
  -2   6  -1   82.51    2.65
  -2   6   1   82.08    2.63
   2   6  -1   76.59    2.33
   2   6   1   79.92    2.51
  -2   6  -2   99.21    3.01
  -2   6   2  102.06    3.03
   2   6  -2  106.62    3.00
   2   6   2   95.65    2.80
  -2   6  -3   82.16    2.86
  -2   6   3   79.83    2.73
   2   6  -3   84.83    2.71
   2   6   3   79.60    2.65
  -2   6  -4   24.13    2.45
  -2   6   4   25.19    2.08
   2   6  -4   21.99    2.23
   2   6   4   23.62    1.83
  -2   6  -5   -1.21    2.15
  -2   6   5   -0.09    1.98
   2   6  -5   -1.12    2.27
   2   6   5   -1.62    1.87
  -2  -6  -6  152.15    4.25
  -2   6  -6  170.76    4.49
  -2   6   6  152.57    4.23
   2  -6  -6  160.68    4.56
   2   6  -6  155.51    4.24
   2   6   6  158.70    4.20
  -2  -6  -7   33.30    3.01
  -2  -6   7   46.10    3.15
  -2   6  -7   45.44    2.62
  -2   6   7   46.07    2.63
   2  -6  -7   41.31    3.09
   2  -6   7   33.39    2.68
   2   6  -7   46.21    2.80
   2   6   7   42.98    2.44
  -2  -6  -8   -0.31    2.83
  -2  -6   8    2.37    2.87
  -2   6  -8    4.10    2.63
  -2   6   8    4.95    2.49
   2  -6  -8    9.59    3.48
   2  -6   8   -3.06    2.78
   2   6  -8    5.44    2.71
   2   6   8    1.94    2.32
  -2  -6  -9  156.55    4.96
  -2  -6   9  154.81    4.80
  -2   6  -9  154.59    4.71
  -2   6   9  155.23    4.69
   2  -6  -9  166.60    5.26
   2  -6   9  166.88    5.03
   2   6  -9  163.65    4.82
   2   6   9  163.89    4.69
  -2  -6 -10  139.79    4.86
  -2  -6  10  135.22    4.76
  -2   6 -10  127.81    4.17
  -2   6  10  128.93    4.23
   2  -6 -10  148.61    5.14
   2  -6  10  142.76    4.86
   2   6 -10  134.17    4.38
   2   6  10  140.01    4.59
  -2  -6 -11  156.11    5.26
  -2  -6  11  144.19    4.80
  -2   6 -11  153.25    5.00
  -2   6  11  140.15    4.52
   2  -6 -11  148.02    4.89
   2  -6  11  147.46    4.92
   2   6 -11  141.28    4.59
   2   6  11  159.88    5.01
  -2  -6 -12   46.94    3.84
  -2  -6  12   44.53    3.20
  -2   6 -12   47.89    3.63
  -2   6  12   41.05    3.07
   2  -6 -12   36.56    3.76
   2  -6  12   48.89    3.78
   2   6 -12   48.56    3.60
   2   6  12   56.95    3.40
  -2  -6 -13  144.41    5.32
  -2  -6  13  136.38    4.97
  -2   6 -13  124.81    4.61
  -2   6  13  133.35    4.73
   2  -6 -13  135.55    5.27
   2  -6  13  148.00    5.02
   2   6 -13  132.33    5.02
   2   6  13  128.18    4.85
  -2  -6 -14  281.10    7.70
  -2   6 -14  283.50    7.60
  -2   6  14  295.83    7.85
   2  -6 -14  279.67    7.87
   2   6 -14  266.50    7.30
   2   6  14  275.25    7.46
  -2   6 -15    6.53    3.71
  -2   6  15   -2.85    2.89
   2   6 -15    9.70    4.14
   2   6  15    1.94    3.50
  -2   6 -16   47.08    4.87
  -2   6  16   32.82    3.80
   2   6 -16   37.01    4.25
   2   6  16   47.05    3.69
  -2   6 -17   24.93    4.41
  -2   6  17   33.14    4.03
   2   6 -17   37.89    4.85
   2   6  17   40.14    4.20
  -2   6 -18   39.45    5.26
  -2   6  18   36.39    4.29
   2   6 -18   32.37    4.70
   2   6  18   38.86    4.19
  -2   6 -19    2.57    5.03
  -2   6  19   -2.50    3.58
   2   6 -19   -2.74    4.89
   2   6  19   -3.31    3.56
  -2   6 -20    4.41    5.16
  -2   6  20   -0.02    4.09
   2   6 -20   -5.29    4.57
   2   6  20   -2.30    3.71
  -2   6 -21   11.18    5.26
  -2   6  21    7.98    4.36
   2   6 -21    8.30    5.27
   2   6  21   11.54    4.44
  -2   6 -22  -11.92    4.67
  -2   6  22    6.85    4.59
   2   6 -22   -1.87    5.59
   2   6  22   -8.45    4.53
  -2   6 -23   -0.49    5.26
  -2   6  23    5.10    5.08
   2   6 -23    1.52    5.91
   2   6  23   10.24    5.24
  -2   6 -24   -3.60    6.63
  -2   6  24   -2.00    5.25
   2   6 -24    2.54    6.24
   2   6  24   -4.79    4.79
  -2   6 -25   -1.62    6.10
  -2   6  25    3.84    5.47
   2   6 -25  -12.24    6.33
   2   6  25   -2.53    5.53
  -2   6 -26   28.26    7.38
  -2   6  26    4.66    5.64
   2   6 -26    1.16    6.90
   2   6  26    3.98    5.48
  -2   6 -27   -2.30    6.70
  -2   6  27   -1.91    5.41
   2   6 -27    4.15    6.75
   2   6  27   -1.16    6.38
  -2   6 -28    0.66    8.07
  -2   6  28    2.04    6.05
   2   6 -28   12.84    7.35
   2   6  28   -1.77    5.85
  -2   6  29   -4.57    7.01
  -2   7   0  202.72    4.72
   2   7   0  204.20    4.64
  -2   7  -1   63.05    2.38
  -2   7  -1   69.39    2.48
  -2   7   1   62.70    2.38
   2   7  -1   64.11    2.21
   2   7   1   64.05    2.24
  -2   7  -2   53.37    2.44
  -2   7   2   57.11    2.40
   2   7  -2   61.25    2.27
   2   7   2   52.73    2.16
  -2   7  -3   61.94    2.49
  -2   7   3   58.89    2.46
   2   7  -3   60.15    2.36
   2   7   3   66.85    2.47
  -2   7  -4    2.32    2.13
  -2   7   4    1.61    2.12
   2   7  -4    2.68    2.07
   2   7   4    3.27    1.91
  -2   7  -5   28.28    2.17
  -2   7   5   26.80    2.26
   2   7  -5   27.43    2.49
   2   7   5   25.87    2.02
  -2   7  -6   13.66    2.44
  -2   7   6   13.72    2.47
   2   7  -6   17.17    2.65
   2   7   6   15.67    2.17
  -2   7  -7   27.58    2.73
  -2   7   7   28.98    2.38
   2  -7  -7   32.56    3.16
   2   7  -7   28.16    2.98
   2   7   7   23.85    2.29
  -2  -7  -8   43.89    3.33
  -2  -7   8   46.14    3.37
  -2   7  -8   41.14    2.85
  -2   7   8   43.29    2.71
   2  -7  -8   38.90    3.28
   2  -7   8   55.14    3.43
   2   7  -8   49.99    3.02
   2   7   8   40.72    2.56
  -2  -7  -9  125.34    4.50
  -2  -7   9  122.51    4.38
  -2   7  -9  116.04    4.00
  -2   7   9  122.42    4.14
   2  -7  -9  122.00    4.88
   2  -7   9  123.44    4.45
   2   7  -9  123.74    4.12
   2   7   9  128.17    4.11
  -2  -7 -10   13.62    3.68
  -2  -7  10   11.53    3.37
  -2   7 -10   14.40    2.90
  -2   7  10   14.22    2.67
   2  -7 -10   16.58    3.98
   2  -7  10   24.23    3.55
   2   7 -10   16.93    3.06
   2   7  10   19.61    2.85
  -2  -7 -11  210.90    6.10
  -2  -7  11  199.43    5.87
  -2   7 -11  186.46    5.49
  -2   7  11  194.47    5.60
   2  -7 -11  198.52    6.01
   2  -7  11  201.05    5.82
   2   7 -11  211.86    5.87
   2   7  11  194.73    5.57
  -2   7 -12    9.60    3.45
  -2   7  12    9.88    3.02
   2   7 -12    3.21    3.26
   2   7  12    0.85    3.01
  -2   7 -13    2.70    3.12
  -2   7  13    2.36    3.18
   2   7 -13    0.66    3.53
   2   7  13    3.02    3.00
  -2   7 -14  102.42    4.53
  -2   7  14   98.73    4.43
   2   7 -14   92.16    4.27
   2   7  14   92.13    4.15
  -2   7 -15   20.33    3.90
  -2   7  15   18.25    3.80
   2   7 -15   27.43    4.30
   2   7  15   22.46    3.91
  -2   7 -16    5.03    4.42
  -2   7  16   -4.61    3.13
   2   7 -16   -5.80    4.15
   2   7  16   -4.49    3.18
  -2   7 -17   20.90    4.29
  -2   7  17   22.29    3.83
   2   7 -17   23.68    4.66
   2   7  17   19.32    3.65
  -2   7 -18   19.42    4.52
  -2   7  18   22.84    4.17
   2   7 -18   24.26    4.49
   2   7  18   18.16    4.15
  -2   7 -19   -1.62    4.49
  -2   7  19    5.31    4.01
   2   7 -19   13.45    4.40
   2   7  19    7.21    3.98
  -2   7 -20   16.67    4.85
  -2   7  20   12.19    4.10
   2   7 -20   12.64    4.68
   2   7  20   13.99    3.97
  -2   7 -21   15.31    4.98
  -2   7  21   15.77    4.49
   2   7 -21   14.03    5.58
   2   7  21   15.87    4.40
  -2   7 -22   -6.73    4.80
  -2   7  22   -4.16    4.91
   2   7 -22   -2.87    5.44
   2   7  22   -2.87    4.55
  -2   7 -23   19.59    6.06
  -2   7  23   26.49    5.70
   2   7 -23   14.19    5.43
   2   7  23   27.87    5.03
  -2   7 -24    0.09    5.93
  -2   7  24    8.95    5.24
   2   7 -24    7.67    5.61
   2   7  24   -1.88    4.96
  -2   7 -25  -14.11    6.61
  -2   7  25   -0.45    5.33
   2   7 -25    0.29    5.99
   2   7  25    5.73    5.28
  -2   7 -26   17.07    7.12
  -2   7  26    0.23    5.70
   2   7 -26   -0.26    7.15
   2   7  26    0.69    5.76
  -2   7 -27    5.39    7.55
  -2   7  27    7.59    6.45
   2   7 -27   28.80    7.92
   2   7  27   -1.76    5.63
  -2   7 -28   -4.65    7.11
  -2   7  28    5.14    6.01
   2   7 -28    9.10    7.74
   2   7  28   13.54    6.68
  -2   8   0  310.56    6.68
   2   8   0  300.97    6.41
  -2   8  -1    2.23    2.10
  -2   8   1    1.96    1.98
   2   8  -1    3.70    1.83
   2   8   1    5.03    1.80
  -2   8  -2  320.91    6.97
  -2   8   2  319.58    6.92
   2   8  -2  315.26    6.74
   2   8   2  306.76    6.57
  -2   8  -3  131.87    3.62
  -2   8   3  124.30    3.64
   2   8  -3  132.44    3.62
   2   8   3  131.86    3.51
  -2   8  -4   47.71    2.57
  -2   8   4   46.97    2.55
   2   8  -4   47.56    2.52
   2   8   4   39.01    2.14
  -2   8  -5  133.69    3.85
  -2   8   5  124.06    3.72
   2   8  -5  141.79    4.06
   2   8   5  133.83    3.70
  -2   8  -6   63.68    2.81
  -2   8   6   61.98    2.83
   2   8  -6   62.22    2.94
   2   8   6   64.98    2.77
  -2   8  -7    6.79    2.56
  -2   8   7    5.75    2.50
   2   8  -7    9.75    2.75
   2   8   7    6.62    2.32
  -2   8  -8    1.99    2.66
  -2   8   8    1.99    2.34
   2  -8  -8    4.96    3.52
   2   8  -8    2.18    2.57
   2   8   8    3.47    2.36
  -2   8  -9   -2.79    2.77
  -2   8   9   -2.11    2.39
   2   8  -9   -0.80    2.55
   2   8   9    3.09    2.74
  -2   8 -10   17.54    3.11
  -2   8  10   19.15    2.78
   2   8 -10   19.85    2.96
   2   8  10   24.60    2.84
  -2   8 -11   -0.07    3.09
  -2   8  11    3.73    2.71
   2   8 -11    5.64    2.97
   2   8  11    0.97    2.97
  -2   8 -12   20.38    3.42
  -2   8  12   33.58    3.36
   2   8 -12   33.53    3.61
   2   8  12   36.70    3.24
  -2   8 -13   14.52    3.78
  -2   8  13   13.61    3.28
   2   8 -13   15.55    3.58
   2   8  13   14.44    3.35
  -2   8 -14   24.81    4.15
  -2   8  14   19.21    3.63
   2   8 -14   15.51    3.88
   2   8  14   17.10    3.68
  -2   8 -15   46.04    4.52
  -2   8  15   40.26    3.47
   2   8 -15   35.36    3.98
   2   8  15   43.61    3.64
  -2   8 -16   44.62    4.74
  -2   8  16   38.71    3.81
   2   8 -16   41.40    4.63
   2   8  16   43.79    3.80
  -2   8 -17   63.30    4.44
  -2   8  17   73.56    4.57
   2   8 -17   64.28    4.64
   2   8  17   69.21    4.35
  -2   8 -18    3.40    4.64
  -2   8  18    7.10    4.07
   2   8 -18    3.24    3.98
   2   8  18   -0.55    3.90
  -2   8 -19   64.05    5.14
  -2   8  19   61.97    4.46
   2   8 -19   70.00    5.11
   2   8  19   63.89    4.48
  -2   8 -20    0.81    4.70
  -2   8  20    2.67    4.56
   2   8 -20    3.34    4.55
   2   8  20    7.59    4.38
  -2   8 -21   33.68    5.17
  -2   8  21   25.88    4.78
   2   8 -21   59.71    6.11
   2   8  21   45.86    4.91
  -2   8 -22    4.84    5.44
  -2   8  22   -6.02    4.76
   2   8 -22    3.44    5.63
   2   8  22    1.36    4.78
  -2   8 -23    5.22    6.28
  -2   8  23    1.56    5.18
   2   8 -23    0.56    5.39
   2   8  23   -3.35    4.84
  -2   8 -24    0.72    6.02
  -2   8  24  -10.19    5.07
   2   8 -24   11.18    5.92
   2   8  24   -2.42    4.62
  -2   8 -25    7.34    6.95
  -2   8  25   13.85    5.87
   2   8 -25    2.91    6.32
   2   8  25    7.86    5.55
  -2   8 -26   -5.63    6.42
  -2   8  26    4.44    6.00
   2   8 -26   13.34    6.65
   2   8  26    9.83    6.01
  -2   8 -27    0.80    7.76
  -2   8  27    4.38    6.30
   2   8 -27    8.10    7.54
   2   8  27    6.68    5.62
  -2   8 -28  -10.52    7.21
  -2   8  28   -0.88    6.56
   2   8 -28   -4.22    8.10
   2   8  28   -6.17    6.53
  -2   9   0   19.41    1.95
   2   9   0   24.88    1.88
  -2   9  -1   65.99    2.52
  -2   9   1   61.62    2.59
   2   9  -1   62.04    2.28
   2   9   1   65.45    2.36
  -2   9  -2   90.58    3.09
  -2   9   2   93.64    3.03
   2   9  -2   91.38    2.78
   2   9   2   94.36    2.78
  -2   9  -3  256.04    5.84
  -2   9   3  248.31    5.71
   2   9  -3  246.10    5.56
   2   9   3  238.55    5.35
  -2   9  -4   17.59    2.43
  -2   9   4   14.80    2.35
   2   9  -4   18.21    2.30
   2   9   4   17.10    2.19
  -2   9  -5   24.11    2.17
  -2   9   5   30.70    2.40
   2   9  -5   30.16    2.38
   2   9   5   30.62    2.15
  -2   9  -6   26.85    2.34
  -2   9   6   30.85    2.29
   2   9  -6   27.37    2.50
   2   9   6   26.38    2.25
  -2   9  -7    1.34    2.50
  -2   9   7    3.25    2.36
   2   9  -7   -2.25    2.36
   2   9   7    0.19    2.27
  -2   9  -8   38.61    2.78
  -2   9   8   35.09    2.60
   2   9  -8   28.06    2.56
   2   9   8   37.84    2.60
  -2   9  -9  110.28    3.91
  -2   9   9  107.41    3.80
   2   9  -9  104.44    3.80
   2   9   9  114.32    3.91
  -2   9 -10   13.41    2.96
  -2   9  10   13.45    2.69
   2   9 -10   14.11    2.78
   2   9  10   12.20    2.82
  -2   9 -11   81.49    3.84
  -2   9  11   86.41    3.80
   2   9 -11   76.58    3.66
   2   9  11   77.29    3.63
  -2   9 -12   49.92    3.39
  -2   9  12   45.07    3.27
   2   9 -12   45.39    3.43
   2   9  12   49.24    3.39
  -2   9 -13   38.37    3.58
  -2   9  13   47.75    3.46
   2   9 -13   47.82    3.60
   2   9  13   49.72    3.47
  -2   9 -14  103.94    4.68
  -2   9  14  106.16    4.63
   2   9 -14  107.98    4.72
   2   9  14  110.63    4.58
  -2   9 -15   22.61    4.26
  -2   9  15   18.78    3.76
   2   9 -15   21.72    4.30
   2   9  15   16.52    3.70
  -2   9 -16   93.08    4.88
  -2   9  16   92.67    4.76
   2   9 -16   90.54    4.88
   2   9  16   91.91    4.46
  -2   9 -17    5.38    4.65
  -2   9  17    1.99    3.64
   2   9 -17   13.76    4.42
   2   9  17    4.89    3.80
  -2   9 -18   74.81    5.21
  -2   9  18   56.14    4.47
   2   9 -18   65.02    4.86
   2   9  18   61.53    4.36
  -2   9 -19   11.55    5.04
  -2   9  19    2.54    4.32
   2   9 -19   -4.89    4.65
   2   9  19   -1.91    3.51
  -2   9 -20   -0.12    5.16
  -2   9  20   -0.47    3.97
   2   9 -20    1.93    4.87
   2   9  20   -3.06    3.85
  -2   9 -21    1.23    5.11
  -2   9  21    3.05    4.66
   2   9 -21   -6.86    5.13
   2   9  21    1.55    4.59
  -2   9 -22    0.69    5.20
  -2   9  22    5.70    4.58
   2   9 -22  -15.43    5.64
   2   9  22   10.98    4.42
  -2   9 -23   -1.68    6.44
  -2   9  23    0.86    5.07
   2   9 -23    7.54    6.14
   2   9  23   -1.66    4.98
  -2   9 -24  -10.58    5.83
  -2   9  24    0.01    5.51
   2   9 -24   -8.50    5.83
   2   9  24   -1.97    4.39
  -2   9 -25    4.75    6.80
  -2   9  25   16.18    6.07
   2   9 -25   22.50    6.49
   2   9  25   16.46    5.80
  -2   9 -26   -4.79    6.46
  -2   9  26   12.95    6.34
   2   9 -26   20.66    7.44
   2   9  26   17.65    5.44
  -2   9 -27   10.88    8.08
  -2   9  27   20.52    6.83
   2   9 -27    7.39    7.84
   2   9  27   15.17    6.00
  -2  10   0   40.25    2.23
   2  10   0   38.08    2.01
  -2  10  -1    2.15    2.12
  -2  10   1    5.68    2.19
   2  10  -1    4.78    1.98
   2  10   1    2.75    1.81
  -2  10  -2  110.19    3.33
  -2  10   2  122.48    3.53
   2  10  -2  112.62    3.09
   2  10   2  112.25    3.08
  -2  10  -3   10.83    2.31
  -2  10   3    7.34    2.23
   2  10  -3    5.18    1.96
   2  10   3    9.98    1.88
  -2  10  -4   14.81    2.35
  -2  10   4   15.35    2.25
   2  10  -4   21.33    2.19
   2  10   4   15.97    2.23
  -2  10  -5   23.71    2.37
  -2  10   5   24.40    2.52
   2  10  -5   22.85    2.22
   2  10   5   22.03    2.13
  -2  10  -6   11.29    2.34
  -2  10   6    7.74    2.35
   2  10  -6   10.91    2.54
   2  10   6   13.42    2.31
  -2  10  -7    6.58    2.45
  -2  10   7    8.81    2.46
   2  10  -7    9.98    2.61
   2  10   7   10.36    2.47
  -2  10  -8   30.09    2.64
  -2  10   8   33.85    2.55
   2  10  -8   27.29    2.86
   2  10   8   29.82    2.60
  -2  10  -9    4.95    2.69
  -2  10   9    2.65    2.71
   2  10  -9   -3.39    2.79
   2  10   9    0.56    2.52
  -2  10 -10    1.54    2.91
  -2  10  10   -2.94    2.54
   2  10 -10    1.95    3.01
   2  10  10   -0.15    2.77
  -2  10 -11    3.91    3.04
  -2  10  11   -1.24    2.78
   2  10 -11    5.07    2.99
   2  10  11   -0.55    3.16
  -2  10 -12   27.72    3.64
  -2  10  12   16.55    3.29
   2  10 -12   23.64    3.47
   2  10  12   21.27    3.51
  -2  10 -13   34.83    3.60
  -2  10  13   35.86    3.33
   2  10 -13   42.33    3.64
   2  10  13   35.71    3.68
  -2  10 -14   41.43    3.84
  -2  10  14   38.30    3.98
   2  10 -14   38.13    4.19
   2  10  14   30.30    3.81
  -2  10 -15   14.09    4.08
  -2  10  15   13.05    3.66
   2  10 -15   19.89    4.14
   2  10  15   13.46    3.63
  -2  10 -16   54.38    4.31
  -2  10  16   67.74    4.36
   2  10 -16   60.15    4.36
   2  10  16   54.31    3.95
  -2  10 -17   11.47    4.49
  -2  10  17   16.25    4.09
   2  10 -17   10.85    4.26
   2  10  17   21.05    3.96
  -2  10 -18   -1.01    4.62
  -2  10  18   -5.22    3.69
   2  10 -18   -9.79    4.30
   2  10  18    1.55    3.80
  -2  10 -19   23.74    5.02
  -2  10  19   19.13    4.58
   2  10 -19   10.01    4.90
   2  10  19   15.91    4.00
  -2  10 -20   -3.54    4.41
  -2  10  20    0.15    4.59
   2  10 -20   -4.51    4.94
   2  10  20    6.05    4.42
  -2  10 -21   18.10    5.38
  -2  10  21    9.25    4.52
   2  10 -21   15.29    5.51
   2  10  21   16.18    4.60
  -2  10 -22    2.68    5.80
  -2  10  22    5.31    5.15
   2  10 -22    1.26    5.21
   2  10  22    7.64    4.84
  -2  10 -23   10.64    5.71
  -2  10  23    1.50    5.37
   2  10 -23   -3.90    6.13
   2  10  23   -9.68    4.49
  -2  10 -24   -7.73    6.48
  -2  10  24   -0.63    5.12
   2  10 -24   -4.67    6.85
   2  10  24   -0.55    5.28
  -2  10 -25   -5.08    6.36
  -2  10  25    7.75    5.61
   2  10 -25   10.17    7.42
   2  10  25    9.65    5.08
  -2  10 -26    3.58    7.77
  -2  10  26    1.26    5.78
   2  10 -26   -8.55    7.62
   2  10  26   -9.01    5.48
  -2  10 -27    9.47    7.90
  -2  10  27   12.03    6.36
   2  10 -27   46.37    8.71
  -2  11   0   60.30    2.55
   2  11   0   56.05    2.19
  -2  11  -1   -1.29    2.27
  -2  11   1    5.27    2.16
   2  11  -1    2.00    1.92
   2  11   1   -0.63    1.73
  -2  11  -2  135.58    3.62
  -2  11   2  139.71    3.80
   2  11  -2  139.79    3.61
   2  11   2  137.76    3.51
  -2  11  -3   92.82    3.15
  -2  11   3   89.51    3.07
   2  11  -3   96.90    3.02
   2  11   3   88.09    2.76
  -2  11  -4   23.93    2.50
  -2  11   4   22.17    2.21
   2  11  -4   28.16    2.18
   2  11   4   21.89    2.19
  -2  11  -5   -5.10    2.26
  -2  11   5   -0.06    2.37
   2  11  -5    3.59    2.23
   2  11   5   -0.79    2.22
  -2  11  -6  119.45    3.74
  -2  11   6  114.96    3.68
   2  11  -6  114.10    3.64
   2  11   6  123.25    3.70
  -2  11  -7    2.04    2.46
  -2  11   7   -1.30    2.46
   2  11  -7    0.28    2.59
   2  11   7   -0.33    2.37
  -2  11  -8   70.60    3.10
  -2  11   8   75.22    3.35
   2  11  -8   69.94    3.25
   2  11   8   78.92    3.29
  -2  11  -9    2.96    2.75
  -2  11   9    0.06    2.76
   2  11  -9    1.47    2.87
   2  11   9   -1.92    2.74
  -2  11 -10   -3.27    2.82
  -2  11  10    0.94    2.84
   2  11 -10    3.21    3.08
   2  11  10    0.00    3.04
  -2  11 -11   16.49    3.27
  -2  11  11   20.37    3.07
   2  11 -11   16.69    3.12
   2  11  11   20.31    3.20
  -2  11 -12   -3.31    3.20
  -2  11  12    0.63    2.99
   2  11 -12    0.94    3.30
   2  11  12   -0.70    3.13
  -2  11 -13   27.27    4.03
  -2  11  13   27.29    3.67
   2  11 -13   31.17    3.78
   2  11  13   24.77    3.55
  -2  11 -14    0.99    3.63
  -2  11  14    0.22    3.47
   2  11 -14    0.48    3.70
   2  11  14    2.39    3.43
  -2  11 -15    9.05    3.94
  -2  11  15   17.56    3.87
   2  11 -15    9.32    3.81
   2  11  15   13.05    3.49
  -2  11 -16    1.05    4.25
  -2  11  16   -2.83    3.83
   2  11 -16    2.19    4.04
   2  11  16   -1.47    3.34
  -2  11 -17  -10.24    4.38
  -2  11  17   -2.56    3.92
   2  11 -17    8.74    4.28
   2  11  17    0.99    3.65
  -2  11 -18   28.59    5.11
  -2  11  18   24.02    4.52
   2  11 -18   19.61    4.63
   2  11  18   27.25    4.42
  -2  11 -19   58.87    4.96
  -2  11  19   55.88    4.73
   2  11 -19   53.34    4.93
   2  11  19   48.59    4.96
  -2  11 -20   -1.35    4.94
  -2  11  20    2.71    4.90
   2  11 -20  -10.98    4.95
   2  11  20   -5.17    4.18
  -2  11 -21    6.22    5.60
  -2  11  21    0.31    4.69
   2  11 -21   -4.60    5.08
   2  11  21    3.36    4.49
  -2  11 -22    0.46    5.43
  -2  11  22    1.64    5.31
   2  11 -22    9.69    5.79
   2  11  22   -5.09    4.54
  -2  11 -23   14.96    6.47
  -2  11  23   14.17    5.21
   2  11 -23    3.79    6.25
   2  11  23   11.10    4.59
  -2  11 -24   -1.20    5.86
  -2  11  24   -8.15    5.53
   2  11 -24    3.58    6.53
   2  11  24   -0.85    5.19
  -2  11 -25   24.72    7.59
  -2  11  25   19.41    6.32
   2  11 -25    1.73    6.36
   2  11  25    6.35    5.58
  -2  11 -26    3.11    7.51
  -2  11  26   11.91    6.74
   2  11 -26   -4.73    6.85
   2  11  26    4.68    5.15
  -2  12   0  132.93    3.59
   2  12   0  128.52    3.29
  -2  12  -1    1.28    2.38
  -2  12   1    0.31    2.21
   2  12  -1   -1.67    1.79
   2  12   1   -1.93    1.74
  -2  12  -2   67.14    2.62
  -2  12   2   64.17    2.73
   2  12  -2   58.34    2.32
   2  12   2   60.70    2.26
  -2  12  -3   24.44    2.20
  -2  12   3   23.61    2.44
   2  12  -3   24.01    2.00
   2  12   3   22.92    2.01
  -2  12  -4   92.62    2.99
  -2  12   4   98.26    3.33
   2  12  -4   89.51    3.00
   2  12   4   97.34    3.06
  -2  12  -5    0.54    2.28
  -2  12   5    2.91    2.48
   2  12  -5   -1.65    2.21
   2  12   5    0.05    2.05
  -2  12  -6  118.53    3.71
  -2  12   6  119.23    3.85
   2  12  -6  120.56    3.84
   2  12   6  126.24    3.77
  -2  12  -7    5.50    2.52
  -2  12   7    9.79    2.78
   2  12  -7   10.36    2.74
   2  12   7   10.95    2.70
  -2  12  -8   73.03    3.31
  -2  12   8   75.28    3.46
   2  12  -8   77.63    3.50
   2  12   8   77.36    3.34
  -2  12  -9   87.61    3.65
  -2  12   9   80.43    3.65
   2  12  -9   90.63    3.73
   2  12   9   83.13    3.71
  -2  12 -10   54.12    3.25
  -2  12  10   54.39    3.38
   2  12 -10   50.87    3.33
   2  12  10   63.82    3.47
  -2  12 -11   72.44    3.73
  -2  12  11   78.86    3.80
   2  12 -11   74.56    3.86
   2  12  11   75.64    3.74
  -2  12 -12   11.80    3.52
  -2  12  12    9.34    3.40
   2  12 -12    5.64    3.39
   2  12  12   12.09    3.51
  -2  12 -13  110.43    4.72
  -2  12  13  101.37    4.46
   2  12 -13  109.48    4.56
   2  12  13  107.73    4.49
  -2  12 -14    8.08    3.78
  -2  12  14    0.98    3.44
   2  12 -14   10.49    3.92
   2  12  14   11.01    3.47
  -2  12 -15    0.36    3.95
  -2  12  15   -4.47    3.53
   2  12 -15   -2.25    3.96
   2  12  15    0.57    3.60
  -2  12 -16    2.45    4.07
  -2  12  16   -0.16    3.97
   2  12 -16    5.63    4.02
   2  12  16    0.78    3.54
  -2  12 -17    0.74    4.42
  -2  12  17   -0.42    4.00
   2  12 -17    2.46    4.07
   2  12  17    1.39    3.91
  -2  12 -18   -5.34    4.70
  -2  12  18   -1.36    4.36
   2  12 -18   -5.69    4.31
   2  12  18   -0.33    3.94
  -2  12 -19   -0.94    4.69
  -2  12  19    4.90    4.74
   2  12 -19    6.44    4.89
   2  12  19   -5.11    4.30
  -2  12 -20   13.27    5.09
  -2  12  20   -2.67    4.74
   2  12 -20    1.85    4.86
   2  12  20   -3.70    3.91
  -2  12 -21    9.12    5.91
  -2  12  21   14.36    4.80
   2  12 -21   17.30    5.41
   2  12  21   25.72    4.99
  -2  12 -22   22.26    5.61
  -2  12  22   37.15    5.92
   2  12 -22   40.03    6.07
   2  12  22   26.42    5.26
  -2  12 -23  -10.38    6.16
  -2  12  23   -6.63    4.99
   2  12 -23   -0.69    6.08
   2  12  23    4.39    4.68
  -2  12 -24   29.89    6.85
  -2  12  24   31.02    6.29
   2  12 -24   31.48    6.24
   2  12  24   26.97    5.67
  -2  12 -25  -16.38    6.82
  -2  12  25    0.68    6.31
   2  12 -25  -12.29    6.80
   2  12  25   -9.81    5.42
  -2  13   0    1.15    2.14
   2  13   0    4.44    1.77
  -2  13  -1   40.81    2.32
  -2  13   1   46.20    2.47
   2  13  -1   49.89    2.14
   2  13   1   40.02    1.95
  -2  13  -2   -1.78    2.25
  -2  13   2   -0.95    2.44
   2  13  -2   -1.77    2.05
   2  13   2    4.50    1.97
  -2  13  -3   85.74    2.93
  -2  13   3   81.01    2.95
   2  13  -3   92.49    2.97
   2  13   3   87.93    2.84
  -2  13  -4    4.40    2.10
  -2  13   4    4.66    2.45
   2  13  -4    4.37    2.22
   2  13   4    3.74    2.07
  -2  13  -5   30.96    2.38
  -2  13   5   24.22    2.57
   2  13  -5   36.16    2.52
   2  13   5   34.86    2.35
  -2  13  -6   38.99    2.55
  -2  13   6   35.89    2.73
   2  13  -6   34.78    2.52
   2  13   6   38.30    2.47
  -2  13  -7   -0.50    2.58
  -2  13   7   -1.67    2.80
   2  13  -7   -0.09    2.73
   2  13   7    0.12    2.72
  -2  13  -8  151.05    4.50
  -2  13   8  164.22    4.83
   2  13  -8  153.04    4.75
   2  13   8  148.60    4.58
  -2  13  -9    5.88    2.84
  -2  13   9   -0.93    2.93
   2  13  -9    0.64    3.02
   2  13   9    3.89    3.01
  -2  13 -10   19.79    3.45
  -2  13  10   14.40    3.28
   2  13 -10   14.66    3.34
   2  13  10   18.38    3.39
  -2  13 -11    3.82    3.34
  -2  13  11    4.06    3.23
   2  13 -11    4.56    3.30
   2  13  11    4.96    3.21
  -2  13 -12   -1.59    3.48
  -2  13  12    1.98    3.39
   2  13 -12   -0.36    3.32
   2  13  12   -2.80    3.25
  -2  13 -13    3.82    3.71
  -2  13  13   -3.54    3.35
   2  13 -13    2.08    3.65
   2  13  13    1.88    3.41
  -2  13 -14    5.12    4.07
  -2  13  14    7.80    3.78
   2  13 -14    3.68    3.68
   2  13  14    1.39    3.51
  -2  13 -15   11.52    4.35
  -2  13  15    3.73    3.75
   2  13 -15   -3.10    4.10
   2  13  15    2.52    3.62
  -2  13 -16    6.84    4.28
  -2  13  16    1.11    3.98
   2  13 -16    5.43    4.05
   2  13  16   -3.51    3.82
  -2  13 -17   41.05    5.02
  -2  13  17   38.70    4.49
   2  13 -17   35.69    4.71
   2  13  17   37.71    4.41
  -2  13 -18   -2.20    4.37
  -2  13  18    0.04    4.31
   2  13 -18   -4.35    4.44
   2  13  18    1.26    4.10
  -2  13 -19   40.35    5.23
  -2  13  19   46.75    5.13
   2  13 -19   36.04    5.09
   2  13  19   33.98    4.99
  -2  13 -20    2.04    5.25
  -2  13  20   -6.00    4.70
   2  13 -20    7.06    5.05
   2  13  20    4.25    4.62
  -2  13 -21    4.89    5.71
  -2  13  21    4.61    5.27
   2  13 -21   -1.14    5.63
   2  13  21    2.76    4.50
  -2  13 -22   18.18    6.06
  -2  13  22    6.87    5.43
   2  13 -22    5.67    5.39
   2  13  22    8.43    5.00
  -2  13 -23    5.06    6.35
  -2  13  23    2.71    5.76
   2  13 -23   -6.16    6.24
   2  13  23    1.79    5.06
  -2  13 -24   18.27    6.75
  -2  13  24   25.04    6.32
   2  13 -24   15.39    6.82
   2  13  24    5.21    5.49
  -2  13 -25   -0.38    7.21
  -2  13  25   10.88    6.64
   2  13 -25  -13.05    6.88
   2  13  25   11.80    5.97
  -2  14   0   14.74    2.45
  -2  14  -1    3.84    2.22
  -2  14   1    4.89    2.24
  -2  14  -2   10.47    2.30
  -2  14   2    7.59    2.53
   2  14   2   12.63    2.00
  -2  14  -3    1.73    2.11
  -2  14   3    4.49    2.44
   2  14  -3    2.78    2.06
   2  14   3    3.75    2.04
  -2  14  -4   22.05    2.42
  -2  14   4   21.77    2.65
   2  14  -4   18.26    2.36
   2  14   4   23.43    2.46
  -2  14  -5   26.54    2.30
  -2  14   5   25.88    2.70
   2  14  -5   30.89    2.41
   2  14   5   29.60    2.41
  -2  14  -6    1.70    2.51
  -2  14   6   -1.02    2.79
   2  14  -6   -0.64    2.63
   2  14   6    3.61    2.69
  -2  14  -7   21.71    2.79
  -2  14   7   20.91    3.30
   2  14  -7   19.72    3.02
   2  14   7   19.76    3.03
  -2  14  -8    6.23    2.89
  -2  14   8    3.68    3.05
   2  14  -8    5.86    2.85
   2  14   8    0.65    2.94
  -2  14  -9   33.74    3.37
  -2  14   9   29.51    3.51
   2  14  -9   30.27    3.58
   2  14   9   29.92    3.31
  -2  14 -10   -1.58    3.22
  -2  14  10    0.37    3.31
   2  14 -10   -4.43    3.35
   2  14  10   -3.02    3.06
  -2  14 -11   36.71    3.70
  -2  14  11   36.54    3.64
   2  14 -11   36.13    3.90
   2  14  11   30.65    3.66
  -2  14 -12   -2.95    3.66
  -2  14  12    1.68    3.62
   2  14 -12   -1.68    3.56
   2  14  12    4.65    3.49
  -2  14 -13    2.12    3.80
  -2  14  13   -4.10    3.55
   2  14 -13    2.78    3.73
   2  14  13    5.64    3.58
  -2  14 -14   43.45    4.15
  -2  14  14   52.39    4.10
   2  14 -14   45.59    3.99
   2  14  14   56.51    3.97
  -2  14 -15    7.31    4.22
  -2  14  15    5.64    3.99
   2  14 -15    5.41    4.19
   2  14  15   10.18    4.04
  -2  14 -16   51.77    5.00
  -2  14  16   44.15    4.83
   2  14 -16   48.13    4.46
   2  14  16   53.73    4.18
  -2  14 -17   -6.01    4.20
  -2  14  17    2.44    4.41
   2  14 -17    2.36    4.57
   2  14  17   -1.65    4.19
  -2  14 -18    3.64    4.67
  -2  14  18   15.78    4.82
   2  14 -18   13.16    4.83
   2  14  18   12.75    4.67
  -2  14 -19    0.25    4.96
  -2  14  19   -1.67    4.69
   2  14 -19    1.10    4.78
   2  14  19   -3.87    4.39
  -2  14 -20   -1.80    5.48
  -2  14  20    7.71    5.00
   2  14 -20   10.99    5.22
   2  14  20   11.22    5.09
  -2  14 -21   -3.00    5.75
  -2  14  21    1.36    5.41
   2  14 -21   -2.01    5.46
   2  14  21    3.06    4.99
  -2  14 -22   10.53    5.86
  -2  14  22   13.79    6.01
   2  14 -22   16.45    6.40
   2  14  22    8.96    5.08
  -2  14 -23   -7.15    6.39
  -2  14  23    8.23    6.13
   2  14 -23   -6.64    6.30
   2  14  23    2.29    5.17
  -2  14 -24   -0.38    6.80
  -2  14  24   -5.47    6.37
   2  14 -24   14.92    7.17
   2  14  24    4.15    5.60
  -2  15   4   23.51    2.73
  -2  15  -5    9.40    2.37
  -2  15   5    8.51    2.84
   2  15   5    9.68    2.64
  -2  15  -6    9.82    2.49
  -2  15   6    5.80    3.03
   2  15  -6    8.47    2.65
   2  15   6   15.62    2.81
  -2  15  -7   10.38    2.88
  -2  15   7    2.93    3.01
   2  15  -7    1.70    2.82
   2  15   7    2.27    2.97
  -2  15  -8    1.27    2.97
  -2  15   8    5.65    3.37
   2  15  -8    4.48    3.18
   2  15   8    3.83    2.95
  -2  15  -9    1.93    3.05
  -2  15   9    7.29    3.40
   2  15  -9   -5.88    3.08
   2  15   9    3.28    3.10
  -2  15 -10    4.72    3.23
  -2  15  10    3.00    3.47
   2  15 -10    2.13    3.65
   2  15  10    2.45    3.21
  -2  15 -11   59.30    3.81
  -2  15  11   50.71    3.59
   2  15 -11   48.44    3.88
   2  15  11   53.21    3.68
  -2  15 -12   33.95    4.11
  -2  15  12   35.71    3.92
   2  15 -12   30.87    4.03
   2  15  12   21.40    3.66
  -2  15 -13   10.84    3.99
  -2  15  13   14.61    4.05
   2  15 -13   12.25    3.99
   2  15  13    9.98    3.82
  -2  15 -14   27.22    4.31
  -2  15  14   28.30    4.33
   2  15 -14   18.25    4.08
   2  15  14   30.09    4.25
  -2  15 -15    6.79    4.22
  -2  15  15    9.91    4.20
   2  15 -15    4.28    4.13
   2  15  15    7.01    4.03
  -2  15 -16   59.01    4.48
  -2  15  16   59.92    4.62
   2  15 -16   60.54    4.44
   2  15  16   69.09    4.66
  -2  15 -17   -2.24    4.60
  -2  15  17    4.04    4.27
   2  15 -17    7.04    4.51
   2  15  17   -1.29    4.31
  -2  15 -18   38.09    5.17
  -2  15  18   34.15    5.32
   2  15 -18   26.91    5.14
   2  15  18   35.40    4.83
  -2  15 -19   -7.37    5.20
  -2  15  19   -7.18    4.86
   2  15 -19   -1.70    5.01
   2  15  19   -1.32    4.66
  -2  15 -20    7.56    5.50
  -2  15  20    0.92    5.13
   2  15 -20   -2.66    5.09
   2  15  20   -1.26    4.82
  -2  15 -21   -7.02    5.61
  -2  15  21   -1.22    5.42
   2  15 -21    2.29    5.59
   2  15  21   -3.78    4.85
  -2  15 -22   -2.05    5.98
  -2  15  22    2.74    5.99
   2  15 -22    2.61    6.11
   2  15  22   10.85    5.41
  -2  15 -23   -2.41    6.39
  -2  15  23  -16.43    6.23
   2  15 -23    3.58    6.32
   2  15  23    3.13    5.47
  -2  16   7   -3.51    3.21
  -2  16  -8    7.40    3.15
  -2  16   8    3.86    3.34
   2  16   8    2.92    3.10
  -2  16  -9   -2.57    3.13
  -2  16   9    8.26    3.65
   2  16  -9   -0.40    3.30
   2  16   9   -1.62    3.38
  -2  16 -10    6.63    3.48
  -2  16  10    8.82    3.71
   2  16 -10    6.31    3.46
   2  16  10    6.18    3.50
  -2  16 -11   17.60    3.82
  -2  16  11   12.36    3.88
   2  16 -11    7.35    3.87
   2  16  11   21.69    3.83
  -2  16 -12   -1.88    3.89
  -2  16  12    4.32    3.82
   2  16 -12   10.66    4.33
   2  16  12    6.59    3.80
  -2  16 -13    4.42    3.83
  -2  16  13    5.63    3.92
   2  16 -13    0.99    4.19
   2  16  13    3.44    3.76
  -2  16 -14   32.28    4.48
  -2  16  14   38.97    4.59
   2  16 -14   35.52    4.72
   2  16  14   24.06    4.42
  -2  16 -15   -6.01    4.11
  -2  16  15    5.49    4.53
   2  16 -15    6.81    4.35
   2  16  15    0.64    4.21
  -2  16 -16   27.72    4.93
  -2  16  16   32.37    4.97
   2  16 -16   31.72    4.67
   2  16  16   31.15    4.96
  -2  16 -17   -3.36    4.68
  -2  16  17  -13.34    4.58
   2  16 -17   -0.75    4.50
   2  16  17   -1.90    4.60
  -2  16 -18    4.70    4.99
  -2  16  18   -2.34    4.92
   2  16 -18    8.23    4.92
   2  16  18   10.56    4.71
  -2  16 -19    5.56    5.09
  -2  16  19   -5.36    5.24
   2  16 -19   -8.07    4.98
   2  16  19   -0.78    4.63
  -2  16 -20   -7.41    5.39
  -2  16  20  -10.58    5.15
   2  16 -20    0.97    5.52
   2  16  20   -2.85    4.81
  -2  16 -21   15.07    5.94
  -2  16  21    6.57    5.90
   2  16 -21    3.71    5.78
   2  16  21   -3.16    5.53
  -2  16 -22  -16.07    5.95
  -2  16  22    3.14    6.28
   2  16 -22  -18.87    5.63
   2  16  22    8.29    5.89
  -2  17   9   -5.34    3.53
  -2  17  10    9.63    3.98
   2  17  10    4.22    3.67
  -2  17 -11   15.55    3.72
  -2  17  11   18.44    4.19
   2  17 -11    6.62    3.94
   2  17  11   11.74    3.63
  -2  17 -12    4.51    3.89
  -2  17  12    3.59    4.29
   2  17 -12    7.09    4.22
   2  17  12    1.61    3.90
  -2  17 -13   -4.84    4.04
  -2  17  13   -5.42    4.06
   2  17 -13    4.43    4.55
   2  17  13    8.87    4.04
  -2  17 -14    4.18    4.44
  -2  17  14   -5.19    4.27
   2  17 -14    2.29    4.43
   2  17  14   -2.45    4.47
  -2  17 -15    0.24    4.25
  -2  17  15   -0.01    4.67
   2  17 -15   -4.23    4.65
   2  17  15   -0.35    4.46
  -2  17 -16   10.06    4.46
  -2  17  16  -13.51    4.55
   2  17 -16    1.06    4.78
   2  17  16   -0.80    4.57
  -2  17 -17  -10.22    4.63
  -2  17  17    0.82    5.08
   2  17 -17   -2.11    4.78
   2  17  17    2.77    4.65
  -2  17 -18    1.36    5.00
  -2  17  18   -2.89    5.21
   2  17 -18   -2.91    4.92
   2  17  18   -3.13    4.95
  -2  17 -19    8.54    5.34
  -2  17  19    8.58    5.81
   2  17 -19    1.26    5.29
   2  17  19   15.39    5.25
  -2  17 -20   -4.23    5.67
  -2  17  20   -9.56    5.79
   2  17 -20   -4.82    5.47
   2  17  20    0.11    5.60
  -2  17 -21   -2.80    6.05
  -2  17  21   -0.14    6.31
   2  17 -21    3.76    5.90
   2  17  21    4.77    5.94
  -2  18  12    8.83    4.63
  -2  18  13   17.13    4.66
   2  18  13   18.68    4.39
  -2  18 -14    6.06    4.32
  -2  18  14   -0.81    5.01
   2  18 -14   -8.27    4.43
   2  18  14   -3.82    4.52
  -2  18 -15    3.44    4.29
  -2  18  15   -0.49    4.79
   2  18 -15   -1.82    5.02
   2  18  15   17.41    4.90
  -2  18 -16   -3.76    4.69
  -2  18  16  -12.96    4.79
   2  18 -16  -10.09    4.88
   2  18  16   -4.40    5.00
  -2  18 -17    1.92    4.84
  -2  18  17    1.73    5.25
   2  18 -17    8.32    5.30
   2  18  17   -8.55    5.21
  -2  18 -18   -0.15    5.30
  -2  18  18   -4.25    5.45
   2  18 -18   -4.70    5.35
   2  18  18    4.63    5.52
  -2  18 -19    6.03    5.57
  -2  18  19   21.04    5.92
   2  18 -19    3.19    5.74
   2  18  19    3.77    6.19
  -2  18 -20  -14.39    5.89
  -2  18  20   11.59    6.16
   2  18 -20    6.10    5.97
   2  18  20    1.09    6.56
  -2  19  15   -2.14    5.42
  -2  19  16   -2.33    5.52
   2  19  16    7.24    6.08
  -2  19 -17   -2.48    5.33
  -2  19  17    6.39    5.79
   2  19  17    4.13    6.58
  -2  19 -18   10.47    5.53
  -2  19  18    1.89    6.31
   2  19 -18    6.13    5.85
   2  19  18    2.40    7.26
  -3   0   0   -0.99    2.38
   3   0   0    2.58    2.11
  -3   0  -1    1.15    2.27
  -3   0  -1    1.58    2.17
  -3   0   1    1.86    2.19
   3   0  -1   -0.66    2.16
   3   0   1   -0.61    2.13
  -3   0  -2  120.25    3.68
  -3   0   2  112.52    3.54
   3   0  -2  115.41    3.66
   3   0   2  118.07    3.62
  -3   0  -3   -1.04    2.59
  -3   0   3    2.92    2.33
   3   0  -3   -3.83    2.38
   3   0   3    2.64    2.21
  -3   0  -4    6.30    2.40
  -3   0   4    6.59    2.52
   3   0  -4    3.77    2.44
   3   0   4    1.82    2.03
  -3   0  -5   -1.88    2.45
  -3   0   5    2.31    2.33
   3   0  -5    2.81    2.22
   3   0   5    0.89    2.06
  -3   0  -6   13.56    2.57
  -3   0   6   19.92    2.58
   3   0  -6   19.13    2.77
   3   0   6   13.23    2.26
  -3   0  -7   -0.52    2.45
  -3   0   7   -0.25    2.42
   3   0  -7   -1.44    2.49
   3   0   7    0.95    2.24
  -3   0  -8  530.94   11.35
  -3   0   8  499.08   10.76
   3   0  -8  516.26   11.19
   3   0   8  505.38   10.82
  -3   0  -9    0.51    2.89
  -3   0   9   -3.44    3.15
   3   0  -9    2.25    3.18
   3   0   9   -1.93    2.83
  -3   0 -10  345.28    8.31
  -3   0  10  332.52    8.10
   3   0 -10  336.59    8.11
   3   0  10  337.14    8.05
  -3   0 -11   -3.78    3.03
  -3   0  11    3.64    2.94
   3   0 -11    0.01    3.45
   3   0  11   -0.25    2.77
  -3   0 -12   75.22    4.10
  -3   0  12   66.00    3.71
   3   0 -12   70.58    3.73
   3   0  12   58.47    3.49
  -3   0 -13    3.93    3.31
  -3   0  13    1.95    2.86
   3   0 -13   -1.55    3.21
   3   0  13    2.12    3.02
  -3   0 -14   43.68    4.37
  -3   0  14   32.90    3.52
   3   0 -14   26.41    3.83
   3   0  14   35.63    3.34
  -3   0 -15    0.57    3.65
  -3   0  15   -3.51    3.46
   3   0 -15    1.45    3.74
   3   0  15    1.82    3.43
  -3   0  16   65.83    4.26
   3   0  16   60.58    4.15
  -3   0 -17   -2.60    4.18
  -3   0  17    2.34    3.51
   3   0 -17    3.04    4.36
   3   0  17    1.85    3.96
  -3   0 -18   33.84    5.22
  -3   0  18   40.24    4.63
   3   0 -18   23.24    4.59
   3   0  18   27.76    4.50
  -3   0 -19   -0.54    4.77
  -3   0  19   -5.15    3.96
   3   0 -19    0.59    4.40
   3   0  19   -1.75    4.63
  -3   0 -20   31.60    5.73
  -3   0  20   32.29    4.78
   3   0 -20   24.36    4.99
   3   0  20   21.50    4.63
  -3   0 -21    7.03    5.42
  -3   0  21   -5.24    4.62
   3   0 -21    0.53    4.76
   3   0  21    1.54    4.47
  -3   0 -22    6.26    5.67
  -3   0  22    9.66    4.77
   3   0 -22    6.24    5.19
   3   0  22    3.42    4.55
  -3   0 -23    2.41    5.75
  -3   0  23    3.32    4.95
   3   0 -23    6.67    5.49
   3   0  23   -8.69    4.55
  -3   0 -24   10.05    6.14
  -3   0  24    0.61    5.07
   3   0 -24   -4.03    6.15
   3   0  24    5.28    5.09
  -3   0 -25    1.63    6.27
  -3   0  25    1.70    5.99
   3   0 -25   13.41    6.43
   3   0  25   -4.01    5.58
  -3   0 -26   -0.82    7.16
  -3   0  26    3.07    5.72
   3   0 -26    9.11    6.76
   3   0  26    2.42    5.92
  -3   0 -27   -0.85    7.82
   3   0 -27    0.68    7.68
  -3  -1   0   -0.17    2.25
  -3   1   0   -0.85    2.15
   3  -1   0    0.05    2.18
   3   1   0    1.67    2.18
  -3  -1  -1  138.49    4.00
  -3  -1  -1  132.95    3.86
  -3  -1   1  125.97    3.71
  -3   1  -1  137.29    3.92
  -3   1   1  134.53    3.85
   3  -1  -1  136.30    3.98
   3  -1   1  136.85    3.97
   3   1  -1  139.92    4.01
   3   1   1  132.98    3.79
  -3  -1  -2    7.24    2.50
  -3  -1   2    7.07    2.48
  -3   1  -2    4.81    2.24
  -3   1   2    3.34    2.22
   3  -1  -2    0.77    2.28
   3  -1   2    1.88    2.22
   3   1  -2    4.55    2.50
   3   1   2    6.12    2.19
  -3  -1  -3  205.38    5.21
  -3  -1   3  206.69    5.21
  -3   1   3  211.76    5.35
   3  -1  -3  211.57    5.28
   3  -1   3  210.85    5.13
   3   1  -3  209.09    5.23
   3   1   3  216.48    5.32
  -3  -1  -4   22.15    2.51
  -3  -1   4   22.91    2.50
  -3   1  -4   16.09    2.54
  -3   1   4   26.78    2.70
   3  -1  -4   21.18    2.65
   3  -1   4   22.84    2.37
   3   1  -4   16.95    2.53
   3   1   4   22.65    2.16
  -3  -1  -5   97.83    3.49
  -3   1  -5   90.09    3.26
  -3   1   5   88.02    3.29
   3  -1  -5   89.24    3.17
   3  -1   5   92.99    3.25
   3   1   5   97.37    3.23
  -3  -1  -6   -0.09    2.39
  -3  -1   6   -5.99    2.65
  -3   1  -6    0.12    2.37
  -3   1   6   -3.82    2.52
   3  -1  -6    0.77    2.34
   3  -1   6    0.80    2.13
   3   1  -6   -0.37    2.39
   3   1   6    0.91    2.30
  -3  -1  -7   38.65    2.82
  -3  -1   7   41.09    2.77
  -3   1  -7   42.02    2.70
  -3   1   7   42.45    2.72
   3  -1  -7   44.31    2.79
   3  -1   7   42.41    2.53
   3   1  -7   38.06    2.83
   3   1   7   42.97    2.50
  -3  -1  -8   17.11    2.80
  -3  -1   8   26.39    3.02
  -3   1  -8   18.08    2.76
  -3   1   8   18.06    2.72
   3  -1  -8   16.99    2.90
   3  -1   8   21.30    2.59
   3   1  -8   27.66    3.00
   3   1   8   28.94    2.44
  -3  -1  -9  128.43    4.23
  -3  -1   9  116.92    4.16
  -3   1   9  129.68    4.37
   3  -1  -9  128.92    4.58
   3  -1   9  120.87    4.11
   3   1  -9  124.53    4.57
   3   1   9  123.72    4.14
  -3  -1 -10  196.18    5.66
  -3   1  10  197.65    5.63
   3  -1 -10  180.58    5.56
   3  -1  10  185.34    5.24
   3   1 -10  178.98    5.43
   3   1  10  205.69    5.71
  -3  -1 -11   22.16    3.34
  -3  -1  11   24.56    3.52
  -3   1 -11   27.35    3.55
  -3   1  11   13.24    3.10
   3  -1 -11   14.27    3.45
   3  -1  11   24.61    3.11
   3   1 -11   21.12    3.42
   3   1  11   18.87    3.08
  -3  -1 -12    6.45    3.34
  -3  -1  12    9.05    3.07
  -3   1 -12    7.78    3.29
  -3   1  12    7.24    3.16
   3  -1 -12    7.39    3.56
   3  -1  12    7.96    2.95
   3   1 -12    7.45    3.17
   3   1  12   11.97    2.94
  -3  -1 -13    9.07    3.55
  -3  -1  13    7.89    3.03
  -3   1 -13    8.21    3.57
  -3   1  13   -0.47    3.05
   3  -1 -13    3.86    3.29
   3  -1  13    5.05    3.15
   3   1 -13    7.11    3.24
   3   1  13    4.10    3.08
  -3  -1 -14   81.89    4.38
  -3  -1  14   82.66    4.07
  -3   1 -14   81.21    4.21
  -3   1  14   84.46    4.00
   3  -1 -14   86.34    4.53
   3  -1  14   88.07    4.17
   3   1 -14   87.41    4.29
   3   1  14   95.71    4.21
  -3  -1 -15   19.72    3.82
  -3  -1  15   15.98    3.44
  -3   1 -15   10.14    3.83
  -3   1  15   21.81    3.73
   3  -1 -15   10.13    3.79
   3  -1  15   11.16    3.63
   3   1 -15   12.44    3.77
   3   1  15   14.87    3.65
  -3  -1 -16    2.79    4.36
  -3  -1  16    4.59    3.39
  -3   1 -16    3.16    3.87
  -3   1  16    1.25    3.22
   3  -1 -16    2.49    3.93
   3  -1  16    1.15    3.77
   3   1 -16    5.21    3.86
   3   1  16    2.38    3.96
  -3  -1 -17    1.98    4.37
  -3  -1  17   -2.38    3.54
  -3   1 -17    3.55    4.29
  -3   1  17    1.82    3.53
   3  -1 -17    9.98    4.61
   3  -1  17    3.91    3.99
   3   1 -17    3.24    4.44
   3   1  17    3.51    4.18
  -3  -1 -18   -2.76    4.56
  -3  -1  18    0.57    4.13
  -3   1 -18   -4.64    4.34
  -3   1  18    0.31    3.68
   3  -1 -18    2.31    4.38
   3  -1  18    2.40    4.07
   3   1 -18    3.50    4.26
   3   1  18    6.78    4.22
  -3  -1 -19   -1.69    5.28
  -3  -1  19    2.47    4.08
  -3   1 -19   -2.37    4.64
  -3   1  19   -6.24    4.11
   3  -1 -19    6.96    4.56
   3  -1  19    1.79    4.35
   3   1 -19    3.06    4.51
   3   1  19   -1.83    4.09
  -3  -1 -20   -2.33    5.14
  -3  -1  20   -4.75    4.05
  -3   1 -20   -2.07    4.87
  -3   1  20   -2.10    4.36
   3  -1 -20    0.05    4.68
   3  -1  20   -7.28    4.65
   3   1 -20    2.06    4.55
   3   1  20   -7.55    4.16
  -3  -1 -21    2.81    5.40
  -3  -1  21   -0.47    4.59
  -3   1 -21   -0.86    5.27
  -3   1  21   11.02    4.54
   3  -1 -21    2.60    4.96
   3  -1  21   -0.11    4.45
   3   1 -21    0.08    4.79
   3   1  21    0.15    4.73
  -3  -1 -22   -1.78    5.60
  -3  -1  22   -2.65    4.58
  -3   1 -22   -2.36    5.22
  -3   1  22   10.52    4.76
   3  -1 -22   -6.18    5.22
   3  -1  22   -2.80    4.58
   3   1 -22    0.14    5.44
   3   1  22   -1.68    4.89
  -3  -1 -23   -4.54    5.88
  -3  -1  23   -2.87    4.74
  -3   1 -23   -7.46    5.45
  -3   1  23    1.43    4.98
   3  -1 -23   -6.75    5.34
   3  -1  23   -0.69    4.74
   3   1 -23    0.11    5.38
   3   1  23    0.63    4.66
  -3  -1 -24   12.52    6.51
  -3  -1  24    9.74    5.67
  -3   1 -24   12.14    6.03
  -3   1  24   13.77    5.25
   3  -1 -24   10.85    6.03
   3  -1  24    8.10    5.43
   3   1 -24   -4.01    6.11
   3   1  24    4.63    5.39
  -3  -1 -25   10.69    6.64
  -3   1 -25   -0.47    6.19
  -3   1  25   -2.22    5.29
   3  -1 -25    2.71    6.29
   3   1 -25    8.08    6.78
   3   1  25    0.02    6.06
  -3   1 -26    2.36    6.49
  -3   1  26   -0.81    5.55
   3   1 -26    3.40    6.71
   3   1  26    2.95    6.31
  -3   1 -27  -20.59    7.49
  -3   1  27    2.09    6.62
   3   1 -27    8.92    6.92
   3   1  27   -1.31    6.41
  -3   1 -28    9.73    8.35
  -3   1  28   -2.78    7.05
   3   1 -28   -5.15    7.43
   3   1  28    0.83    6.49
  -3   1 -29    3.81    7.93
   3   1 -29   12.30    8.02
  -3  -2   0    0.11    2.30
  -3   2   0    0.91    2.15
   3  -2   0    2.83    2.60
   3   2   0    1.49    2.23
  -3  -2  -1  131.07    3.84
  -3  -2   1  136.05    3.89
  -3   2  -1  123.01    3.76
  -3   2   1  134.26    3.84
   3  -2  -1  136.79    3.90
   3  -2   1  129.47    3.75
   3   2  -1  131.03    3.90
   3   2   1  131.18    3.89
  -3  -2  -2  545.95   11.28
  -3  -2   2  550.94   11.40
  -3   2  -2  541.05   11.20
  -3   2   2  500.84   10.45
   3  -2  -2  533.14   10.99
   3  -2   2  528.12   10.89
   3   2  -2  534.86   11.03
   3   2   2  557.25   11.41
  -3  -2  -3   -2.00    2.22
  -3  -2   3    2.78    2.14
  -3   2  -3    2.00    2.22
  -3   2   3    5.10    2.29
   3  -2  -3    4.28    2.46
   3  -2   3   -0.29    2.02
   3   2  -3    4.12    2.23
   3   2   3    6.85    2.31
  -3  -2  -4  146.55    4.21
  -3  -2   4  131.90    3.87
  -3   2  -4  143.83    4.12
  -3   2   4  140.91    4.00
   3  -2  -4  145.51    4.07
   3  -2   4  141.06    4.02
   3   2  -4  151.14    4.14
   3   2   4  149.17    4.02
  -3  -2  -5   98.53    3.39
  -3  -2   5   95.86    3.36
  -3   2  -5  100.05    3.40
  -3   2   5   92.74    3.38
   3  -2  -5   96.96    3.45
   3  -2   5  104.58    3.34
   3   2  -5  100.71    3.32
   3   2   5  103.20    3.35
  -3  -2  -6   34.09    2.53
  -3  -2   6   31.51    2.86
  -3   2  -6   31.15    2.68
  -3   2   6   35.35    2.70
   3  -2  -6   39.92    2.59
   3  -2   6   34.25    2.49
   3   2  -6   35.57    2.49
   3   2   6   31.89    2.28
  -3  -2  -7   40.31    2.86
  -3  -2   7   37.88    2.98
  -3   2  -7   42.32    2.68
  -3   2   7   36.90    2.58
   3  -2  -7   28.56    2.98
   3  -2   7   33.79    2.44
   3   2  -7   38.78    2.79
   3   2   7   38.87    2.42
  -3  -2  -8   19.08    2.88
  -3  -2   8   14.09    2.75
  -3   2  -8   16.73    2.68
  -3   2   8   17.19    2.70
   3  -2  -8   25.69    3.26
   3  -2   8   22.65    2.85
   3   2  -8   18.62    3.08
   3   2   8   13.65    2.54
  -3  -2  -9  189.29    5.42
  -3  -2   9  176.00    5.25
  -3   2  -9  198.71    5.48
  -3   2   9  184.38    5.34
   3  -2  -9  185.26    5.53
   3  -2   9  197.68    5.36
   3   2  -9  178.24    5.32
   3   2   9  187.87    5.15
  -3  -2 -10   63.42    3.35
  -3  -2  10   64.70    3.44
  -3   2 -10   68.72    3.43
  -3   2  10   62.72    3.51
   3  -2 -10   61.09    3.61
   3  -2  10   62.99    3.26
   3   2 -10   66.16    3.70
   3   2  10   67.04    3.28
  -3  -2 -11   27.46    3.58
  -3  -2  11   42.27    3.53
  -3   2 -11   35.17    3.64
  -3   2  11   32.46    3.00
   3  -2 -11   33.62    3.87
   3  -2  11   28.88    3.29
   3   2 -11   34.78    3.86
   3   2  11   29.28    3.11
  -3  -2 -12  201.84    5.85
  -3  -2  12  212.81    6.04
  -3   2 -12  206.64    6.05
  -3   2  12  210.18    5.96
   3  -2 -12  208.13    6.19
   3  -2  12  199.32    5.85
   3   2 -12  218.44    6.20
   3   2  12  212.42    5.98
  -3  -2 -13   63.24    3.81
  -3  -2  13   70.63    3.90
  -3   2 -13   65.18    3.94
  -3   2  13   60.13    3.43
   3  -2 -13   56.81    3.71
   3  -2  13   68.54    3.88
   3   2 -13   57.93    3.68
   3   2  13   66.20    3.72
  -3  -2 -14   33.28    4.00
  -3  -2  14   31.66    3.73
  -3   2 -14   40.63    4.10
  -3   2  14   25.18    3.39
   3  -2 -14   28.94    3.83
   3  -2  14   30.88    3.71
   3   2 -14   28.28    3.96
   3   2  14   31.87    3.46
  -3  -2 -15  227.19    6.82
  -3  -2  15  221.09    6.68
  -3   2 -15  232.19    6.98
  -3   2  15  207.99    6.36
   3  -2 -15  211.97    6.58
   3  -2  15  220.45    6.72
   3   2 -15  208.85    6.45
   3   2  15  217.19    6.55
  -3  -2 -16   -3.32    4.00
  -3  -2  16   -8.98    3.30
  -3   2 -16    3.01    3.71
  -3   2  16   -3.03    3.27
   3  -2 -16    2.28    3.97
   3  -2  16   -6.28    4.00
   3   2 -16    0.27    4.04
   3   2  16   -1.44    3.51
  -3  -2 -17   94.64    5.14
  -3  -2  17   85.04    4.84
  -3   2 -17   88.23    4.93
  -3   2  17   91.03    4.76
   3  -2 -17   93.63    4.97
   3  -2  17   81.33    4.85
   3   2 -17   88.46    4.78
   3   2  17   89.39    4.72
  -3  -2 -18   95.38    5.71
  -3  -2  18   82.55    4.74
  -3   2 -18   88.98    5.25
  -3   2  18   87.20    4.74
   3  -2 -18   88.26    5.41
   3  -2  18   81.02    4.87
   3   2 -18  101.22    5.40
   3   2  18   88.42    4.86
  -3  -2 -19    5.51    5.01
  -3  -2  19   15.25    4.58
  -3   2 -19   11.69    5.15
  -3   2  19    7.73    3.95
   3  -2 -19   10.96    4.77
   3  -2  19   22.62    5.19
   3   2 -19   17.62    4.92
   3   2  19    7.77    4.47
  -3  -2 -20   66.75    6.40
  -3  -2  20   70.34    5.24
  -3   2 -20   63.70    5.17
  -3   2  20   58.12    4.59
   3  -2 -20   65.22    5.22
   3  -2  20   81.74    5.20
   3   2 -20   71.41    5.46
   3   2  20   74.57    4.82
  -3  -2 -21   -0.63    5.39
  -3  -2  21   -4.32    4.65
  -3   2 -21   -2.83    5.65
  -3   2  21    9.11    4.62
   3  -2 -21    2.78    5.14
   3  -2  21   -4.96    4.48
   3   2 -21   -3.99    4.69
   3   2  21    4.74    4.33
  -3  -2 -22    2.24    5.64
  -3  -2  22    1.67    4.78
  -3   2 -22   11.22    5.82
  -3   2  22    3.01    4.37
   3  -2 -22   12.66    6.00
   3  -2  22    7.58    4.87
   3   2 -22   -5.93    4.93
   3   2  22    8.60    4.67
  -3  -2 -23    4.61    6.06
  -3   2 -23    9.06    5.91
  -3   2  23   12.93    4.81
   3  -2 -23   11.09    5.81
   3   2 -23   13.64    6.11
   3   2  23   13.67    5.20
  -3   2 -24   51.74    6.65
  -3   2  24   51.17    5.98
   3   2 -24   52.01    6.54
   3   2  24   67.88    5.77
  -3   2 -25   34.79    7.13
  -3   2  25   21.73    5.96
   3   2 -25   16.69    6.29
   3   2  25   27.53    5.79
  -3   2 -26   -1.55    7.12
  -3   2  26   10.40    6.30
   3   2 -26    5.55    6.85
   3   2  26    4.98    5.75
  -3   2 -27    5.24    7.21
  -3   2  27   -0.01    5.88
   3   2 -27    7.96    7.56
   3   2  27    5.71    6.58
  -3   2 -28    3.74    7.61
  -3   2  28   -0.61    6.53
   3   2 -28   -5.04    7.91
   3   2  28   10.79    7.25
  -3   2 -29   20.57    8.62
  -3   2  29   24.59    7.34
   3   2 -29   24.07    9.00
   3   2  29   15.54    7.98
  -3  -3   0    0.61    2.00
  -3   3   0    0.99    2.01
   3  -3   0   -2.29    2.10
   3   3   0    2.10    2.36
  -3  -3  -1  387.89    8.35
  -3  -3   1  392.75    8.46
  -3   3  -1  376.71    8.18
  -3   3   1  372.32    8.02
   3  -3  -1  371.90    8.03
   3  -3   1  393.86    8.43
   3   3  -1  384.78    8.22
   3   3   1  392.24    8.40
  -3  -3  -2   80.75    2.93
  -3  -3   2   74.57    2.95
  -3   3  -2   68.43    2.86
  -3   3   2   74.41    2.80
   3  -3  -2   69.73    2.91
   3  -3   2   79.19    2.79
   3   3  -2   74.63    2.84
   3   3   2   79.82    2.94
  -3  -3  -3  202.70    5.02
  -3  -3   3  200.78    5.10
  -3   3  -3  194.57    4.95
  -3   3   3  192.79    4.94
   3  -3  -3  195.61    4.91
   3  -3   3  192.92    4.75
   3   3  -3  192.03    4.85
   3   3   3  202.80    5.02
  -3  -3  -4  435.93    9.30
  -3  -3   4  440.15    9.45
  -3   3  -4  443.54    9.57
  -3   3   4  433.21    9.29
   3  -3  -4  449.08    9.56
   3  -3   4  426.41    9.06
   3   3  -4  421.46    8.99
   3   3   4  448.00    9.47
  -3  -3  -5   36.16    2.66
  -3  -3   5   31.73    2.46
  -3   3  -5   37.01    2.41
  -3   3   5   25.75    2.25
   3  -3  -5   35.83    2.51
   3  -3   5   29.29    2.32
   3   3  -5   37.76    2.52
   3   3   5   24.17    2.45
  -3  -3  -6   65.76    3.01
  -3  -3   6   68.08    3.00
  -3   3  -6   66.38    3.15
  -3   3   6   65.53    2.95
   3  -3  -6   63.93    3.11
   3  -3   6   63.48    2.86
   3   3  -6   64.59    2.91
   3   3   6   63.73    2.86
  -3  -3  -7    0.95    2.49
  -3  -3   7   -2.59    2.58
  -3   3  -7   -0.23    2.44
  -3   3   7   -2.66    2.22
   3  -3  -7    0.35    2.65
   3  -3   7   -3.25    2.26
   3   3  -7    1.79    2.33
   3   3   7   -0.25    2.08
  -3  -3  -8   60.93    3.28
  -3  -3   8   60.16    3.28
  -3   3  -8   60.83    3.08
  -3   3   8   64.93    3.14
   3  -3  -8   61.16    3.60
   3  -3   8   58.34    3.05
   3   3  -8   63.45    3.30
   3   3   8   62.91    2.93
  -3  -3  -9   13.29    3.13
  -3  -3   9   13.28    3.07
  -3   3  -9    8.78    2.74
  -3   3   9    4.17    2.80
   3  -3  -9    7.87    3.18
   3  -3   9    9.82    2.65
   3   3  -9    9.35    2.94
   3   3   9   11.97    2.60
  -3  -3 -10   -0.68    2.88
  -3  -3  10    2.95    2.83
  -3   3 -10   -2.08    2.73
  -3   3  10   -2.29    2.68
   3  -3 -10   -3.46    3.71
   3  -3  10   -1.74    2.66
   3   3 -10   -0.19    2.84
   3   3  10   -2.28    2.55
  -3  -3 -11  142.63    5.04
  -3  -3  11  149.63    4.92
  -3   3 -11  148.90    4.89
  -3   3  11  144.64    4.74
   3  -3 -11  154.10    5.20
   3  -3  11  152.37    4.81
   3   3 -11  138.53    4.76
   3   3  11  138.58    4.65
  -3  -3 -12   93.59    4.24
  -3  -3  12   88.54    3.98
  -3   3 -12   93.43    4.27
  -3   3  12   81.03    3.82
   3  -3 -12   85.30    4.07
   3  -3  12   91.39    4.16
   3   3 -12   91.94    4.29
   3   3  12   81.80    3.73
  -3  -3 -13   96.00    4.64
  -3  -3  13   85.18    4.27
  -3   3 -13   84.72    3.95
  -3   3  13   91.69    4.15
   3  -3 -13   93.35    4.31
   3  -3  13   93.62    4.14
   3   3 -13   83.35    4.27
   3   3  13   78.11    3.88
  -3  -3 -14   12.37    3.63
  -3  -3  14   10.42    3.64
  -3   3 -14    5.90    3.53
  -3   3  14    3.64    3.01
   3  -3 -14    6.82    3.91
   3  -3  14    2.76    3.26
   3   3 -14    3.63    3.35
   3   3  14    7.77    3.07
  -3  -3 -15   64.52    4.29
  -3  -3  15   57.09    3.90
  -3   3 -15   46.51    4.21
  -3   3  15   57.03    3.65
   3  -3 -15   56.06    4.02
   3  -3  15   60.94    4.08
   3   3 -15   55.91    3.83
   3   3  15   57.61    3.80
  -3  -3 -16    2.36    4.27
  -3  -3  16    1.62    3.59
  -3   3 -16    3.25    3.78
  -3   3  16    2.72    3.25
   3  -3 -16    6.73    3.94
   3  -3  16    3.84    3.89
   3   3 -16    7.71    3.74
   3   3  16    0.77    3.60
  -3  -3 -17    6.40    4.61
  -3  -3  17   12.19    3.88
  -3   3 -17   12.16    4.35
  -3   3  17    5.37    3.96
   3  -3 -17    8.02    4.13
   3  -3  17    9.52    4.06
   3   3 -17   10.85    4.35
   3   3  17    8.53    3.77
  -3  -3 -18   39.73    5.33
  -3  -3  18   34.74    4.78
  -3   3 -18   25.93    4.71
  -3   3  18   18.50    4.01
   3  -3 -18   21.70    4.83
   3  -3  18   27.36    4.95
   3   3 -18   19.59    4.27
   3   3  18   34.49    4.33
  -3  -3 -19    5.10    5.60
  -3  -3  19   14.52    4.42
  -3   3 -19   10.01    4.67
  -3   3  19    7.26    3.96
   3  -3 -19    6.47    4.74
   3  -3  19    6.46    4.58
   3   3 -19    6.54    4.37
   3   3  19   14.47    4.13
  -3  -3 -20    8.78    5.52
  -3  -3  20    5.32    4.40
  -3   3 -20   12.58    5.08
  -3   3  20    6.48    4.17
   3  -3 -20   14.55    5.07
   3  -3  20   11.12    4.99
   3   3 -20   10.47    4.67
   3   3  20   11.00    4.18
  -3  -3 -21    5.62    5.65
  -3   3 -21   14.48    5.29
  -3   3  21   10.35    4.36
   3  -3 -21   17.95    5.42
   3   3 -21   14.05    5.47
   3   3  21   11.38    4.41
  -3   3 -22    3.35    5.70
  -3   3  22    2.56    4.81
   3   3 -22   -5.86    4.92
   3   3  22   -4.72    4.33
  -3   3 -23   10.59    6.21
  -3   3  23    4.71    4.68
   3   3 -23   25.65    6.16
   3   3  23    5.94    4.63
  -3   3 -24    8.55    6.48
  -3   3  24    8.35    4.88
   3   3 -24    0.66    5.66
   3   3  24    8.78    4.88
  -3   3 -25    6.76    6.78
  -3   3  25   -1.48    5.61
   3   3 -25    2.58    6.58
   3   3  25    2.10    5.37
  -3   3 -26    5.66    6.43
  -3   3  26   26.81    6.12
   3   3 -26   24.19    7.52
   3   3  26   27.46    6.16
  -3   3 -27    2.54    7.06
  -3   3  27    0.59    5.90
   3   3 -27    1.91    7.35
   3   3  27    8.93    6.25
  -3   3 -28   24.40    7.82
  -3   3  28   11.41    6.47
   3   3 -28   -6.62    7.61
   3   3  28   18.83    7.25
  -3   3 -29  -21.48    8.50
  -3   3  29    5.73    7.00
   3   3 -29   -6.76    8.42
   3   3  29    8.21    7.14
  -3  -4   0   -2.42    2.34
  -3  -4   0    0.02    2.21
  -3   4   0   -2.92    2.05
   3  -4   0   -0.44    2.23
   3   4   0   -1.46    1.98
  -3  -4  -1  203.83    5.03
  -3  -4   1  195.25    4.94
  -3   4  -1  207.98    5.12
  -3   4   1  197.48    4.88
   3  -4  -1  202.96    4.95
   3  -4   1  204.74    4.95
   3   4  -1  215.55    5.16
   3   4   1  206.20    4.97
  -3  -4  -2   91.14    3.22
  -3  -4   2   88.32    3.12
  -3   4  -2   92.71    3.07
  -3   4   2   90.84    3.12
   3  -4  -2   92.31    3.13
   3  -4   2   87.25    2.89
   3   4  -2   91.52    2.91
   3   4   2   92.08    2.92
  -3  -4  -3   53.97    2.60
  -3  -4   3   58.93    2.58
  -3   4  -3   55.67    2.74
  -3   4   3   50.26    2.62
   3  -4  -3   62.75    2.68
   3  -4   3   53.62    2.42
   3   4  -3   55.87    2.58
   3   4   3   56.11    2.43
  -3  -4  -4  273.04    6.38
  -3  -4   4  277.11    6.50
  -3   4  -4  260.97    6.18
  -3   4   4  274.62    6.41
   3  -4  -4  288.76    6.71
   3  -4   4  273.86    6.31
   3   4  -4  277.16    6.39
   3   4   4  285.90    6.51
  -3  -4  -5  267.21    6.41
  -3  -4   5  257.54    6.23
  -3   4  -5  273.74    6.54
  -3   4   5  265.10    6.26
   3  -4  -5  264.02    6.38
   3  -4   5  274.39    6.35
   3   4  -5  266.85    6.30
   3   4   5  261.21    6.19
  -3  -4  -6   28.39    2.69
  -3  -4   6   33.51    2.70
  -3   4  -6   29.17    2.88
  -3   4   6   24.64    2.62
   3  -4  -6   28.58    2.74
   3  -4   6   26.13    2.48
   3   4  -6   32.99    2.60
   3   4   6   30.57    2.23
  -3  -4  -7  139.15    4.42
  -3  -4   7  134.82    4.49
  -3   4  -7  125.42    4.14
  -3   4   7  127.37    4.06
   3  -4  -7  130.71    4.22
   3  -4   7  140.07    4.28
   3   4  -7  131.62    4.08
   3   4   7  127.75    3.97
  -3  -4  -8    0.16    2.89
  -3  -4   8    6.56    3.36
  -3   4  -8    0.63    2.51
  -3   4   8    1.07    2.57
   3  -4  -8    5.27    3.15
   3  -4   8    1.25    2.75
   3   4  -8    6.28    2.92
   3   4   8   -2.02    2.59
  -3  -4  -9  328.43    7.78
  -3  -4   9  350.70    8.37
  -3   4  -9  338.16    7.98
  -3   4   9  329.18    7.83
   3  -4  -9  342.08    8.24
   3  -4   9  345.33    8.08
   3   4  -9  337.12    7.96
   3   4   9  342.68    7.93
  -3  -4 -10    1.97    3.30
  -3  -4  10    8.65    3.07
  -3   4 -10    5.94    2.90
  -3   4  10    8.41    2.87
   3  -4 -10    5.88    4.01
   3  -4  10    7.64    2.78
   3   4 -10    5.51    3.06
   3   4  10    7.37    2.97
  -3  -4 -11    0.31    3.08
  -3  -4  11    9.01    2.98
  -3   4 -11    8.86    3.32
  -3   4  11    5.26    2.70
   3  -4 -11    5.11    3.80
   3  -4  11    9.70    2.97
   3   4 -11    3.31    2.93
   3   4  11    4.73    3.12
  -3  -4 -12    6.09    3.34
  -3  -4  12   11.95    3.50
  -3   4 -12   10.32    3.54
  -3   4  12    7.99    2.99
   3  -4 -12   13.75    3.90
   3  -4  12    5.72    2.97
   3   4 -12   13.33    3.55
   3   4  12    5.89    3.14
  -3  -4 -13   38.79    3.75
  -3  -4  13   32.22    3.70
  -3   4 -13   34.30    3.59
  -3   4  13   37.09    3.23
   3  -4 -13   35.26    3.91
   3  -4  13   37.50    3.68
   3   4 -13   37.71    3.93
   3   4  13   39.58    3.48
  -3  -4 -14   19.94    4.18
  -3  -4  14    7.47    3.38
  -3   4 -14   15.85    3.67
  -3   4  14    7.63    3.04
   3  -4 -14   11.10    3.79
   3  -4  14    9.73    3.39
   3   4 -14   10.12    3.46
   3   4  14   14.97    3.51
  -3  -4 -15   -3.78    4.38
  -3  -4  15    2.99    3.90
  -3   4 -15    1.71    4.19
  -3   4  15    2.22    3.07
   3  -4 -15    1.70    3.84
   3  -4  15   -3.37    4.02
   3   4 -15    3.45    3.41
   3   4  15    3.27    3.44
  -3  -4 -16    6.42    4.78
  -3  -4  16    6.02    3.81
  -3   4 -16    1.62    3.81
  -3   4  16    4.39    3.33
   3  -4 -16    1.34    4.00
   3  -4  16   10.13    3.96
   3   4 -16    6.23    3.67
   3   4  16    2.22    3.56
  -3  -4 -17   -6.22    4.57
  -3  -4  17    7.76    4.05
  -3   4 -17    2.73    4.28
  -3   4  17    2.61    3.84
   3  -4 -17   -2.17    4.12
   3  -4  17    2.93    4.00
   3   4 -17   -1.17    4.32
   3   4  17    0.54    3.71
  -3  -4 -18   31.19    5.62
  -3   4 -18   27.02    5.17
  -3   4  18   22.97    3.97
   3  -4 -18   27.17    4.85
   3  -4  18   26.05    5.05
   3   4 -18   22.74    4.28
   3   4  18   29.59    4.35
  -3   4 -19   -5.44    4.49
  -3   4  19    3.85    3.91
   3  -4 -19    0.15    4.59
   3   4 -19   -2.62    4.18
   3   4  19    1.66    4.23
  -3   4 -20   17.84    5.39
  -3   4  20   13.76    4.31
   3   4 -20   10.65    4.62
   3   4  20    7.56    4.11
  -3   4 -21   51.52    5.85
  -3   4  21   58.52    5.11
   3   4 -21   61.98    6.07
   3   4  21   56.12    4.56
  -3   4 -22   35.10    5.58
  -3   4  22   18.08    4.66
   3   4 -22   17.39    5.29
   3   4  22   23.03    5.04
  -3   4 -23   38.50    6.49
  -3   4  23   36.42    5.39
   3   4 -23   57.32    6.51
   3   4  23   60.01    5.89
  -3   4 -24    0.13    6.33
  -3   4  24   -1.64    4.73
   3   4 -24   -1.30    5.54
   3   4  24    5.34    5.22
  -3   4 -25   20.37    6.32
  -3   4  25    6.42    5.76
   3   4 -25    3.54    6.46
   3   4  25   -0.17    5.73
  -3   4 -26   51.59    6.99
  -3   4  26   37.42    6.46
   3   4 -26   37.55    7.47
   3   4  26   27.01    6.13
  -3   4 -27    3.59    7.27
  -3   4  27    3.51    5.97
   3   4 -27    6.89    7.51
   3   4  27   -0.41    6.17
  -3   4 -28   19.93    8.47
  -3   4  28   -2.83    6.24
   3   4 -28   -9.04    7.83
   3   4  28    3.95    6.81
  -3   4 -29   12.02    8.50
  -3   4  29   -0.40    6.72
   3   4 -29  -14.32    8.41
   3   4  29    7.72    7.70
  -3   5   0   -0.47    2.15
   3   5   0   -0.36    2.01
  -3   5  -1    2.86    2.20
  -3   5   1    4.30    2.13
   3  -5  -1    5.98    2.31
   3   5  -1    2.61    1.96
   3   5   1    1.87    1.98
  -3   5  -2  290.52    6.60
  -3   5   2  282.26    6.44
   3  -5  -2  278.82    6.36
   3  -5   2  287.97    6.47
   3   5  -2  304.60    6.74
   3   5   2  293.67    6.57
  -3  -5  -3    2.00    2.35
  -3  -5   3    0.84    2.40
  -3   5  -3    4.98    2.39
  -3   5   3    3.20    2.24
   3  -5  -3   -1.94    2.25
   3  -5   3    6.88    2.23
   3   5  -3    0.65    2.10
   3   5   3    1.29    2.09
  -3  -5  -4   51.82    2.86
  -3  -5   4   54.92    2.78
  -3   5  -4   56.87    2.89
  -3   5   4   54.63    2.73
   3  -5  -4   50.02    2.67
   3  -5   4   55.38    2.61
   3   5  -4   57.85    2.70
   3   5   4   60.15    2.67
  -3  -5  -5   17.81    2.53
  -3  -5   5   22.09    2.86
  -3   5  -5   17.26    2.61
  -3   5   5   18.01    2.53
   3  -5  -5   23.75    2.84
   3  -5   5   19.75    2.38
   3   5  -5   19.01    2.52
   3   5   5   20.41    2.38
  -3  -5  -6   73.16    3.22
  -3  -5   6   86.07    3.63
  -3   5  -6   71.28    3.31
  -3   5   6   74.20    3.25
   3  -5  -6   78.77    3.50
   3  -5   6   78.94    3.17
   3   5  -6   77.38    3.12
   3   5   6   78.85    3.12
  -3  -5  -7  529.64   11.25
  -3  -5   7  529.22   11.36
  -3   5  -7  508.61   10.91
  -3   5   7  513.55   11.09
   3  -5  -7  529.80   11.39
   3  -5   7  531.37   11.24
   3   5  -7  518.73   11.13
   3   5   7  524.68   11.08
  -3  -5  -8   10.38    2.96
  -3  -5   8    9.45    3.58
  -3   5  -8   10.80    2.60
  -3   5   8   14.17    2.95
   3  -5  -8   11.08    3.24
   3  -5   8   15.21    2.92
   3   5  -8   14.50    3.32
   3   5   8   10.94    2.66
  -3  -5  -9   31.61    3.23
  -3  -5   9   33.15    3.81
  -3   5  -9   21.49    2.89
  -3   5   9   31.04    3.25
   3  -5  -9   32.48    3.61
   3  -5   9   31.34    3.00
   3   5  -9   31.65    3.50
   3   5   9   24.89    2.76
  -3  -5 -10   71.40    3.60
  -3  -5  10   70.89    3.83
  -3   5 -10   81.22    3.80
  -3   5  10   70.47    3.41
   3  -5 -10   82.86    3.92
   3  -5  10   65.79    3.58
   3   5 -10   66.15    3.57
   3   5  10   75.73    3.42
  -3  -5 -11   48.35    3.80
  -3  -5  11   46.11    3.32
  -3   5 -11   50.45    3.24
  -3   5  11   49.68    3.19
   3  -5 -11   37.19    3.99
   3  -5  11   47.93    3.25
   3   5 -11   41.14    3.27
   3   5  11   45.56    3.21
  -3  -5 -12    5.47    3.39
  -3  -5  12   -0.06    2.94
  -3   5 -12    2.63    3.38
  -3   5  12    1.86    2.66
   3  -5 -12   -0.99    3.99
   3  -5  12    4.34    3.02
   3   5 -12    6.16    3.04
   3   5  12    0.00    2.70
  -3  -5 -13   -0.78    3.80
  -3  -5  13   -1.20    3.16
  -3   5 -13    0.59    2.99
  -3   5  13   -4.05    2.68
   3  -5 -13   -0.04    3.71
   3  -5  13    5.02    3.73
   3   5 -13   -1.82    3.15
   3   5  13    0.69    2.91
  -3  -5 -14   29.03    4.62
  -3  -5  14   22.53    3.92
  -3   5 -14   18.38    3.73
  -3   5  14   18.74    3.49
   3  -5 -14   27.54    4.60
   3  -5  14   23.07    3.77
   3   5 -14   27.45    3.95
   3   5  14   14.62    3.25
  -3  -5 -15   31.02    5.05
  -3  -5  15   26.33    3.87
  -3   5 -15   25.11    4.30
  -3   5  15   25.94    3.69
   3  -5 -15   21.69    4.26
   3  -5  15   26.46    3.92
   3   5 -15   30.05    3.71
   3   5  15   27.68    3.95
  -3  -5 -16   25.86    4.76
  -3   5 -16   31.28    4.29
  -3   5  16   31.52    3.98
   3  -5 -16   35.53    4.92
   3   5 -16   25.43    4.28
   3   5  16   24.68    3.87
  -3   5 -17   24.44    4.54
  -3   5  17   13.02    3.72
   3   5 -17   22.46    4.13
   3   5  17   28.10    4.43
  -3   5 -18    7.40    4.53
  -3   5  18    5.05    3.93
   3   5 -18    9.27    4.52
   3   5  18    9.49    4.25
  -3   5 -19   35.41    5.38
  -3   5  19   37.82    4.79
   3   5 -19   35.36    5.07
   3   5  19   16.31    4.09
  -3   5 -20   23.44    4.99
  -3   5  20   11.71    4.61
   3   5 -20   30.04    5.38
   3   5  20   27.39    4.68
  -3   5 -21    1.14    4.97
  -3   5  21    6.10    4.06
   3   5 -21    8.30    4.88
   3   5  21   -0.14    4.26
  -3   5 -22    9.87    5.77
  -3   5  22    0.42    4.40
   3   5 -22   -3.02    5.01
   3   5  22   -2.82    4.26
  -3   5 -23   14.49    6.27
  -3   5  23   18.27    5.18
   3   5 -23    3.44    5.99
   3   5  23    2.98    4.47
  -3   5 -24   13.11    6.68
  -3   5  24    2.76    4.97
   3   5 -24   10.86    5.85
   3   5  24    3.27    4.87
  -3   5 -25    8.71    6.66
  -3   5  25   -1.90    4.86
   3   5 -25  -10.33    5.92
   3   5  25    8.00    5.71
  -3   5 -26    0.51    6.96
  -3   5  26    2.28    5.84
   3   5 -26   -7.24    6.84
   3   5  26   -1.01    6.13
  -3   5 -27   -7.33    6.99
  -3   5  27    3.13    6.43
   3   5 -27   -6.44    7.53
   3   5  27    9.96    6.26
  -3   5 -28    4.11    7.89
  -3   5  28   -6.59    6.72
   3   5 -28    1.88    8.18
   3   5  28   -5.42    6.01
  -3   6   0   -1.97    2.26
   3   6   0   -0.94    2.01
  -3   6  -1  133.02    3.86
  -3   6   1  135.58    3.91
   3   6  -1  139.44    3.79
   3   6   1  135.24    3.74
  -3   6  -2   14.15    2.37
  -3   6   2   21.64    2.31
   3   6  -2   18.47    1.84
   3   6   2   19.99    2.21
  -3   6  -3  208.87    5.28
  -3   6   3  197.68    5.01
   3   6  -3  201.12    4.97
   3   6   3  201.97    4.96
  -3   6  -4   31.94    2.57
  -3   6   4   40.71    2.54
   3  -6  -4   33.02    2.53
   3  -6   4   32.93    2.43
   3   6  -4   38.72    2.61
   3   6   4   41.74    2.40
  -3  -6  -5  130.14    4.02
  -3  -6   5  137.46    4.32
  -3   6  -5  130.33    4.04
  -3   6   5  129.36    4.03
   3  -6  -5  132.07    4.26
   3  -6   5  125.02    3.81
   3   6  -5  124.60    3.88
   3   6   5  129.77    3.88
  -3  -6  -6  259.88    6.29
  -3  -6   6  258.28    6.37
  -3   6  -6  255.99    6.35
  -3   6   6  256.54    6.31
   3  -6  -6  267.21    6.62
   3  -6   6  263.28    6.32
   3   6  -6  262.05    6.39
   3   6   6  254.04    6.00
  -3  -6  -7   91.00    3.61
  -3  -6   7  105.87    4.04
  -3   6  -7  101.90    3.72
  -3   6   7   96.61    3.75
   3  -6  -7  105.50    4.18
   3  -6   7   90.37    3.58
   3   6  -7   96.60    3.71
   3   6   7   95.81    3.32
  -3  -6  -8   38.79    3.23
  -3  -6   8   40.92    3.59
  -3   6  -8   43.09    2.69
  -3   6   8   47.87    2.98
   3  -6  -8   36.13    3.90
   3  -6   8   43.86    2.98
   3   6  -8   50.98    3.33
   3   6   8   37.86    2.73
  -3  -6  -9   -1.06    2.93
  -3  -6   9    2.84    3.24
  -3   6  -9    2.70    2.60
  -3   6   9    2.69    2.51
   3  -6  -9   -2.31    3.83
   3  -6   9   -1.45    3.05
   3   6  -9    2.23    3.08
   3   6   9    2.34    2.78
  -3  -6 -10   39.28    3.56
  -3  -6  10   43.75    3.63
  -3   6 -10   31.72    3.28
  -3   6  10   43.16    2.91
   3  -6 -10   34.64    3.84
   3  -6  10   47.35    3.19
   3   6 -10   44.94    3.24
   3   6  10   40.88    3.04
  -3  -6 -11   12.03    3.81
  -3  -6  11   12.69    3.19
  -3   6 -11   16.51    3.44
  -3   6  11    8.73    3.04
   3  -6 -11   19.46    3.86
   3  -6  11   24.49    3.59
   3   6 -11   12.70    3.15
   3   6  11   15.87    3.16
  -3  -6 -12   29.40    3.66
  -3  -6  12   28.73    3.73
  -3   6 -12   24.52    3.64
  -3   6  12   22.83    3.03
   3  -6 -12   26.57    4.10
   3  -6  12   38.07    4.08
   3   6 -12   27.53    3.68
   3   6  12   23.36    3.08
  -3  -6 -13   -1.31    3.70
  -3   6 -13   -1.79    3.26
  -3   6  13   -1.19    2.77
   3  -6 -13    2.06    4.38
   3  -6  13    4.01    4.01
   3   6 -13    3.04    3.67
   3   6  13    3.03    3.28
  -3   6 -14    6.71    3.87
  -3   6  14    4.02    3.40
   3   6 -14    9.65    3.48
   3   6  14    2.65    3.09
  -3   6 -15   85.98    4.59
  -3   6  15   76.74    4.07
   3   6 -15   77.17    4.17
   3   6  15   97.75    4.75
  -3   6 -16   35.52    4.61
  -3   6  16   28.85    4.19
   3   6 -16   23.25    3.93
   3   6  16   35.46    4.36
  -3   6 -17  126.43    5.83
  -3   6  17  121.46    5.32
   3   6 -17  114.76    5.38
   3   6  17  131.20    5.67
  -3   6 -18   30.66    4.67
  -3   6  18   28.84    4.44
   3   6 -18   20.19    4.33
   3   6  18   25.08    4.08
  -3   6 -19   -0.47    4.42
  -3   6  19    0.69    3.83
   3   6 -19   -7.18    4.09
   3   6  19    3.69    4.09
  -3   6 -20   -4.08    4.94
  -3   6  20    6.59    4.11
   3   6 -20   -1.51    4.32
   3   6  20   -5.88    3.59
  -3   6 -21    6.27    5.64
  -3   6  21    8.77    4.56
   3   6 -21    1.20    4.66
   3   6  21   11.28    4.53
  -3   6 -22   26.25    5.54
  -3   6  22   23.74    5.13
   3   6 -22   32.99    6.00
   3   6  22   36.47    5.30
  -3   6 -23   61.76    6.50
  -3   6  23   51.63    5.66
   3   6 -23   61.67    6.30
   3   6  23   60.56    5.33
  -3   6 -24    5.91    5.77
  -3   6  24    7.40    5.18
   3   6 -24    8.99    6.50
   3   6  24   16.21    5.39
  -3   6 -25    8.17    6.13
  -3   6  25    6.82    5.65
   3   6 -25    0.80    6.62
   3   6  25   -4.09    5.20
  -3   6 -26    2.90    6.84
  -3   6  26    5.86    5.56
   3   6 -26    4.11    6.52
   3   6  26    4.81    5.60
  -3   6 -27   -5.10    7.83
  -3   6  27  -10.69    5.66
   3   6 -27   -3.44    7.07
   3   6  27    0.65    5.91
  -3   6 -28    0.52    7.59
  -3   6  28   -8.12    6.08
   3   6 -28    8.74    7.59
   3   6  28   12.16    6.95
  -3   7   0   -2.97    2.20
   3   7   0   -2.25    2.18
  -3   7  -1   55.69    2.70
  -3   7   1   55.92    2.69
   3   7  -1   58.50    2.53
   3   7   1   64.46    2.73
  -3   7  -2    4.73    2.41
  -3   7   2    6.29    2.39
   3   7  -2    8.54    2.19
   3   7   2    6.13    2.20
  -3   7  -3   19.27    2.68
  -3   7   3   16.34    2.60
   3   7  -3   11.37    2.40
   3   7   3   17.05    2.26
  -3   7  -4  264.86    6.34
  -3   7   4  252.50    6.11
   3   7  -4  258.81    6.13
   3   7   4  241.40    5.75
  -3   7  -5  288.53    6.82
  -3   7   5  277.12    6.52
   3  -7  -5  296.79    7.07
   3   7  -5  296.38    6.85
   3   7   5  299.98    6.86
  -3  -7  -6    7.02    2.84
  -3  -7   6    2.98    3.10
  -3   7  -6    2.84    2.57
  -3   7   6    2.95    2.81
   3  -7  -6   -1.09    3.10
   3  -7   6    7.89    2.91
   3   7  -6    1.54    2.69
   3   7   6    1.89    2.22
  -3  -7  -7    9.02    3.22
  -3  -7   7   16.84    3.44
  -3   7  -7   12.45    2.80
  -3   7   7   12.27    3.01
   3  -7  -7   18.81    3.57
   3  -7   7   12.62    2.96
   3   7  -7   12.52    2.89
   3   7   7   13.08    2.54
  -3  -7  -8   32.61    3.48
  -3  -7   8   27.19    3.55
  -3   7  -8   26.81    2.94
  -3   7   8   29.28    2.98
   3  -7  -8   30.42    3.59
   3  -7   8   27.41    3.09
   3   7  -8   26.71    3.25
   3   7   8   22.73    2.73
  -3  -7  -9   11.14    3.44
  -3  -7   9    8.43    3.90
  -3   7  -9   11.10    2.79
  -3   7   9   12.53    2.81
   3  -7  -9    7.12    3.69
   3  -7   9   13.99    3.02
   3   7  -9    6.31    2.84
   3   7   9    8.33    2.71
  -3  -7 -10   12.50    3.64
  -3   7 -10   11.68    3.06
  -3   7  10   14.51    3.14
   3  -7 -10   15.40    4.04
   3  -7  10   18.72    3.44
   3   7 -10    6.77    2.98
   3   7  10    9.61    2.58
  -3   7 -11   11.53    3.29
  -3   7  11    5.70    2.69
   3   7 -11   12.17    3.15
   3   7  11    7.32    2.68
  -3   7 -12   18.40    3.55
  -3   7  12   22.89    3.30
   3   7 -12   14.89    3.14
   3   7  12   19.81    3.31
  -3   7 -13   82.35    4.14
  -3   7  13   89.37    4.14
   3   7 -13   96.30    4.44
   3   7  13   94.74    4.22
  -3   7 -14  126.15    5.16
  -3   7  14  112.38    4.73
   3   7 -14  106.52    4.57
   3   7  14  116.94    4.82
  -3   7 -15   68.60    4.21
  -3   7  15   70.90    4.14
   3   7 -15   65.34    4.03
   3   7  15   73.63    4.31
  -3   7 -16   12.97    4.30
  -3   7  16   14.46    3.93
   3   7 -16   16.23    3.91
   3   7  16   13.44    4.12
  -3   7 -17    6.42    4.40
  -3   7  17   -2.91    3.68
   3   7 -17    5.99    4.21
   3   7  17   -4.22    3.84
  -3   7 -18   -4.65    4.18
  -3   7  18   -3.73    3.85
   3   7 -18    0.15    3.91
   3   7  18   -2.35    3.46
  -3   7 -19   53.75    5.11
  -3   7  19   69.09    4.61
   3   7 -19   60.59    4.61
   3   7  19   66.66    4.64
  -3   7 -20    8.05    4.69
  -3   7  20   -4.12    3.91
   3   7 -20   -3.37    4.29
   3   7  20    3.57    3.80
  -3   7 -21  -10.74    5.30
  -3   7  21   -2.15    4.10
   3   7 -21    4.91    4.69
   3   7  21    1.40    3.98
  -3   7 -22  -10.17    5.67
  -3   7  22   -1.41    4.70
   3   7 -22    2.23    5.32
   3   7  22   -4.00    4.42
  -3   7 -23    8.50    6.33
  -3   7  23    5.63    4.70
   3   7 -23   22.77    6.17
   3   7  23   20.82    5.10
  -3   7 -24   -4.26    6.42
  -3   7  24   -4.87    5.35
   3   7 -24   -5.65    6.09
   3   7  24   -0.96    4.75
  -3   7 -25   -3.10    6.62
  -3   7  25    8.77    5.29
   3   7 -25   -3.63    5.98
   3   7  25   -5.19    5.04
  -3   7 -26   -2.38    7.02
  -3   7  26    1.12    5.27
   3   7 -26   -5.08    7.03
   3   7  26   -1.98    5.51
  -3   7 -27   -1.64    7.46
  -3   7  27   -1.67    6.20
   3   7 -27    3.54    7.75
   3   7  27   11.54    6.79
  -3   7 -28   11.56    8.33
  -3   7  28    8.30    7.00
   3   7 -28    5.48    8.31
   3   7  28    0.38    6.06
  -3   8   0   -1.62    2.29
   3   8   0    3.39    2.32
  -3   8  -1   27.92    2.46
  -3   8  -1   28.88    2.54
  -3   8   1   27.33    2.40
   3   8  -1   37.45    2.36
   3   8   1   35.32    2.26
  -3   8  -2   54.53    2.80
  -3   8   2   58.23    2.77
   3   8  -2   59.39    2.57
   3   8   2   61.30    2.62
  -3   8  -3  298.95    7.00
  -3   8   3  299.32    6.93
   3   8  -3  287.30    6.55
   3   8   3  292.31    6.61
  -3   8  -4   40.89    2.64
  -3   8   4   42.85    2.72
   3   8  -4   45.24    2.60
   3   8   4   41.00    2.32
  -3   8  -5   34.51    2.78
  -3   8   5   28.81    2.65
   3   8  -5   26.75    2.52
   3   8   5   26.67    2.31
  -3   8  -6    9.66    2.78
  -3   8   6    7.55    2.75
   3   8  -6   10.41    2.66
   3   8   6    7.61    2.14
  -3   8  -7    7.18    2.74
  -3   8   7   12.49    2.73
   3  -8  -7   14.48    3.37
   3   8  -7    9.36    2.75
   3   8   7   10.20    2.44
  -3   8  -8    0.94    2.57
  -3   8   8    5.75    2.73
   3   8  -8    1.57    2.80
   3   8   8    4.60    2.50
  -3   8  -9   -3.01    2.61
  -3   8   9    0.01    2.72
   3   8  -9   -0.23    2.77
   3   8   9   -1.01    2.68
  -3   8 -10    0.79    2.97
  -3   8  10   -0.61    2.80
   3   8 -10    2.57    2.96
   3   8  10   -0.67    2.68
  -3   8 -11   -1.08    3.03
  -3   8  11    5.04    2.97
   3   8 -11    1.91    3.13
   3   8  11   -2.74    2.66
  -3   8 -12   12.42    3.44
  -3   8  12    4.28    2.93
   3   8 -12    6.19    3.47
   3   8  12   17.90    3.39
  -3   8 -13   58.93    3.66
  -3   8  13   62.61    3.73
   3   8 -13   59.36    3.89
   3   8  13   61.28    3.68
  -3   8 -14    8.37    3.74
  -3   8  14   -2.80    2.97
   3   8 -14   14.09    3.98
   3   8  14    3.54    3.15
  -3   8 -15  123.45    5.23
  -3   8  15  108.01    4.81
   3   8 -15  106.42    4.95
   3   8  15  104.41    4.79
  -3   8 -16    4.23    4.28
  -3   8  16   -5.08    3.51
   3   8 -16   -1.29    3.96
   3   8  16   -2.15    3.74
  -3   8 -17    8.84    4.60
  -3   8  17    2.93    3.60
   3   8 -17    7.65    4.36
   3   8  17    3.72    3.56
  -3   8 -18    5.76    4.32
  -3   8  18   12.52    4.28
   3   8 -18   10.24    4.11
   3   8  18   20.21    4.36
  -3   8 -19   52.20    5.65
  -3   8  19   59.49    4.65
   3   8 -19   48.05    4.89
   3   8  19   43.33    4.42
  -3   8 -20   19.74    4.88
  -3   8  20    7.98    4.17
   3   8 -20   17.04    4.74
   3   8  20   13.32    4.20
  -3   8 -21    1.43    5.49
  -3   8  21    4.66    4.67
   3   8 -21    1.80    4.76
   3   8  21    9.48    4.49
  -3   8 -22   17.83    6.05
  -3   8  22   20.93    5.11
   3   8 -22   10.72    5.61
   3   8  22   27.17    5.02
  -3   8 -23    6.94    6.18
  -3   8  23    4.17    4.60
   3   8 -23   11.82    6.31
   3   8  23    8.00    4.92
  -3   8 -24   -2.41    6.41
  -3   8  24    3.53    5.48
   3   8 -24   -9.06    5.81
   3   8  24    6.40    4.81
  -3   8 -25    6.25    6.58
  -3   8  25    0.77    5.18
   3   8 -25    1.23    6.35
   3   8  25   -2.35    5.05
  -3   8 -26    5.73    6.81
  -3   8  26    0.50    5.92
   3   8 -26   -7.75    7.31
   3   8  26   -8.95    5.97
  -3   8 -27   14.32    7.80
  -3   8  27   31.86    7.09
   3   8 -27   29.94    8.31
   3   8  27   21.71    6.92
  -3   9   0    0.60    2.37
   3   9   0   -0.72    2.25
  -3   9  -1   33.35    2.63
  -3   9   1   25.13    2.52
   3   9  -1   32.07    2.39
   3   9   1   23.84    2.21
  -3   9  -2   27.33    2.52
  -3   9   2   23.86    2.47
   3   9  -2   33.16    2.33
   3   9   2   28.60    2.24
  -3   9  -3   75.86    3.26
  -3   9   3   79.31    3.10
   3   9  -3   79.74    2.95
   3   9   3   75.69    2.86
  -3   9  -4   15.65    2.60
  -3   9   4   17.89    2.64
   3   9  -4   17.35    2.55
   3   9   4   14.83    2.27
  -3   9  -5   -1.21    2.54
  -3   9   5   -2.36    2.44
   3   9  -5   -1.26    2.33
   3   9   5   -0.07    2.13
  -3   9  -6   14.22    2.92
  -3   9   6   15.56    2.57
   3   9  -6   12.89    2.61
   3   9   6   12.77    2.54
  -3   9  -7    6.70    2.77
  -3   9   7    5.10    2.64
   3   9  -7    5.65    2.74
   3   9   7    1.97    2.60
  -3   9  -8    0.82    2.69
  -3   9   8    4.20    2.66
   3   9  -8   -0.20    2.76
   3   9   8   -1.39    2.52
  -3   9  -9    4.18    2.93
  -3   9   9    4.49    2.80
   3   9  -9    7.31    3.12
   3   9   9    3.87    2.71
  -3   9 -10   -3.34    2.84
  -3   9  10   -4.48    2.85
   3   9 -10    0.60    3.23
   3   9  10   -1.88    2.71
  -3   9 -11   10.27    3.13
  -3   9  11    7.82    2.89
   3   9 -11   13.86    3.38
   3   9  11    6.88    2.94
  -3   9 -12    2.00    3.18
  -3   9  12    1.54    3.14
   3   9 -12    7.63    3.44
   3   9  12    5.13    3.12
  -3   9 -13   17.31    3.76
  -3   9  13   15.48    3.49
   3   9 -13    8.19    3.50
   3   9  13   18.85    3.58
  -3   9 -14    8.98    3.97
  -3   9  14    2.67    3.16
   3   9 -14    4.17    3.70
   3   9  14    8.82    3.21
  -3   9 -15   -1.38    3.83
  -3   9  15   -4.94    3.54
   3   9 -15    1.68    3.79
   3   9  15    1.96    3.33
  -3   9 -16    3.10    3.85
  -3   9  16   14.01    3.99
   3   9 -16   13.79    4.12
   3   9  16    8.39    3.40
  -3   9 -17    7.01    4.59
  -3   9  17   14.57    4.20
   3   9 -17    9.30    3.93
   3   9  17   20.85    4.10
  -3   9 -18    4.78    4.88
  -3   9  18   -4.98    3.67
   3   9 -18    7.95    4.63
   3   9  18   -1.05    3.85
  -3   9 -19    3.17    4.42
  -3   9  19    3.49    4.32
   3   9 -19   13.09    4.84
   3   9  19    1.71    4.15
  -3   9 -20    8.97    5.31
  -3   9  20   15.22    4.82
   3   9 -20   10.48    4.64
   3   9  20   -1.75    4.18
  -3   9 -21  -14.38    5.53
  -3   9  21    8.28    4.90
   3   9 -21   -7.83    5.26
   3   9  21    0.58    4.46
  -3   9 -22   -6.78    6.07
  -3   9  22   -1.53    4.84
   3   9 -22   -0.45    5.81
   3   9  22    1.91    4.54
  -3   9 -23    6.26    6.57
  -3   9  23   10.05    4.91
   3   9 -23    8.45    5.73
   3   9  23    7.89    4.94
  -3   9 -24   -7.10    6.77
  -3   9  24   -2.60    5.51
   3   9 -24  -18.73    6.34
   3   9  24   -7.56    5.21
  -3   9 -25   -0.12    6.95
  -3   9  25    2.17    5.87
   3   9 -25    0.18    6.32
   3   9  25    0.33    5.45
  -3   9 -26  -15.90    6.79
  -3   9  26   -1.90    5.57
   3   9 -26  -20.12    7.62
   3   9  26   -5.34    5.32
  -3   9 -27  -21.36    7.88
  -3   9  27   -0.38    6.60
   3   9 -27    5.53    8.24
   3   9  27   -6.08    6.22
  -3  10   0   -1.81    2.43
   3  10   0   -2.38    2.08
  -3  10  -1    4.71    2.33
  -3  10   1    4.53    2.50
   3  10  -1    5.63    2.22
   3  10   1    8.37    2.13
  -3  10  -2   18.81    2.69
  -3  10   2   21.68    2.65
   3  10  -2   21.40    2.33
   3  10   2   19.39    2.25
  -3  10  -3   19.44    2.79
  -3  10   3   19.72    2.55
   3  10  -3   19.51    2.35
   3  10   3   18.60    2.25
  -3  10  -4    9.88    2.69
  -3  10   4   15.56    2.65
   3  10  -4   10.07    2.30
   3  10   4    9.49    2.33
  -3  10  -5  214.78    5.62
  -3  10   5  190.60    5.15
   3  10  -5  204.69    5.26
   3  10   5  200.62    5.03
  -3  10  -6   48.84    2.87
  -3  10   6   50.87    2.93
   3  10  -6   52.56    2.81
   3  10   6   55.01    2.83
  -3  10  -7  454.08    9.91
  -3  10   7  464.51   10.26
   3  10  -7  464.98   10.10
   3  10   7  458.32    9.92
  -3  10  -8   -3.12    2.61
  -3  10   8    5.44    2.86
   3  10  -8    2.74    2.72
   3  10   8    3.16    2.76
  -3  10  -9  151.95    4.83
  -3  10   9  154.17    4.92
   3  10  -9  146.57    4.67
   3  10   9  146.89    4.56
  -3  10 -10    0.33    2.94
  -3  10  10   -1.86    2.89
   3  10 -10    1.52    3.38
   3  10  10    4.74    2.71
  -3  10 -11   38.53    3.25
  -3  10  11   38.31    3.22
   3  10 -11   44.19    3.54
   3  10  11   37.22    3.07
  -3  10 -12    9.01    3.21
  -3  10  12   11.57    3.42
   3  10 -12   14.56    3.71
   3  10  12   14.31    3.15
  -3  10 -13    1.47    3.47
  -3  10  13    9.57    3.51
   3  10 -13    7.21    3.71
   3  10  13    5.24    3.33
  -3  10 -14   -2.00    3.76
  -3  10  14   -4.01    3.49
   3  10 -14   -0.68    3.70
   3  10  14   -7.15    3.38
  -3  10 -15    1.84    3.90
  -3  10  15    0.41    3.74
   3  10 -15   -0.79    3.69
   3  10  15   -3.72    3.44
  -3  10 -16   -4.26    4.14
  -3  10  16   -2.72    3.87
   3  10 -16    4.86    4.05
   3  10  16   -3.06    3.47
  -3  10 -17   47.74    5.18
  -3  10  17   54.48    4.43
   3  10 -17   37.05    4.67
   3  10  17   46.32    4.08
  -3  10 -18    9.17    4.36
  -3  10  18   14.79    4.36
   3  10 -18   12.90    4.50
   3  10  18    4.83    3.52
  -3  10 -19   42.94    5.50
  -3  10  19   37.89    5.06
   3  10 -19   29.42    4.68
   3  10  19   39.09    4.59
  -3  10 -20    1.39    5.35
  -3  10  20    3.91    4.62
   3  10 -20    2.20    5.14
   3  10  20    4.72    4.40
  -3  10 -21   23.92    5.88
  -3  10  21   14.35    4.98
   3  10 -21   25.20    5.64
   3  10  21   19.54    4.80
  -3  10 -22   16.03    5.83
  -3  10  22   -2.50    5.15
   3  10 -22   16.24    5.48
   3  10  22   -1.15    4.77
  -3  10 -23   48.29    6.40
  -3  10  23   44.90    6.06
   3  10 -23   34.94    6.66
   3  10  23   43.01    5.57
  -3  10 -24   -2.23    6.77
  -3  10  24    8.96    5.13
   3  10 -24   -2.44    6.61
   3  10  24    1.67    4.75
  -3  10 -25   22.82    7.51
  -3  10  25   22.63    6.27
   3  10 -25   26.64    7.54
   3  10  25   23.08    6.01
  -3  10 -26    6.55    8.17
  -3  10  26    4.72    6.32
   3  10 -26   -1.24    6.90
   3  10  26    6.74    6.05
  -3  11   0    0.22    2.50
   3  11   0   -3.34    2.02
  -3  11  -1  211.87    5.29
  -3  11   1  206.91    5.26
   3  11  -1  208.41    5.13
   3  11   1  213.18    5.14
  -3  11  -2   -1.67    2.70
  -3  11   2   -0.93    2.42
   3  11  -2    3.93    2.13
   3  11   2    3.65    2.07
  -3  11  -3   58.87    2.95
  -3  11   3   49.24    2.76
   3  11  -3   53.43    2.62
   3  11   3   56.15    2.61
  -3  11  -4   48.02    2.91
  -3  11   4   41.53    2.76
   3  11  -4   47.85    2.64
   3  11   4   43.38    2.47
  -3  11  -5   -3.73    2.68
  -3  11   5   -4.24    2.68
   3  11  -5   -0.93    2.43
   3  11   5   -0.72    2.19
  -3  11  -6    8.20    2.96
  -3  11   6    8.21    2.86
   3  11  -6    6.11    2.61
   3  11   6   10.78    2.59
  -3  11  -7   13.40    2.78
  -3  11   7   11.06    2.98
   3  11  -7   15.20    2.80
   3  11   7    7.01    2.71
  -3  11  -8    5.76    2.78
  -3  11   8   -0.07    2.92
   3  11  -8   -0.34    2.95
   3  11   8    0.09    2.67
  -3  11  -9   18.48    3.11
  -3  11   9   24.49    3.22
   3  11  -9   23.12    3.25
   3  11   9   24.10    2.89
  -3  11 -10    4.37    2.92
  -3  11  10   -2.88    3.01
   3  11 -10    3.26    3.49
   3  11  10    2.01    2.72
  -3  11 -11   26.36    3.41
  -3  11  11   28.13    3.42
   3  11 -11   21.34    3.75
   3  11  11   23.64    3.18
  -3  11 -12    3.33    3.50
  -3  11  12    2.88    3.39
   3  11 -12   -2.71    3.53
   3  11  12    2.58    3.25
  -3  11 -13   14.20    3.61
  -3  11  13    0.57    3.51
   3  11 -13    4.70    3.62
   3  11  13    7.41    3.27
  -3  11 -14    0.29    3.55
  -3  11  14    4.00    3.71
   3  11 -14   -2.06    3.82
   3  11  14    5.68    3.66
  -3  11 -15   39.04    4.44
  -3  11  15   41.27    4.28
   3  11 -15   40.28    4.25
   3  11  15   37.75    3.96
  -3  11 -16   -6.38    4.14
  -3  11  16    1.90    3.97
   3  11 -16   -3.66    4.03
   3  11  16    3.94    3.75
  -3  11 -17   54.57    4.77
  -3  11  17   51.00    4.50
   3  11 -17   51.03    4.11
   3  11  17   50.75    3.86
  -3  11 -18    0.22    4.53
  -3  11  18   -6.42    4.11
   3  11 -18   -0.18    4.44
   3  11  18   -0.26    3.88
  -3  11 -19    3.69    5.16
  -3  11  19   16.46    4.80
   3  11 -19    7.96    4.65
   3  11  19    7.96    4.24
  -3  11 -20    1.59    5.52
  -3  11  20    3.22    4.63
   3  11 -20  -10.82    5.06
   3  11  20    0.92    4.30
  -3  11 -21   25.30    6.05
  -3  11  21   28.75    5.08
   3  11 -21   22.39    5.67
   3  11  21   29.69    4.92
  -3  11 -22    0.85    6.25
  -3  11  22    1.52    5.14
   3  11 -22    5.20    5.88
   3  11  22    9.65    4.90
  -3  11 -23   20.65    6.78
  -3  11  23   28.29    5.92
   3  11 -23   12.53    5.67
   3  11  23   11.74    4.83
  -3  11 -24   -9.00    6.61
  -3  11  24    0.20    5.85
   3  11 -24   -9.15    6.71
   3  11  24    9.97    5.51
  -3  11 -25    9.17    6.89
  -3  11  25    1.42    6.07
   3  11 -25  -17.38    6.88
   3  11  25   -6.85    5.54
  -3  11 -26  -17.08    7.86
  -3  11  26    2.62    6.39
   3  11 -26   -4.41    7.84
   3  11  26   -2.23    5.22
  -3  12   0    2.86    2.69
  -3  12   0    3.47    2.71
   3  12   0    1.15    2.23
  -3  12  -1   77.05    3.15
  -3  12   1   78.58    3.28
   3  12  -1   78.96    2.96
   3  12   1   79.18    2.96
  -3  12  -2    0.26    2.82
  -3  12   2    2.82    2.76
   3  12  -2    2.12    2.45
   3  12   2    2.63    2.11
  -3  12  -3    3.04    2.60
  -3  12   3   -1.54    2.60
   3  12  -3    0.49    2.34
   3  12   3    0.55    2.20
  -3  12  -4   43.28    2.78
  -3  12   4   40.31    2.68
   3  12  -4   40.42    2.55
   3  12   4   34.32    2.39
  -3  12  -5   64.74    3.14
  -3  12   5   69.21    3.32
   3  12  -5   70.62    3.08
   3  12   5   67.83    2.94
  -3  12  -6   32.07    2.70
  -3  12   6   31.69    3.21
   3  12  -6   31.54    2.74
   3  12   6   27.03    2.55
  -3  12  -7    5.33    2.69
  -3  12   7    9.15    2.88
   3  12  -7   10.11    2.81
   3  12   7    7.85    2.79
  -3  12  -8    3.96    2.83
  -3  12   8   -0.07    3.06
   3  12  -8    5.67    2.79
   3  12   8   -2.74    2.65
  -3  12  -9   -0.68    2.91
  -3  12   9   -1.34    3.11
   3  12  -9   -0.34    3.04
   3  12   9   -7.37    2.77
  -3  12 -10   21.09    3.34
  -3  12  10   22.61    3.61
   3  12 -10   20.12    3.48
   3  12  10   23.89    3.32
  -3  12 -11    2.80    3.00
  -3  12  11    2.64    3.44
   3  12 -11   -0.82    3.60
   3  12  11    9.41    3.21
  -3  12 -12   55.72    3.62
  -3  12  12   48.94    3.52
   3  12 -12   49.63    3.91
   3  12  12   42.76    3.52
  -3  12 -13   12.70    3.53
  -3  12  13   20.59    3.86
   3  12 -13   16.72    3.88
   3  12  13   16.14    3.52
  -3  12 -14   19.16    4.02
  -3  12  14   20.68    4.11
   3  12 -14   14.15    4.16
   3  12  14    9.74    3.56
  -3  12 -15   64.21    4.49
  -3  12  15   67.53    4.43
   3  12 -15   62.60    4.40
   3  12  15   70.75    4.13
  -3  12 -16    4.76    4.30
  -3  12  16   10.83    4.30
   3  12 -16    4.06    4.15
   3  12  16   13.28    3.98
  -3  12 -17   23.48    4.83
  -3  12  17   26.32    4.72
   3  12 -17   31.62    4.67
   3  12  17   37.38    4.40
  -3  12 -18   18.35    4.97
  -3  12  18   16.38    4.81
   3  12 -18   23.38    4.71
   3  12  18   21.15    4.28
  -3  12 -19    3.43    5.33
  -3  12  19   -1.93    4.74
   3  12 -19    3.47    4.69
   3  12  19    0.21    4.16
  -3  12 -20    6.66    5.79
  -3  12  20   -3.02    4.84
   3  12 -20    9.09    5.10
   3  12  20   -2.38    4.25
  -3  12 -21   16.98    6.15
  -3  12  21    2.92    5.19
   3  12 -21   -1.87    5.39
   3  12  21   14.56    4.82
  -3  12 -22    1.48    6.32
  -3  12  22    3.70    5.51
   3  12 -22   -3.58    5.69
   3  12  22   -2.88    4.99
  -3  12 -23    7.76    6.45
  -3  12  23   -5.84    5.76
   3  12 -23   -1.74    5.95
   3  12  23   14.04    4.83
  -3  12 -24   -8.98    6.96
  -3  12  24   -4.71    6.15
   3  12 -24    3.28    6.55
   3  12  24    7.98    5.66
  -3  12 -25  -22.52    7.21
  -3  12  25    4.44    6.02
   3  12 -25   -0.42    7.43
   3  12  25    2.10    5.76
  -3  13   0    0.86    2.64
   3  13   0   -1.93    2.13
  -3  13  -1   48.31    2.89
  -3  13   1   47.05    2.96
   3  13  -1   45.57    2.58
   3  13   1   48.02    2.50
  -3  13  -2   13.90    2.81
  -3  13   2    9.70    2.87
   3  13  -2    7.17    2.58
   3  13   2   12.59    2.25
  -3  13  -3    6.37    2.69
  -3  13   3   10.46    2.88
   3  13  -3   10.63    2.47
   3  13   3    5.93    2.21
  -3  13  -4    6.67    2.80
  -3  13   4    4.08    2.74
   3  13  -4    8.55    2.44
   3  13   4    6.71    2.34
  -3  13  -5    6.22    2.86
  -3  13   5    2.05    2.86
   3  13  -5    3.94    2.56
   3  13   5    5.14    2.65
  -3  13  -6    2.80    2.66
  -3  13   6    8.39    2.89
   3  13  -6    9.25    2.85
   3  13   6    6.79    2.69
  -3  13  -7   21.51    2.88
  -3  13   7   22.05    3.24
   3  13  -7   16.02    2.96
   3  13   7   11.93    2.81
  -3  13  -8    1.70    2.96
  -3  13   8   -1.94    3.09
   3  13  -8    1.56    2.84
   3  13   8    1.20    2.66
  -3  13  -9    1.93    2.91
  -3  13   9    2.23    3.41
   3  13  -9    9.32    3.29
   3  13   9    1.18    2.91
  -3  13 -10   17.40    3.13
  -3  13  10   22.40    3.44
   3  13 -10   28.21    3.66
   3  13  10   24.33    3.33
  -3  13 -11    1.81    3.23
  -3  13  11    1.09    3.60
   3  13 -11   -3.10    3.49
   3  13  11   -0.37    3.20
  -3  13 -12   20.14    3.65
  -3  13  12   27.18    3.78
   3  13 -12   22.15    4.16
   3  13  12   16.26    3.66
  -3  13 -13    6.07    3.55
  -3  13  13   -0.04    3.61
   3  13 -13   -5.27    3.93
   3  13  13    3.62    3.61
  -3  13 -14   -1.04    3.87
  -3  13  14    6.29    4.00
   3  13 -14   -2.05    4.03
   3  13  14   -2.33    3.50
  -3  13 -15   68.16    4.50
  -3  13  15   57.70    4.22
   3  13 -15   58.01    4.48
   3  13  15   51.73    4.13
  -3  13 -16   -1.81    4.44
  -3  13  16   10.29    4.34
   3  13 -16    8.24    4.29
   3  13  16   14.59    4.03
  -3  13 -17   13.29    4.90
  -3  13  17   17.38    4.87
   3  13 -17   15.51    4.55
   3  13  17    7.16    4.13
  -3  13 -18   -3.05    4.97
  -3  13  18   11.66    4.99
   3  13 -18    1.78    4.63
   3  13  18   -2.72    4.12
  -3  13 -19    0.05    5.13
  -3  13  19    1.22    4.86
   3  13 -19    0.95    4.83
   3  13  19   -9.66    4.23
  -3  13 -20   10.63    5.43
  -3  13  20   -0.25    5.08
   3  13 -20    8.25    5.10
   3  13  20    3.53    4.41
  -3  13 -21   -0.70    5.66
  -3  13  21   -6.97    5.53
   3  13 -21   -3.24    5.39
   3  13  21   -0.14    4.48
  -3  13 -22   -3.81    5.93
  -3  13  22    3.01    5.92
   3  13 -22   -1.88    5.48
   3  13  22   -1.02    4.96
  -3  13 -23   -0.77    6.61
  -3  13  23   -2.60    6.26
   3  13 -23   -3.78    5.94
   3  13  23    2.10    5.48
  -3  13 -24   -5.72    7.00
  -3  13  24  -11.48    6.34
   3  13 -24    4.79    6.80
   3  13  24   -8.92    5.32
  -3  14   0    0.65    2.68
   3  14   0   -3.29    2.30
  -3  14  -1   12.53    3.01
  -3  14   1    5.42    2.76
  -3  14   1   11.12    2.84
   3  14  -1   11.00    2.36
   3  14   1   11.66    2.32
  -3  14  -2  133.52    4.04
  -3  14   2  141.89    4.43
   3  14  -2  130.51    3.88
   3  14   2  130.59    3.72
  -3  14  -3    5.69    2.75
  -3  14   3    6.97    3.12
   3  14  -3    3.38    2.72
   3  14   3    3.63    2.22
  -3  14  -4  162.20    4.61
  -3  14   4  153.63    4.61
   3  14  -4  162.46    4.55
   3  14   4  153.73    4.29
  -3  14  -5   -0.80    2.45
  -3  14   5    2.41    2.88
   3  14  -5    1.00    2.67
   3  14   5    0.59    2.65
  -3  14  -6    5.44    2.67
  -3  14   6    2.61    3.09
   3  14  -6    1.94    2.71
   3  14   6    7.65    2.68
  -3  14  -7   20.58    3.06
  -3  14   7   18.24    3.38
   3  14  -7   21.02    3.02
   3  14   7   21.73    2.93
  -3  14  -8   21.86    3.12
  -3  14   8   24.95    3.53
   3  14  -8   18.25    3.16
   3  14   8   24.65    3.20
  -3  14  -9    3.12    2.89
  -3  14   9    2.39    3.30
   3  14  -9    0.98    3.12
   3  14   9    3.10    2.93
  -3  14 -10   10.55    3.48
  -3  14  10    5.67    3.73
   3  14 -10    6.80    3.59
   3  14  10   12.67    3.30
  -3  14 -11   12.24    3.56
  -3  14  11   16.18    3.84
   3  14 -11   18.59    3.61
   3  14  11   10.74    3.56
  -3  14 -12   28.00    3.84
  -3  14  12   20.00    3.87
   3  14 -12   18.42    3.92
   3  14  12   17.01    3.77
  -3  14 -13   52.61    4.06
  -3  14  13   53.07    4.16
   3  14 -13   52.63    4.22
   3  14  13   56.01    4.02
  -3  14 -14    4.06    4.17
  -3  14  14    2.39    4.03
   3  14 -14    5.10    4.25
   3  14  14    2.11    3.83
  -3  14 -15   67.68    4.68
  -3  14  15   62.84    4.49
   3  14 -15   65.85    4.70
   3  14  15   60.85    4.07
  -3  14 -16   33.28    5.02
  -3  14  16   31.42    4.63
   3  14 -16   27.52    4.87
   3  14  16   34.10    4.55
  -3  14 -17   95.43    5.61
  -3  14  17   85.71    5.26
   3  14 -17   84.96    5.20
   3  14  17   86.02    4.98
  -3  14 -18   77.04    5.49
  -3  14  18   95.47    5.69
   3  14 -18   81.62    5.33
   3  14  18   89.52    5.07
  -3  14 -19   28.91    5.74
  -3  14  19   46.61    5.67
   3  14 -19   25.81    5.38
   3  14  19   27.49    5.07
  -3  14 -20   17.05    5.73
  -3  14  20    9.84    5.43
   3  14 -20    9.98    5.49
   3  14  20    9.20    4.74
  -3  14 -21    6.05    5.82
  -3  14  21    8.77    5.74
   3  14 -21    1.93    5.61
   3  14  21   -2.72    4.79
  -3  14 -22    6.58    6.16
  -3  14  22    7.94    6.23
   3  14 -22    9.47    6.09
   3  14  22   -2.78    5.46
  -3  14 -23   -9.83    6.61
  -3  14  23    0.83    6.43
   3  14 -23    7.47    6.67
   3  14  23   -0.26    5.26
  -3  15   0   -0.28    2.81
  -3  15  -1   18.69    2.93
  -3  15   1   24.33    2.88
  -3  15  -2   -3.19    2.85
  -3  15   2    1.71    2.89
   3  15   2    0.75    2.12
  -3  15  -3   16.43    3.07
  -3  15   3   11.84    3.22
   3  15  -3   16.74    2.90
   3  15   3   17.45    2.67
  -3  15  -4  165.85    4.59
  -3  15   4  168.99    5.04
   3  15  -4  169.82    4.63
   3  15   4  164.11    4.51
  -3  15  -5   75.61    3.24
  -3  15   5   76.02    3.64
   3  15  -5   77.10    3.35
   3  15   5   83.74    3.33
  -3  15  -6   35.47    2.88
  -3  15   6   27.46    3.63
   3  15  -6   26.79    3.25
   3  15   6   32.12    2.67
  -3  15  -7   -0.74    2.92
  -3  15   7    1.26    3.43
   3  15  -7   -3.75    3.00
   3  15   7    1.32    2.92
  -3  15  -8    0.34    2.84
  -3  15   8   -2.49    3.51
   3  15  -8    1.65    3.13
   3  15   8    6.12    3.02
  -3  15  -9    0.38    3.14
  -3  15   9   -0.31    3.60
   3  15  -9    3.53    3.25
   3  15   9   -1.02    3.23
  -3  15 -10   -0.74    3.27
  -3  15  10   -0.85    3.75
   3  15 -10   -5.77    3.16
   3  15  10    9.81    3.61
  -3  15 -11    0.92    3.24
  -3  15  11   -5.46    3.84
   3  15 -11   -1.24    3.72
   3  15  11    0.21    3.57
  -3  15 -12    1.09    3.88
  -3  15  12    2.77    4.00
   3  15 -12   -7.87    3.67
   3  15  12    0.09    3.60
  -3  15 -13   16.79    4.03
  -3  15  13   10.19    4.13
   3  15 -13   10.36    4.11
   3  15  13   15.99    3.66
  -3  15 -14   12.59    4.29
  -3  15  14   18.66    4.32
   3  15 -14   13.26    4.28
   3  15  14   14.55    3.93
  -3  15 -15   15.95    4.39
  -3  15  15   10.54    4.49
   3  15 -15    9.76    4.64
   3  15  15   15.28    4.17
  -3  15 -16    0.08    4.76
  -3  15  16   12.33    4.71
   3  15 -16    5.48    4.81
   3  15  16    7.17    4.05
  -3  15 -17   -1.59    5.01
  -3  15  17   11.71    4.79
   3  15 -17    8.53    5.00
   3  15  17   12.13    4.48
  -3  15 -18   22.51    5.63
  -3  15  18   11.14    4.91
   3  15 -18   13.24    5.20
   3  15  18    7.24    4.78
  -3  15 -19    8.93    5.31
  -3  15  19   -1.90    5.09
   3  15 -19    0.96    5.26
   3  15  19   -5.16    4.45
  -3  15 -20   -4.53    5.44
  -3  15  20    3.32    5.33
   3  15 -20    4.58    5.70
   3  15  20    4.22    5.14
  -3  15 -21   12.36    5.79
  -3  15  21  -12.29    5.31
   3  15 -21  -12.38    5.61
   3  15  21   -1.78    5.19
  -3  15 -22   -2.43    6.51
  -3  15  22   -0.02    5.83
   3  15 -22    5.33    6.32
   3  15  22   -6.25    5.29
  -3  15 -23   -2.32    6.87
  -3  15  23  -12.54    6.00
   3  15 -23    0.06    6.50
   3  15  23   -6.94    5.64
  -3  16   5    0.23    3.27
  -3  16  -6   26.10    3.13
  -3  16   6   22.58    3.53
   3  16   6   31.27    3.14
  -3  16  -7   32.41    2.81
  -3  16   7   33.07    3.76
   3  16  -7   34.38    3.54
   3  16   7   30.94    3.25
  -3  16  -8    3.37    3.05
  -3  16   8    0.93    3.63
   3  16  -8    2.34    3.22
   3  16   8    8.81    3.34
  -3  16  -9    9.29    3.24
  -3  16   9   -3.53    3.81
   3  16  -9    8.43    3.52
   3  16   9    6.48    3.49
  -3  16 -10   24.47    3.61
  -3  16  10   22.86    3.88
   3  16 -10   30.33    3.74
   3  16  10   21.63    3.71
  -3  16 -11   16.45    3.81
  -3  16  11    7.66    4.16
   3  16 -11   13.61    3.82
   3  16  11   10.78    3.87
  -3  16 -12   43.33    4.31
  -3  16  12   43.49    4.78
   3  16 -12   23.11    4.29
   3  16  12   43.45    4.24
  -3  16 -13   16.67    4.25
  -3  16  13   31.18    4.71
   3  16 -13   23.51    4.41
   3  16  13   29.41    4.26
  -3  16 -14   11.66    4.67
  -3  16  14    7.21    4.62
   3  16 -14   18.16    4.38
   3  16  14    9.97    4.05
  -3  16 -15   22.72    4.83
  -3  16  15   34.23    5.04
   3  16 -15   19.14    4.65
   3  16  15   20.91    4.34
  -3  16 -16   -0.24    4.95
  -3  16  16   -7.73    4.84
   3  16 -16    5.05    4.66
   3  16  16    6.75    4.40
  -3  16 -17   12.97    5.22
  -3  16  17   21.70    5.12
   3  16 -17    1.98    5.08
   3  16  17    6.13    4.60
  -3  16 -18   24.09    5.26
  -3  16  18   11.43    5.38
   3  16 -18    8.43    5.41
   3  16  18   13.53    5.05
  -3  16 -19    6.90    5.39
  -3  16  19    0.93    5.45
   3  16 -19   -4.16    5.36
   3  16  19   10.37    4.98
  -3  16 -20   29.55    6.25
  -3  16  20   19.79    6.14
   3  16 -20   40.48    6.14
   3  16  20   23.89    5.60
  -3  16 -21   10.57    6.37
  -3  16  21    5.98    6.15
   3  16 -21   -0.09    6.30
   3  16  21    5.04    5.53
  -3  16 -22    1.22    6.58
  -3  16  22  -13.01    6.38
   3  16 -22   -3.84    6.59
  -3  17   8    5.63    3.57
  -3  17  -9    2.76    3.29
  -3  17   9    2.07    3.84
   3  17   9    0.03    3.41
  -3  17 -10   -1.33    3.53
  -3  17  10    5.91    4.28
   3  17 -10    4.19    3.94
   3  17  10    5.57    3.61
  -3  17 -11   10.13    3.95
  -3  17  11    2.16    4.18
   3  17 -11    0.91    3.72
   3  17  11    3.05    3.81
  -3  17 -12    1.50    3.91
  -3  17  12   -7.34    4.41
   3  17 -12   -2.33    4.07
   3  17  12    3.36    3.90
  -3  17 -13   18.37    4.54
  -3  17  13   16.17    5.08
   3  17 -13   12.79    4.18
   3  17  13   15.65    4.07
  -3  17 -14   13.69    4.75
  -3  17  14    7.79    4.91
   3  17 -14   11.87    4.53
   3  17  14   10.13    4.34
  -3  17 -15   17.03    4.84
  -3  17  15   23.07    5.18
   3  17 -15    3.31    4.55
   3  17  15   12.44    4.59
  -3  17 -16   -8.12    4.76
  -3  17  16   -3.91    5.16
   3  17 -16    9.98    5.02
   3  17  16    0.64    4.58
  -3  17 -17   19.78    5.14
  -3  17  17   17.68    5.74
   3  17 -17   12.89    5.07
   3  17  17   10.60    5.15
  -3  17 -18    0.29    4.90
  -3  17  18   13.46    5.77
   3  17 -18    2.43    5.24
   3  17  18    0.02    5.32
  -3  17 -19    1.38    5.78
  -3  17  19    1.75    5.74
   3  17 -19    7.71    5.81
   3  17  19   11.44    5.36
  -3  17 -20   -3.03    6.08
  -3  17  20  -16.99    5.58
   3  17 -20    9.71    6.28
   3  17  20    6.38    5.43
  -3  18  11    9.33    4.96
  -3  18  12   51.36    4.63
   3  18  12   49.12    4.17
  -3  18 -13    2.37    4.48
  -3  18  13    0.72    4.70
   3  18  13    3.53    4.39
  -3  18 -14   34.41    4.74
  -3  18  14   42.67    5.76
   3  18 -14   31.30    4.66
   3  18  14   31.55    4.93
  -3  18 -15    0.00    4.70
  -3  18  15    3.98    5.60
   3  18 -15   14.10    5.02
   3  18  15    1.03    5.04
  -3  18 -16   -6.74    4.78
  -3  18  16   -5.37    5.66
   3  18 -16   -2.52    5.12
   3  18  16   -3.18    5.34
  -3  18 -17    7.79    5.61
  -3  18  17   -4.92    5.81
   3  18 -17   -4.43    5.14
   3  18  17   -3.76    5.30
  -3  18 -18    5.99    5.77
  -3  18  18   -6.22    6.13
   3  18 -18   -6.42    5.29
   3  18  18    2.86    5.72
  -3  18 -19    3.88    5.85
  -3  18  19    9.52    6.57
   3  18 -19   -8.22    5.63
   3  18  19    1.13    5.79
  -3  19  15   -6.40    5.69
  -3  19  16    2.75    5.95
   3  19  16    5.06    5.54
  -3  19 -17    5.18    5.60
  -3  19  17   -6.18    6.38
   3  19  17    4.72    5.61
  -3  19 -18   -4.65    5.58
  -3  19  18    0.78    6.55
   3  19 -18   -8.25    6.00
   4   0   0  347.44    7.83
  -4   0  -1   -0.93    2.32
  -4   0   1   -1.91    2.37
   4   0  -1   -0.82    2.23
   4   0   1    0.82    2.50
  -4   0  -2    2.29    2.39
  -4   0   2   -1.36    2.27
   4   0  -2   -2.05    2.42
   4   0   2    0.97    2.14
  -4   0  -3   -0.71    2.40
  -4   0   3    2.10    2.38
   4   0  -3    2.37    2.24
   4   0   3   -0.46    2.13
  -4   0  -4    2.86    2.90
  -4   0   4    4.36    2.52
   4   0  -4    3.01    2.42
   4   0   4    5.43    2.39
  -4   0  -5    0.94    2.48
  -4   0   5    1.85    2.55
   4   0  -5    2.34    2.41
   4   0   5    0.39    2.16
  -4   0  -6   95.78    3.84
  -4   0   6  101.29    3.76
   4   0  -6   96.11    3.82
   4   0   6   90.68    3.45
  -4   0  -7    1.12    2.79
  -4   0   7    2.40    2.71
   4   0  -7   -2.19    2.81
   4   0   7   -0.56    2.51
  -4   0  -8   70.03    3.49
  -4   0   8   67.25    3.59
   4   0  -8   75.52    3.76
   4   0   8   68.59    3.12
  -4   0  -9    1.01    2.88
  -4   0   9    1.53    3.02
   4   0  -9    1.27    3.12
   4   0   9   -1.89    2.61
  -4   0 -10   -0.61    3.05
  -4   0  10    2.11    3.25
   4   0 -10   -2.79    3.25
   4   0  10   -2.06    2.80
  -4   0 -11   -1.66    3.01
  -4   0  11    0.63    2.88
   4   0 -11    3.86    3.46
   4   0  11   -2.60    2.94
  -4   0 -12    4.09    3.32
  -4   0  12    0.65    2.88
   4   0 -12    6.88    3.60
   4   0  12    4.17    3.08
  -4   0 -13    3.10    3.71
  -4   0  13   -2.34    2.94
   4   0 -13    1.42    3.91
   4   0  13    1.14    3.48
  -4   0 -14   27.84    4.11
  -4   0  14   34.06    3.61
   4   0 -14   26.10    4.07
   4   0  14   30.27    3.58
  -4   0 -15   -4.03    3.63
  -4   0  15    4.07    3.26
   4   0 -15   -0.69    3.82
   4   0  15    4.49    3.34
  -4   0 -16    2.19    4.37
  -4   0  16    9.73    3.74
   4   0 -16    5.92    3.88
   4   0  16   10.45    4.00
  -4   0 -17    3.00    4.33
  -4   0  17    0.00    3.75
   4   0 -17    6.79    4.58
   4   0  17    5.76    3.93
  -4   0 -18   10.59    4.60
  -4   0  18   -3.84    3.93
   4   0 -18    0.85    4.68
   4   0  18    1.98    4.10
  -4   0 -19   -3.24    4.94
  -4   0  19   -0.84    4.69
   4   0 -19   -5.04    4.32
   4   0  19   -5.00    4.29
  -4   0 -20   19.17    5.91
  -4   0  20   14.97    4.75
   4   0 -20   10.58    5.31
   4   0  20   18.20    5.36
  -4   0 -21    3.86    5.40
  -4   0  21   -4.95    4.59
   4   0 -21    3.77    5.02
   4   0  21  -11.86    4.55
  -4   0 -22   -5.05    6.10
  -4   0  22   -3.95    4.84
   4   0 -22   -6.93    5.02
   4   0  22    8.17    5.45
  -4   0 -23    0.52    6.13
  -4   0  23    0.56    5.20
   4   0 -23    7.06    5.58
   4   0  23    2.50    5.09
  -4   0 -24    3.95    6.22
  -4   0  24   -5.76    5.32
   4   0 -24   -9.49    6.14
   4   0  24    7.87    5.33
  -4   0 -25    1.54    6.53
  -4   0  25   -2.08    6.15
   4   0 -25   -1.32    6.03
   4   0  25   -7.85    6.11
  -4   0 -26    0.29    6.97
   4   0 -26    0.58    6.74
   4   0  26   -4.40    6.28
  -4   0 -27  -11.69    6.91
   4   0 -27   -1.80    7.53
  -4  -1   0 1028.53   20.43
   4  -1   0 1035.41   20.49
  -4  -1  -1   74.58    3.21
  -4  -1  -1   74.66    3.14
  -4  -1   1   75.03    3.14
  -4   1  -1   77.71    3.20
  -4   1   1   74.18    3.13
   4  -1  -1   76.19    3.07
   4  -1   1   73.78    3.03
   4   1  -1   73.04    3.03
   4   1   1   78.88    3.12
  -4  -1  -2  705.71   14.47
  -4  -1   2  697.16   14.34
  -4   1  -2  709.49   14.55
  -4   1   2  710.72   14.59
   4  -1  -2  709.13   14.49
   4  -1   2  736.11   15.02
  -4  -1  -3   27.25    2.93
  -4  -1   3   26.88    2.77
  -4   1  -3   19.76    2.76
  -4   1   3   18.71    2.68
   4  -1  -3   23.53    2.28
   4  -1   3   27.35    2.50
   4   1  -3   30.83    2.30
   4   1   3   24.95    2.53
  -4  -1  -4  305.17    7.29
  -4   1  -4  307.79    7.44
   4  -1  -4  320.33    7.48
   4   1  -4  301.28    7.12
   4   1   4  312.24    7.23
  -4  -1  -5   -2.02    2.59
  -4  -1   5   -2.33    2.45
  -4   1  -5   -1.27    2.47
  -4   1   5   -4.22    2.42
   4  -1  -5   -1.71    2.47
   4  -1   5    1.58    2.53
   4   1  -5   -0.65    2.36
   4   1   5    0.50    2.42
  -4  -1  -6  127.18    4.24
  -4  -1   6  131.20    4.25
  -4   1  -6  131.78    4.30
  -4   1   6  121.81    4.07
   4  -1  -6  139.93    4.52
   4  -1   6  122.77    3.94
   4   1  -6  131.49    4.22
   4   1   6  131.23    4.11
  -4  -1  -7    9.12    2.98
  -4  -1   7    9.90    3.21
  -4   1  -7    3.43    3.10
  -4   1   7   10.19    2.87
   4  -1  -7   10.51    3.05
   4  -1   7    6.42    2.86
   4   1  -7    7.58    2.85
   4   1   7    4.35    2.65
  -4  -1  -8  116.18    4.25
  -4  -1   8  122.49    4.36
  -4   1  -8  116.78    4.32
  -4   1   8  124.27    4.45
   4  -1  -8  130.70    4.53
   4  -1   8  124.78    4.05
   4   1  -8  124.15    4.35
   4   1   8  116.08    3.95
  -4  -1  -9  253.18    6.61
  -4  -1   9  239.94    6.50
  -4   1  -9  254.14    6.78
  -4   1   9  243.58    6.62
   4  -1  -9  255.65    6.73
   4  -1   9  263.59    6.66
   4   1  -9  266.21    6.90
   4   1   9  264.67    6.68
  -4  -1 -10    3.85    3.15
  -4  -1  10    4.92    3.59
  -4   1 -10    9.87    3.16
  -4   1  10    1.58    3.24
   4  -1 -10    4.63    3.39
   4  -1  10   10.30    3.20
   4   1 -10    0.65    3.29
   4   1  10    3.28    2.88
  -4  -1 -11   28.46    3.71
  -4  -1  11   28.25    3.51
  -4   1 -11   25.89    3.69
  -4   1  11   14.29    3.09
   4  -1 -11   19.00    3.52
   4  -1  11   15.77    3.19
   4   1 -11   23.88    3.46
   4   1  11   20.01    3.25
  -4  -1 -12   26.24    3.84
  -4  -1  12   15.48    3.16
  -4   1 -12   21.85    3.47
  -4   1  12   27.19    3.16
   4  -1 -12   24.24    3.87
   4  -1  12   22.14    3.38
   4   1 -12   17.90    3.75
   4   1  12   19.26    3.35
  -4  -1 -13   71.19    4.09
  -4  -1  13   67.67    3.73
  -4   1 -13   71.93    4.20
   4  -1 -13   75.14    4.31
   4  -1  13   77.21    3.88
   4   1 -13   68.71    4.06
   4   1  13   70.21    3.83
  -4  -1 -14  169.13    5.88
  -4  -1  14  151.75    5.27
  -4   1 -14  171.76    5.88
  -4   1  14  143.36    5.10
   4  -1 -14  143.64    5.62
   4  -1  14  159.82    5.36
   4   1 -14  143.89    5.38
   4   1  14  158.41    5.36
  -4  -1 -15   -1.15    3.78
  -4  -1  15   -0.53    3.30
  -4   1 -15    0.41    3.66
  -4   1  15    2.35    3.39
   4  -1 -15   -2.42    4.14
   4  -1  15   -1.15    3.24
   4   1 -15    5.07    3.86
   4   1  15    3.53    3.25
  -4  -1 -16    7.20    4.51
  -4  -1  16   17.18    4.14
  -4   1 -16   22.22    4.39
  -4   1  16   11.63    4.02
   4  -1 -16    8.95    4.15
   4  -1  16   14.98    3.56
   4   1 -16    6.16    3.89
   4   1  16   19.02    3.64
  -4  -1 -17    8.89    4.40
  -4  -1  17    5.23    3.88
  -4   1 -17   12.80    4.57
  -4   1  17   12.46    4.25
   4  -1 -17   -3.13    4.56
   4  -1  17    8.26    3.86
   4   1 -17    2.34    3.96
   4   1  17    9.49    3.95
  -4  -1 -18   -3.74    4.34
  -4  -1  18   -6.81    4.01
  -4   1 -18    3.82    4.50
  -4   1  18    3.25    4.31
   4  -1 -18    3.40    4.73
   4  -1  18   -0.57    4.09
   4   1 -18   -9.70    4.06
   4   1  18   -0.89    4.03
  -4  -1 -19    6.91    5.07
  -4  -1  19   14.38    4.88
  -4   1 -19   13.61    4.92
  -4   1  19    1.67    4.16
   4  -1 -19   -2.07    4.56
   4  -1  19   15.07    5.03
   4   1 -19    4.19    4.46
   4   1  19   14.92    4.76
  -4  -1 -20  -11.26    5.76
  -4  -1  20   -1.66    4.41
  -4   1 -20    5.26    5.54
  -4   1  20   -3.67    4.73
   4  -1 -20    6.72    5.29
   4  -1  20   -4.13    5.02
   4   1 -20   -3.95    4.46
   4   1  20   -6.13    4.43
  -4  -1 -21   29.48    5.92
  -4  -1  21   29.31    5.16
  -4   1 -21   19.53    5.57
  -4   1  21   28.85    5.04
   4  -1 -21   15.09    5.33
   4  -1  21   15.01    5.10
   4   1 -21   40.82    5.71
   4   1  21   36.67    5.43
  -4  -1 -22   11.73    6.76
  -4  -1  22   -7.62    5.32
  -4   1 -22    7.09    6.11
  -4   1  22    5.25    4.85
   4  -1 -22    3.16    5.36
   4  -1  22    4.36    5.52
   4   1 -22   10.40    5.68
   4   1  22    5.60    4.93
  -4  -1 -23    8.85    6.47
  -4  -1  23   -0.06    5.77
  -4   1 -23   13.56    6.02
  -4   1  23    2.31    4.98
   4  -1 -23    4.78    5.75
   4  -1  23   10.51    5.38
   4   1 -23   17.88    6.25
   4   1  23   18.85    5.70
  -4  -1 -24    9.60    6.51
  -4   1 -24   -1.58    6.73
  -4   1  24   -3.46    5.68
   4  -1 -24    1.62    6.07
   4  -1  24  -10.07    5.26
   4   1 -24    0.86    5.65
   4   1  24   -0.74    5.17
  -4   1 -25   -4.28    7.01
  -4   1  25   -3.83    5.42
   4  -1 -25    0.18    7.18
   4   1 -25   -3.48    6.05
   4   1  25   10.61    5.72
  -4   1 -26   -2.17    7.36
  -4   1  26   -2.93    5.84
   4   1 -26    9.23    7.34
   4   1  26    2.26    5.74
  -4   1 -27  -16.91    7.45
  -4   1  27   14.61    6.60
   4   1 -27   -0.87    6.91
   4   1  27   -5.70    6.06
  -4   1 -28   39.08    8.70
   4   1 -28   36.85    8.01
   4   1  28   19.91    7.23
   4   1 -29   -8.48    9.00
  -4  -2   0   49.35    2.67
  -4   2   0   47.42    2.83
   4  -2   0   58.40    2.96
   4   2   0   49.91    2.60
  -4  -2  -1  114.72    3.88
  -4  -2  -1  118.33    3.89
  -4  -2   1  120.72    3.88
  -4   2  -1  120.53    3.97
  -4   2   1  126.15    3.96
   4  -2  -1  113.89    3.61
   4  -2   1  121.02    3.94
   4   2  -1  112.89    3.63
   4   2   1  115.01    3.70
  -4  -2  -2  179.62    4.90
  -4  -2   2  163.76    4.57
  -4   2  -2  171.16    4.80
  -4   2   2  162.35    4.58
   4  -2  -2  163.56    4.65
   4  -2   2  158.65    4.38
   4   2  -2  169.24    4.63
   4   2   2  172.49    4.61
  -4  -2  -3  215.55    5.59
  -4  -2   3  231.60    5.94
  -4   2  -3  226.77    5.85
  -4   2   3  211.26    5.46
   4  -2  -3  219.80    5.52
   4  -2   3  219.79    5.53
   4   2  -3  216.38    5.45
   4   2   3  219.38    5.58
  -4  -2  -4    3.26    2.55
  -4  -2   4    3.65    2.48
  -4   2  -4    4.05    2.70
  -4   2   4    1.64    2.31
   4  -2  -4    0.22    2.34
   4  -2   4    1.93    2.51
   4   2  -4    4.09    2.53
   4   2   4    3.53    2.34
  -4  -2  -5    0.94    2.74
  -4  -2   5    2.33    2.47
  -4   2  -5    3.81    2.60
  -4   2   5    1.33    2.43
   4  -2  -5    7.53    2.48
   4  -2   5    4.88    2.36
   4   2  -5    4.50    2.44
   4   2   5    1.90    2.24
  -4  -2  -6    6.25    2.95
  -4  -2   6    1.73    2.89
  -4   2  -6    1.02    2.93
  -4   2   6    2.01    2.55
   4  -2  -6   -0.98    2.60
   4  -2   6   -0.85    2.42
   4   2  -6   -1.19    2.58
   4   2   6    5.00    2.65
  -4  -2  -7  173.00    5.20
  -4  -2   7  182.39    5.30
  -4   2  -7  161.70    4.88
  -4   2   7  174.80    5.14
   4  -2  -7  181.80    5.30
   4  -2   7  179.13    5.12
   4   2  -7  178.38    5.13
   4   2   7  168.59    4.94
  -4  -2  -8   40.72    3.39
  -4  -2   8   43.24    3.12
  -4   2  -8   35.12    3.09
  -4   2   8   35.24    3.68
   4  -2  -8   40.01    3.31
   4  -2   8   40.65    2.80
   4   2  -8   37.40    3.30
   4   2   8   44.16    2.82
  -4  -2  -9    9.67    3.06
  -4  -2   9   15.80    3.67
  -4   2  -9   16.65    3.17
  -4   2   9   11.90    3.12
   4  -2  -9   15.89    3.26
   4  -2   9   10.04    2.79
   4   2  -9   11.02    3.20
   4   2   9   16.78    2.91
  -4  -2 -10    0.80    3.19
  -4  -2  10   -0.49    3.56
  -4   2 -10   -0.66    2.95
  -4   2  10    0.30    3.07
   4  -2 -10   -0.97    3.35
   4  -2  10    1.47    2.92
   4   2 -10    1.12    3.59
   4   2  10    0.62    2.78
  -4  -2 -11   36.28    3.48
  -4  -2  11   33.94    3.71
  -4   2 -11   36.12    3.69
  -4   2  11   32.32    3.27
   4  -2 -11   31.81    3.58
   4  -2  11   30.57    3.24
   4   2 -11   34.63    3.75
   4   2  11   35.19    3.44
  -4  -2 -12   25.07    3.80
  -4  -2  12   16.19    3.21
  -4   2 -12   24.10    3.50
  -4   2  12   11.20    3.00
   4  -2 -12   14.34    3.50
   4  -2  12   20.83    3.43
   4   2 -12   20.86    3.93
   4   2  12   21.96    3.44
  -4  -2 -13   -1.28    3.60
  -4  -2  13    1.85    3.02
  -4   2 -13    0.56    3.62
  -4   2  13   -1.13    3.17
   4  -2 -13   -6.37    3.74
   4  -2  13    3.06    3.07
   4   2 -13    1.16    3.43
   4   2  13    5.86    3.44
  -4  -2 -14   -0.50    3.69
  -4  -2  14   -7.56    3.45
  -4   2 -14   -4.95    3.55
  -4   2  14    1.46    3.08
   4  -2 -14   -2.05    3.88
   4  -2  14    2.61    3.18
   4   2 -14    2.63    4.06
   4   2  14   -5.21    3.01
  -4  -2 -15   22.52    4.32
  -4  -2  15    9.90    3.87
  -4   2 -15   12.54    3.84
  -4   2  15   15.69    3.76
   4  -2 -15   14.71    4.08
   4  -2  15   18.99    3.85
   4   2 -15   20.34    3.85
   4   2  15   17.31    3.40
  -4  -2 -16   22.11    4.41
  -4  -2  16   18.39    3.81
  -4   2 -16   22.30    4.74
  -4   2  16   17.12    3.78
   4  -2 -16   23.20    4.60
   4  -2  16   37.46    4.43
   4   2 -16   17.36    4.04
   4   2  16   31.00    3.88
  -4  -2 -17   -1.48    4.74
  -4  -2  17   -1.13    4.21
  -4   2 -17    2.21    4.20
  -4   2  17    1.94    3.72
   4  -2 -17   -0.69    4.21
   4  -2  17   -1.31    3.95
   4   2 -17   -5.49    3.83
   4   2  17   -6.08    3.56
  -4  -2 -18    1.13    5.03
  -4  -2  18    0.93    4.38
  -4   2 -18    1.16    4.33
  -4   2  18   -0.77    3.93
   4  -2 -18   -4.88    4.33
   4  -2  18    1.82    4.38
   4   2 -18    0.31    4.13
   4   2  18    2.83    3.94
  -4  -2 -19    6.27    5.06
  -4  -2  19   16.93    4.58
  -4   2 -19   16.29    4.79
  -4   2  19    7.75    4.53
   4  -2 -19   11.58    4.91
   4  -2  19   13.32    4.63
   4   2 -19    3.42    4.76
   4   2  19    9.93    4.54
  -4  -2 -20   -4.61    5.05
  -4  -2  20   -8.02    4.48
  -4   2 -20    1.20    5.02
  -4   2  20    8.85    4.40
   4  -2 -20    7.52    4.85
   4  -2  20   -7.74    5.11
   4   2 -20    2.11    4.66
   4   2  20    6.63    4.84
  -4  -2 -21    8.61    6.16
  -4  -2  21   17.75    5.06
  -4   2 -21   15.90    5.94
  -4   2  21    9.35    4.64
   4  -2 -21   22.88    6.00
   4  -2  21   17.38    5.26
   4   2 -21   17.94    5.10
   4   2  21   15.18    4.70
  -4  -2 -22    5.70    6.15
  -4   2 -22   -2.39    5.44
  -4   2  22   -0.72    5.11
   4  -2 -22    1.97    5.49
   4  -2  22   -5.40    5.51
   4   2 -22   -3.96    4.99
   4   2  22    3.73    4.74
  -4   2 -23   12.21    6.56
  -4   2  23   11.66    5.12
   4  -2 -23    9.35    5.96
   4   2 -23   13.08    5.56
   4   2  23   16.89    5.08
  -4   2 -24   -4.58    6.11
  -4   2  24    3.33    5.24
   4   2 -24    3.57    5.90
   4   2  24   15.85    5.98
  -4   2 -25  -16.42    6.18
  -4   2  25   -8.79    5.77
   4   2 -25   -1.04    6.44
   4   2  25   -2.64    5.89
  -4   2 -26  -14.17    6.29
  -4   2  26    1.91    6.02
   4   2 -26   -3.29    6.33
   4   2  26    7.24    5.72
  -4   2 -27  -11.38    6.85
  -4   2  27   11.33    6.86
   4   2 -27    7.21    7.54
   4   2  27    7.33    6.11
  -4   2 -28   11.20    7.54
  -4   2  28  -12.24    6.70
   4   2 -28   -1.05    8.01
   4   2  28  -16.65    6.93
  -4  -3   0   70.71    3.04
  -4   3   0   74.07    3.07
   4  -3   0   76.54    3.12
   4   3   0   76.96    3.02
  -4  -3  -1  148.05    4.38
  -4  -3   1  148.26    4.38
  -4   3  -1  162.27    4.60
  -4   3   1  153.07    4.42
   4  -3  -1  161.67    4.48
   4  -3   1  160.68    4.47
   4   3  -1  163.13    4.47
   4   3   1  163.57    4.49
  -4  -3  -2   23.36    2.39
  -4  -3   2   24.00    2.42
  -4   3  -2   30.00    2.70
  -4   3   2   27.11    2.38
   4  -3  -2   28.04    2.37
   4  -3   2   26.54    2.51
   4   3  -2   22.58    2.40
   4   3   2   24.79    2.54
  -4  -3  -3    8.32    2.89
  -4  -3   3    7.99    2.51
  -4   3  -3    8.44    2.46
  -4   3   3    5.42    2.30
   4  -3  -3    8.78    2.64
   4  -3   3    8.95    2.53
   4   3  -3   11.40    2.52
   4   3   3   10.22    2.49
  -4  -3  -4  517.55   11.05
  -4  -3   4  547.64   11.70
  -4   3  -4  537.12   11.58
  -4   3   4  546.07   11.65
   4  -3  -4  533.81   11.34
   4  -3   4  547.34   11.56
   4   3  -4  560.55   11.81
   4   3   4  541.70   11.42
  -4  -3  -5   11.74    2.71
  -4  -3   5    9.13    2.64
  -4   3  -5    6.37    2.69
  -4   3   5   11.41    2.75
   4  -3  -5   14.23    2.66
   4  -3   5   12.28    2.67
   4   3  -5   19.76    2.88
   4   3   5   11.46    2.43
  -4  -3  -6  310.64    7.46
  -4  -3   6  304.41    7.40
  -4   3  -6  307.68    7.42
  -4   3   6  306.97    7.39
   4  -3  -6  298.90    7.25
   4  -3   6  315.18    7.38
   4   3  -6  292.28    7.08
   4   3   6  309.53    7.37
  -4  -3  -7   26.53    3.21
  -4  -3   7   22.59    3.13
  -4   3  -7   17.21    3.12
  -4   3   7   17.42    2.94
   4  -3  -7   20.18    3.25
   4  -3   7   18.95    2.81
   4   3  -7   24.60    3.23
   4   3   7   23.20    2.72
  -4  -3  -8  149.39    4.94
  -4  -3   8  145.36    4.64
  -4   3  -8  147.40    4.93
  -4   3   8  143.69    4.91
   4  -3  -8  147.58    4.76
   4  -3   8  144.56    4.64
   4   3  -8  161.26    4.92
   4   3   8  150.43    4.57
  -4  -3  -9    0.07    2.96
  -4  -3   9   -1.11    3.25
  -4   3  -9   -1.38    2.92
  -4   3   9    2.39    3.42
   4  -3  -9    2.11    3.40
   4  -3   9   -0.01    2.88
   4   3  -9    0.51    3.34
   4   3   9   -1.27    2.73
  -4  -3 -10  150.41    4.94
  -4  -3  10  151.77    5.10
  -4   3 -10  156.98    4.99
  -4   3  10  143.29    4.87
   4  -3 -10  149.88    5.13
   4  -3  10  152.27    4.87
   4   3 -10  148.06    4.92
   4   3  10  151.24    4.97
  -4  -3 -11    1.07    3.25
  -4  -3  11    0.51    3.52
  -4   3 -11   -1.63    2.98
  -4   3  11   -1.86    2.79
   4  -3 -11    0.67    3.31
   4  -3  11   -0.50    3.22
   4   3 -11    1.20    3.29
   4   3  11   -1.09    2.99
  -4  -3 -12   34.89    3.79
  -4  -3  12   33.06    3.72
  -4   3 -12   41.74    3.37
  -4   3  12   38.70    3.13
   4  -3 -12   41.82    4.07
   4  -3  12   39.41    3.48
   4   3 -12   30.82    4.00
   4   3  12   43.59    3.43
  -4  -3 -13   26.80    3.97
  -4  -3  13   30.42    3.71
  -4   3 -13   16.43    3.63
  -4   3  13   26.52    3.38
   4  -3 -13   40.57    4.29
   4  -3  13   28.82    3.55
   4   3 -13   27.84    4.13
   4   3  13   31.77    3.46
  -4  -3 -14    3.67    3.57
  -4  -3  14   12.53    3.81
  -4   3 -14    4.86    3.99
  -4   3  14    6.02    3.26
   4  -3 -14    3.37    3.89
   4  -3  14    5.84    3.24
   4   3 -14    2.28    3.62
   4   3  14    5.72    3.57
  -4  -3 -15    4.47    3.99
  -4  -3  15    4.55    3.40
  -4   3 -15    1.85    4.08
  -4   3  15    5.22    3.33
   4  -3 -15    2.69    3.99
   4  -3  15    9.90    3.52
   4   3 -15    2.63    3.87
   4   3  15    4.32    3.52
  -4  -3 -16    8.74    4.39
  -4  -3  16   -0.53    3.95
  -4   3 -16    4.43    4.03
  -4   3  16    3.52    3.55
   4  -3 -16    2.75    4.21
   4  -3  16   -2.42    3.60
   4   3 -16   -0.01    3.73
   4   3  16   -2.86    3.45
  -4  -3 -17   -2.40    4.35
  -4  -3  17    1.41    3.85
  -4   3 -17   -7.87    4.46
  -4   3  17    1.05    3.81
   4  -3 -17   -2.92    4.19
   4  -3  17    0.32    4.43
   4   3 -17    0.94    3.89
   4   3  17   -0.19    4.00
  -4  -3 -18   -1.63    4.82
  -4  -3  18   -1.78    4.04
  -4   3 -18   -1.87    4.32
  -4   3  18    0.62    3.86
   4  -3 -18   -4.73    4.85
   4  -3  18    4.82    4.83
   4   3 -18    5.16    4.19
   4   3  18    2.26    3.94
  -4  -3 -19    2.62    5.21
  -4  -3  19   -5.15    4.29
  -4   3 -19   18.81    4.79
  -4   3  19    7.37    4.10
   4  -3 -19    3.25    4.77
   4  -3  19    8.31    4.75
   4   3 -19    5.81    4.75
   4   3  19    7.54    4.41
  -4  -3 -20   66.28    6.60
  -4   3 -20   64.66    6.22
  -4   3  20   56.08    4.65
   4  -3 -20   48.68    5.74
   4   3 -20   51.90    5.45
   4   3  20   53.74    5.16
  -4   3 -21   21.07    5.38
  -4   3  21   11.39    4.92
   4   3 -21   13.65    4.89
   4   3  21    5.90    4.67
  -4   3 -22  140.31    7.00
  -4   3  22  122.19    6.50
   4   3 -22  116.09    6.21
   4   3  22  127.39    6.24
  -4   3 -23    5.24    5.67
  -4   3  23   13.27    5.64
   4   3 -23    1.62    5.38
   4   3  23    9.80    4.98
  -4   3 -24   90.45    7.25
  -4   3  24   87.63    6.07
   4   3 -24   80.88    6.29
   4   3  24   84.70    6.12
  -4   3 -25   10.20    6.49
  -4   3  25    7.53    5.49
   4   3 -25   -1.43    6.56
   4   3  25    7.29    5.88
  -4   3 -26    4.57    6.80
  -4   3  26    0.36    6.31
   4   3 -26   -7.48    6.21
   4   3  26   -1.42    5.88
  -4   3 -27   -5.52    6.99
  -4   3  27   -4.20    6.71
   4   3 -27    0.38    7.62
   4   3  27    0.63    6.31
  -4   3 -28    0.21    7.54
  -4   3  28    6.54    7.01
   4   3 -28   19.53    7.84
   4   3  28   10.98    7.23
  -4  -4   0   36.79    2.68
  -4  -4   0   44.22    2.64
  -4   4   0   42.10    2.71
   4  -4   0   44.44    2.59
   4   4   0   43.16    2.60
  -4  -4  -1   25.20    2.83
  -4  -4   1   28.88    2.50
  -4   4  -1   30.50    2.68
  -4   4   1   24.34    2.63
   4  -4  -1   28.00    2.41
   4  -4   1   24.89    2.41
   4   4  -1   30.02    2.47
   4   4   1   30.03    2.52
  -4  -4  -2   15.10    2.82
  -4  -4   2    9.94    2.85
  -4   4  -2   11.30    2.74
  -4   4   2    6.03    2.25
   4  -4  -2    6.45    2.43
   4  -4   2    4.38    2.38
   4   4  -2   11.05    2.26
   4   4   2   12.58    2.42
  -4  -4  -3   41.79    3.00
  -4  -4   3   44.93    2.98
  -4   4  -3   45.25    2.90
  -4   4   3   45.70    2.61
   4  -4  -3   42.93    2.85
   4  -4   3   44.91    2.61
   4   4  -3   45.67    2.64
   4   4   3   46.65    2.51
  -4  -4  -4    4.33    2.44
  -4  -4   4    3.26    2.88
  -4   4  -4    0.83    2.54
  -4   4   4    9.35    2.68
   4  -4  -4    6.81    2.47
   4  -4   4    2.16    2.18
   4   4  -4    3.59    2.46
   4   4   4    6.82    2.52
  -4  -4  -5   18.69    2.94
  -4  -4   5   16.93    2.92
  -4   4  -5   16.41    2.82
  -4   4   5   22.68    3.15
   4  -4  -5   27.36    3.33
   4  -4   5   17.81    2.67
   4   4  -5   22.84    3.14
   4   4   5   17.25    2.50
  -4  -4  -6   13.89    2.90
  -4  -4   6   24.24    3.35
  -4   4  -6   21.30    3.18
  -4   4   6   16.79    2.78
   4  -4  -6   14.57    2.95
   4  -4   6   14.74    2.72
   4   4  -6   14.13    2.84
   4   4   6   13.00    2.52
  -4  -4  -7   27.15    3.26
  -4  -4   7   27.09    3.18
  -4   4  -7   28.18    3.31
  -4   4   7   20.30    3.05
   4  -4  -7   22.22    3.26
   4  -4   7   23.85    2.86
   4   4  -7   30.34    3.32
   4   4   7   27.81    3.01
  -4  -4  -8   -2.04    2.82
  -4  -4   8    0.48    2.95
  -4   4  -8    1.04    3.13
  -4   4   8    5.98    2.98
   4  -4  -8   -1.84    3.09
   4  -4   8   -4.51    2.98
   4   4  -8    0.80    2.77
   4   4   8    1.13    2.81
  -4  -4  -9    3.38    3.11
  -4  -4   9   -3.63    2.90
  -4   4  -9    3.62    3.25
  -4   4   9    3.38    3.37
   4  -4  -9    6.99    3.23
   4  -4   9    3.42    2.95
   4   4  -9    0.60    3.23
   4   4   9    5.29    2.94
  -4  -4 -10    3.20    3.12
  -4  -4  10    3.12    3.25
  -4   4 -10    5.43    2.96
  -4   4  10    2.03    3.00
   4  -4 -10    0.64    3.25
   4  -4  10    4.75    2.96
   4   4 -10    0.63    3.01
   4   4  10    6.99    2.81
  -4  -4 -11    2.56    3.28
  -4  -4  11   -3.69    3.54
  -4   4 -11    2.93    3.13
  -4   4  11   -1.74    2.83
   4  -4 -11   -5.52    3.32
   4  -4  11   -0.34    2.92
   4   4 -11    4.46    3.27
   4   4  11   -0.28    2.98
  -4  -4 -12   -3.46    3.80
  -4  -4  12    4.95    3.68
  -4   4 -12   -2.80    3.12
  -4   4  12   -0.69    2.91
   4  -4 -12   -3.19    3.26
   4  -4  12    1.85    3.03
   4   4 -12   -2.94    3.36
   4   4  12    0.00    2.93
  -4  -4 -13    2.60    3.60
  -4  -4  13   10.08    3.76
  -4   4 -13    5.13    3.45
  -4   4  13    5.21    3.14
   4  -4 -13   13.03    3.77
   4  -4  13    9.50    3.20
   4   4 -13    7.06    3.96
   4   4  13    9.03    3.42
  -4  -4 -14   10.00    4.43
  -4  -4  14    3.69    3.75
  -4   4 -14    3.37    3.92
  -4   4  14    2.49    3.17
   4  -4 -14    5.72    3.92
   4  -4  14    6.60    3.40
   4   4 -14    2.92    3.60
   4   4  14    1.46    3.10
  -4  -4 -15    5.96    4.21
  -4  -4  15   -2.44    4.07
  -4   4 -15    5.93    4.10
  -4   4  15    7.02    3.68
   4  -4 -15    1.42    4.19
   4  -4  15    1.34    3.40
   4   4 -15    5.89    3.97
   4   4  15    3.90    3.22
  -4  -4 -16   19.37    4.90
  -4  -4  16   14.84    4.23
  -4   4 -16    0.01    3.92
  -4   4  16   10.71    3.73
   4  -4 -16    0.82    4.40
   4  -4  16   12.04    4.03
   4   4 -16    1.31    3.73
   4   4  16   15.26    3.90
  -4  -4 -17    6.85    5.16
  -4  -4  17    4.09    4.07
  -4   4 -17   -0.91    4.71
  -4   4  17    4.72    3.76
   4  -4 -17    6.00    4.42
   4  -4  17    2.07    4.20
   4   4 -17    8.48    4.00
   4   4  17    1.26    3.69
  -4   4 -18    2.21    4.43
  -4   4  18   13.36    4.13
   4  -4 -18   -2.14    5.02
   4   4 -18    9.19    4.17
   4   4  18   11.01    4.10
  -4   4 -19   20.17    4.87
  -4   4  19   36.90    4.54
   4   4 -19   30.65    5.13
   4   4  19   22.32    4.67
  -4   4 -20   -9.24    5.29
  -4   4  20    0.99    4.23
   4   4 -20    1.52    4.51
   4   4  20    3.68    4.24
  -4   4 -21   -3.40    5.06
  -4   4  21    3.65    4.86
   4   4 -21    2.08    4.74
   4   4  21   -1.69    4.73
  -4   4 -22   -9.81    5.33
  -4   4  22    5.50    5.03
   4   4 -22   -2.56    4.96
   4   4  22    2.94    4.49
  -4   4 -23   -0.29    5.58
  -4   4  23   -1.57    5.35
   4   4 -23    4.86    5.36
   4   4  23    0.09    4.67
  -4   4 -24   22.74    6.94
  -4   4  24   10.21    5.28
   4   4 -24    7.42    5.76
   4   4  24   11.97    5.77
  -4   4 -25    3.54    6.70
  -4   4  25   -9.69    5.78
   4   4 -25   -5.69    6.76
   4   4  25   -2.69    5.65
  -4   4 -26   -2.82    6.78
  -4   4  26    4.05    5.72
   4   4 -26   13.25    6.57
   4   4  26    3.30    5.47
  -4   4 -27   13.46    7.18
  -4   4  27   -5.23    6.65
   4   4 -27   -6.77    7.75
   4   4  27  -12.18    5.79
  -4   4 -28   -9.27    7.27
  -4   4  28   28.71    7.26
   4   4 -28   13.44    7.61
   4   4  28    3.35    6.86
  -4  -5   0   21.25    3.21
  -4  -5   0   26.20    3.15
  -4   5   0   19.46    2.66
   4  -5   0   21.35    2.88
   4   5   0   23.70    2.64
  -4  -5  -1  135.87    4.31
  -4  -5   1  139.82    4.32
  -4   5  -1  134.56    4.14
  -4   5   1  140.38    4.33
   4  -5  -1  138.04    4.24
   4  -5   1  140.91    4.24
   4   5  -1  139.88    4.13
   4   5   1  132.51    4.07
  -4  -5  -2  212.13    5.62
  -4  -5   2  220.70    5.80
  -4   5  -2  207.61    5.52
  -4   5   2  207.56    5.48
   4  -5  -2  221.27    5.76
   4  -5   2  209.56    5.40
   4   5  -2  209.39    5.29
   4   5   2  211.38    5.39
  -4  -5  -3  274.02    6.74
  -4  -5   3  271.83    6.69
  -4   5  -3  271.04    6.58
  -4   5   3  279.54    6.79
   4  -5  -3  286.48    6.93
   4  -5   3  299.32    7.03
   4   5  -3  281.64    6.72
   4   5   3  267.87    6.43
  -4  -5  -4  212.28    5.61
  -4  -5   4  218.06    5.88
  -4   5  -4  227.23    6.06
  -4   5   4  214.26    5.60
   4  -5  -4  208.49    5.45
   4  -5   4  226.23    5.79
   4   5  -4  208.58    5.49
   4   5   4  220.58    5.67
  -4  -5  -5  339.65    7.97
  -4  -5   5  384.23    8.87
  -4   5  -5  351.67    8.18
  -4   5   5  342.67    8.02
   4  -5  -5  347.81    8.16
   4  -5   5  343.44    7.84
   4   5  -5  329.95    7.69
   4   5   5  326.05    7.47
  -4  -5  -6   19.81    3.28
  -4  -5   6   20.03    3.28
  -4   5  -6   19.14    2.94
  -4   5   6   21.47    2.90
   4  -5  -6   13.39    3.23
   4  -5   6   19.82    2.79
   4   5  -6   26.62    3.31
   4   5   6   19.18    2.76
  -4  -5  -7  126.44    4.36
  -4  -5   7  128.60    4.56
  -4   5  -7  127.45    4.45
  -4   5   7  129.06    4.48
   4  -5  -7  123.74    4.35
   4  -5   7  126.60    4.29
   4   5  -7  129.47    4.25
   4   5   7  127.57    4.27
  -4  -5  -8  199.68    5.64
  -4  -5   8  204.37    5.92
  -4   5  -8  210.00    6.02
  -4   5   8  185.83    5.64
   4  -5  -8  208.44    5.96
   4  -5   8  197.58    5.47
   4   5  -8  193.93    5.56
   4   5   8  193.03    5.41
  -4  -5  -9    7.32    3.08
  -4  -5   9    9.46    3.42
  -4   5  -9    4.93    2.87
  -4   5   9    5.29    2.86
   4  -5  -9   14.31    3.53
   4  -5   9    5.38    2.84
   4   5  -9    6.14    3.17
   4   5   9    8.78    2.93
  -4  -5 -10   -4.16    3.49
  -4  -5  10   -2.02    3.17
  -4   5 -10    2.28    2.68
  -4   5  10    7.76    3.28
   4  -5 -10    2.71    3.68
   4  -5  10   -3.06    2.85
   4   5 -10    1.89    3.25
   4   5  10   -1.18    2.94
  -4  -5 -11    4.21    3.77
  -4  -5  11    2.54    3.91
  -4   5 -11    1.67    2.98
  -4   5  11   -3.30    3.18
   4  -5 -11    3.78    3.51
   4  -5  11   -3.45    2.96
   4   5 -11   -2.49    3.34
   4   5  11   -1.74    3.16
  -4  -5 -12   -3.22    3.88
  -4  -5  12   -4.74    3.85
  -4   5 -12    5.23    3.43
  -4   5  12   -2.83    3.19
   4  -5 -12   -0.79    3.67
   4  -5  12   -3.21    3.37
   4   5 -12    2.48    3.80
   4   5  12   -0.61    3.25
  -4  -5 -13   30.77    3.94
  -4  -5  13   21.87    3.77
  -4   5 -13   21.54    3.71
  -4   5  13   23.31    3.38
   4  -5 -13   30.69    4.41
   4  -5  13   28.91    3.82
   4   5 -13   27.75    3.82
   4   5  13   21.30    3.33
  -4  -5 -14   20.17    4.52
  -4  -5  14   11.13    4.01
  -4   5 -14   21.83    4.15
  -4   5  14   24.10    3.77
   4  -5 -14   18.93    4.09
   4  -5  14   26.39    3.92
   4   5 -14   18.86    4.15
   4   5  14   21.18    3.66
  -4  -5 -15    5.31    4.21
  -4   5 -15   -1.23    4.05
  -4   5  15    1.31    3.27
   4  -5 -15    9.56    4.69
   4  -5  15    3.99    3.64
   4   5 -15    2.66    3.95
   4   5  15    0.27    3.55
  -4   5 -16   75.24    4.56
  -4   5  16   66.66    4.28
   4   5 -16   63.67    4.30
   4   5  16   84.08    4.38
  -4   5 -17    5.36    4.25
  -4   5  17   -1.75    3.72
   4   5 -17    0.16    3.94
   4   5  17    2.74    4.03
  -4   5 -18    5.41    4.35
  -4   5  18    0.99    3.86
   4   5 -18    9.78    4.17
   4   5  18   11.70    4.20
  -4   5 -19    0.56    4.44
  -4   5  19   -0.01    4.41
   4   5 -19    1.96    4.71
   4   5  19  -12.69    4.42
  -4   5 -20    4.28    5.02
  -4   5  20    1.95    4.23
   4   5 -20    6.72    4.63
   4   5  20   -4.09    3.96
  -4   5 -21    9.21    5.61
  -4   5  21    7.56    4.53
   4   5 -21   -3.32    4.75
   4   5  21    2.49    4.31
  -4   5 -22    2.10    5.43
  -4   5  22    4.09    4.66
   4   5 -22    6.91    5.21
   4   5  22   -7.94    4.69
  -4   5 -23   13.02    6.21
  -4   5  23   16.15    5.16
   4   5 -23   13.28    5.52
   4   5  23   23.60    5.31
  -4   5 -24    0.47    6.59
  -4   5  24    6.64    5.26
   4   5 -24   -5.78    6.14
   4   5  24   -0.16    4.92
  -4   5 -25   62.69    7.46
  -4   5  25   57.77    6.90
   4   5 -25   58.77    7.45
   4   5  25   52.92    6.31
  -4   5 -26   -4.16    6.75
  -4   5  26    1.18    5.80
   4   5 -26   -0.51    6.45
   4   5  26   -1.36    5.42
  -4   5 -27   25.72    7.31
  -4   5  27   25.42    7.09
   4   5 -27   22.78    7.73
   4   5  27    7.06    6.06
  -4   5 -28   -0.80    7.25
  -4   5  28    4.25    7.56
   4   5 -28    1.15    8.22
   4   5  28   10.71    6.62
  -4  -6   0   12.69    3.05
  -4   6   0    8.57    2.64
   4  -6   0    7.50    2.75
   4   6   0   10.82    2.59
  -4  -6  -1  118.95    4.01
  -4  -6   1  112.19    4.02
  -4   6  -1  105.30    3.81
  -4   6   1  107.41    3.78
   4  -6  -1  116.51    4.06
   4  -6   1  113.27    3.86
   4   6  -1  110.52    3.76
   4   6   1  114.08    3.79
  -4  -6  -2   30.51    2.82
  -4  -6   2   34.63    3.00
  -4   6  -2   35.87    2.77
  -4   6   2   34.94    2.63
   4  -6  -2   32.96    2.84
   4  -6   2   40.10    2.85
   4   6  -2   35.27    2.58
   4   6   2   35.23    2.47
  -4  -6  -3  130.04    4.19
  -4  -6   3  139.13    4.50
  -4   6  -3  128.88    4.14
  -4   6   3  129.15    4.12
   4  -6  -3  133.93    4.26
   4  -6   3  133.95    4.14
   4   6  -3  126.34    3.92
   4   6   3  134.65    4.15
  -4  -6  -4   43.84    3.15
  -4  -6   4   53.97    3.22
  -4   6  -4   53.73    3.31
  -4   6   4   49.37    2.76
   4  -6  -4   48.30    3.18
   4  -6   4   46.78    2.84
   4   6  -4   47.04    2.83
   4   6   4   54.70    2.80
  -4  -6  -5  185.66    5.34
  -4  -6   5  182.21    5.35
  -4   6  -5  190.08    5.25
  -4   6   5  191.09    5.35
   4  -6  -5  190.05    5.41
   4  -6   5  181.47    5.13
   4   6  -5  170.00    4.88
   4   6   5  183.98    5.01
  -4  -6  -6  236.43    6.35
  -4  -6   6  251.21    6.63
  -4   6  -6  230.03    6.16
  -4   6   6  242.03    6.23
   4  -6  -6  251.45    6.67
   4  -6   6  234.67    6.07
   4   6  -6  235.96    6.17
   4   6   6  232.02    5.95
  -4  -6  -7  187.68    5.47
  -4  -6   7  177.45    5.47
  -4   6  -7  197.15    5.62
  -4   6   7  180.21    5.29
   4  -6  -7  191.56    5.73
   4  -6   7  178.09    5.19
   4   6  -7  180.68    5.20
   4   6   7  183.95    5.07
  -4  -6  -8    4.89    3.43
  -4  -6   8    7.20    3.24
  -4   6  -8   -0.07    3.11
  -4   6   8    2.70    2.96
   4  -6  -8    4.82    3.04
   4  -6   8    3.89    3.23
   4   6  -8    2.84    2.93
   4   6   8    8.66    2.61
  -4  -6  -9   35.84    3.75
  -4  -6   9   35.99    3.51
  -4   6  -9   33.57    3.15
  -4   6   9   40.14    3.03
   4  -6  -9   44.70    3.75
   4  -6   9   35.51    3.28
   4   6  -9   39.30    3.17
   4   6   9   34.35    2.96
  -4  -6 -10   34.19    3.54
  -4  -6  10   35.61    3.62
  -4   6 -10   25.09    3.17
  -4   6  10   32.33    3.58
   4  -6 -10   34.18    3.72
   4  -6  10   38.54    3.75
   4   6 -10   32.80    3.27
   4   6  10   33.57    2.84
  -4  -6 -11   -0.56    3.41
  -4  -6  11    1.23    3.42
  -4   6 -11   -4.38    3.23
  -4   6  11   -3.06    3.16
   4  -6 -11   -4.00    3.84
   4  -6  11   -0.18    3.02
   4   6 -11    5.08    3.38
   4   6  11    3.83    3.19
  -4  -6 -12    4.52    3.93
  -4   6 -12    4.04    3.20
  -4   6  12    0.50    2.91
   4  -6 -12    9.25    3.93
   4  -6  12    3.32    3.52
   4   6 -12   -1.31    3.73
   4   6  12   -1.16    3.21
  -4   6 -13   19.24    3.91
  -4   6  13   27.58    3.66
   4   6 -13   16.05    4.06
   4   6  13   15.03    3.10
  -4   6 -14    8.23    3.73
  -4   6  14    9.16    3.51
   4   6 -14    6.38    3.62
   4   6  14    6.30    3.43
  -4   6 -15   12.12    3.88
  -4   6  15   12.80    3.89
   4   6 -15   12.63    4.15
   4   6  15   12.28    3.46
  -4   6 -16    2.70    4.04
  -4   6  16    1.46    3.65
   4   6 -16   -1.60    3.82
   4   6  16    1.62    3.41
  -4   6 -17    5.14    4.30
  -4   6  17    7.73    3.94
   4   6 -17    0.46    4.26
   4   6  17    9.71    3.74
  -4   6 -18   45.49    5.19
  -4   6  18   35.52    4.49
   4   6 -18   41.57    4.80
   4   6  18   32.53    4.25
  -4   6 -19    7.75    4.98
  -4   6  19    3.09    4.02
   4   6 -19    0.67    4.25
   4   6  19   10.54    4.14
  -4   6 -20    2.53    4.85
  -4   6  20    0.50    4.29
   4   6 -20   -3.19    4.41
   4   6  20    7.04    4.18
  -4   6 -21   30.00    5.52
  -4   6  21   36.09    5.36
   4   6 -21   35.85    5.76
   4   6  21   16.12    4.97
  -4   6 -22    3.81    6.01
  -4   6  22    3.69    5.15
   4   6 -22    1.34    5.67
   4   6  22   -0.89    4.45
  -4   6 -23    6.56    6.27
  -4   6  23  -12.11    5.34
   4   6 -23  -11.40    5.84
   4   6  23   -3.69    4.42
  -4   6 -24  -10.53    5.68
  -4   6  24   -5.80    5.47
   4   6 -24   -8.09    5.68
   4   6  24   -4.36    5.30
  -4   6 -25  -10.48    6.01
  -4   6  25   16.38    5.72
   4   6 -25   -5.92    5.98
   4   6  25   -0.51    5.67
  -4   6 -26   -2.44    7.11
  -4   6  26    0.31    6.44
   4   6 -26    9.99    7.21
   4   6  26    1.78    5.90
  -4   6 -27   24.13    8.00
  -4   6  27    4.11    6.29
   4   6 -27   19.66    7.20
   4   6  27   12.47    6.63
  -4   6 -28    1.72    8.21
  -4   6  28   -5.84    7.25
   4   6 -28    3.36    7.59
   4   6  28    3.04    7.18
  -4   7   0   78.22    3.42
   4  -7   0   92.71    3.59
   4   7   0   84.84    3.32
  -4   7  -1   -2.27    2.66
  -4   7   1   -1.97    2.75
   4  -7  -1    5.05    3.06
   4  -7   1    1.80    2.89
   4   7  -1   -1.99    2.48
   4   7   1   -1.11    2.55
  -4  -7  -2   45.98    3.16
  -4   7  -2   53.83    3.04
  -4   7   2   47.57    2.88
   4  -7  -2   55.61    3.32
   4  -7   2   54.79    3.07
   4   7  -2   48.00    2.74
   4   7   2   49.71    2.72
  -4  -7  -3   64.85    3.57
  -4  -7   3   75.88    3.75
  -4   7  -3   63.30    3.23
  -4   7   3   72.11    3.28
   4  -7  -3   66.29    3.48
   4  -7   3   64.22    3.14
   4   7  -3   74.91    3.05
   4   7   3   72.91    3.08
  -4  -7  -4   63.38    3.57
  -4  -7   4   56.09    3.36
  -4   7  -4   55.27    3.29
  -4   7   4   54.95    3.12
   4  -7  -4   70.21    3.61
   4  -7   4   59.64    3.26
   4   7  -4   59.85    3.01
   4   7   4   55.86    2.88
  -4  -7  -5  354.40    8.34
  -4  -7   5  399.68    9.21
  -4   7  -5  369.39    8.57
  -4   7   5  356.73    8.27
   4  -7  -5  361.82    8.39
   4  -7   5  370.04    8.38
   4   7  -5  372.95    8.47
   4   7   5  355.60    8.12
  -4  -7  -6   38.44    3.24
  -4  -7   6   32.14    3.26
  -4   7  -6   42.14    2.89
  -4   7   6   43.13    3.12
   4  -7  -6   45.90    3.33
   4  -7   6   36.07    2.98
   4   7  -6   42.56    3.01
   4   7   6   37.71    2.68
  -4  -7  -7   35.50    3.68
  -4  -7   7   25.75    3.55
  -4   7  -7   31.06    2.99
  -4   7   7   30.39    2.55
   4  -7  -7   27.93    3.57
   4  -7   7   35.22    3.47
   4   7  -7   32.67    2.78
   4   7   7   30.42    2.58
  -4  -7  -8   56.41    3.62
  -4  -7   8   55.28    3.87
  -4   7  -8   56.84    3.45
  -4   7   8   52.61    3.31
   4  -7  -8   50.64    3.71
   4  -7   8   49.71    3.28
   4   7  -8   54.64    3.18
   4   7   8   48.59    3.03
  -4   7  -9   34.94    3.48
  -4   7   9   38.22    3.22
   4  -7  -9   35.11    4.03
   4   7  -9   29.09    3.18
   4   7   9   32.28    2.84
  -4   7 -10   -2.50    2.74
  -4   7  10    3.74    3.30
   4   7 -10   -1.44    3.16
   4   7  10   -0.49    2.96
  -4   7 -11   -2.71    3.35
  -4   7  11   -1.50    3.31
   4   7 -11    6.31    3.29
   4   7  11   -4.05    2.70
  -4   7 -12   15.00    3.61
  -4   7  12   22.80    3.62
   4   7 -12   24.75    3.93
   4   7  12   23.25    3.26
  -4   7 -13   17.27    3.96
  -4   7  13   30.24    3.79
   4   7 -13   22.93    4.23
   4   7  13   29.15    3.72
  -4   7 -14   26.12    3.97
  -4   7  14   34.91    3.95
   4   7 -14   24.85    4.22
   4   7  14   36.21    3.87
  -4   7 -15   22.22    3.89
  -4   7  15   20.23    4.07
   4   7 -15   19.14    4.34
   4   7  15   24.01    3.96
  -4   7 -16   -8.98    4.34
  -4   7  16   -5.24    3.52
   4   7 -16   -7.18    3.57
   4   7  16    0.80    3.27
  -4   7 -17   72.31    4.83
  -4   7  17   77.41    4.78
   4   7 -17   68.83    4.84
   4   7  17   78.10    4.41
  -4   7 -18   -0.08    4.23
  -4   7  18    2.07    3.95
   4   7 -18   12.81    4.69
   4   7  18    5.05    4.14
  -4   7 -19   13.25    4.63
  -4   7  19   16.87    4.42
   4   7 -19   10.74    4.38
   4   7  19    8.84    4.06
  -4   7 -20    2.34    4.87
  -4   7  20    2.97    4.78
   4   7 -20   13.47    5.20
   4   7  20   -2.77    4.03
  -4   7 -21   28.61    5.87
  -4   7  21   27.75    5.29
   4   7 -21   20.06    5.29
   4   7  21   12.72    4.81
  -4   7 -22   -4.76    5.21
  -4   7  22   -0.38    4.59
   4   7 -22    5.35    5.04
   4   7  22   10.38    4.55
  -4   7 -23  -16.16    5.99
  -4   7  23    1.61    5.21
   4   7 -23    0.81    5.24
   4   7  23   -1.16    4.37
  -4   7 -24   -1.56    6.61
  -4   7  24    3.81    5.74
   4   7 -24    1.63    6.55
   4   7  24   -1.68    5.28
  -4   7 -25   12.71    6.58
  -4   7  25   19.95    5.88
   4   7 -25   18.92    6.93
   4   7  25    8.35    5.84
  -4   7 -26    8.52    6.93
  -4   7  26   14.64    6.05
   4   7 -26    3.34    6.73
   4   7  26   -5.24    6.20
  -4   7 -27    0.24    7.26
  -4   7  27   32.28    7.37
   4   7 -27   23.40    7.81
   4   7  27   35.81    7.18
  -4   8   0   11.33    2.77
   4   8   0    5.97    2.53
  -4   8  -1    5.13    2.90
  -4   8   1   -0.24    2.78
   4   8  -1    1.71    2.62
   4   8   1    1.03    2.46
  -4   8  -2   75.12    3.31
  -4   8   2   75.45    3.46
   4   8  -2   79.47    3.24
   4   8   2   84.47    3.22
  -4   8  -3    1.16    2.80
  -4   8   3   -1.11    2.63
   4   8  -3    1.56    2.38
   4   8   3    3.47    2.33
  -4   8  -4   30.36    3.47
  -4   8   4   32.96    2.78
   4  -8  -4   39.74    3.27
   4  -8   4   37.97    3.08
   4   8  -4   33.59    2.50
   4   8   4   22.70    2.73
  -4   8  -5   64.13    3.28
  -4   8   5   63.79    3.22
   4   8  -5   63.84    2.99
   4   8   5   67.91    3.03
  -4   8  -6   -5.85    2.74
  -4   8   6   -4.81    2.75
   4   8  -6   -2.63    2.57
   4   8   6    0.79    2.46
  -4   8  -7   32.11    3.14
  -4   8   7   38.87    2.91
   4   8  -7   31.41    3.08
   4   8   7   35.65    2.63
  -4   8  -8   21.71    3.26
  -4   8   8   32.94    3.36
   4   8  -8   25.81    3.04
   4   8   8   28.71    3.06
  -4   8  -9   -1.05    2.92
  -4   8   9    1.10    2.88
   4   8  -9    0.19    3.07
   4   8   9    1.31    2.76
  -4   8 -10   -3.84    3.05
  -4   8  10   -0.08    3.23
   4   8 -10    2.09    3.15
   4   8  10    4.86    2.95
  -4   8 -11    2.72    2.90
  -4   8  11    5.34    3.40
   4   8 -11    7.11    3.43
   4   8  11   -3.34    2.92
  -4   8 -12   16.25    3.58
  -4   8  12   16.69    3.35
   4   8 -12   11.11    3.26
   4   8  12   21.06    3.49
  -4   8 -13    7.13    3.68
  -4   8  13    8.61    3.17
   4   8 -13    8.34    3.66
   4   8  13    9.70    3.08
  -4   8 -14   16.84    3.80
  -4   8  14   13.80    3.76
   4   8 -14   24.44    4.38
   4   8  14   10.13    3.11
  -4   8 -15    0.16    3.53
  -4   8  15   -0.17    3.71
   4   8 -15    3.47    4.14
   4   8  15    1.43    3.26
  -4   8 -16    2.47    4.30
  -4   8  16    1.89    3.95
   4   8 -16    0.98    3.75
   4   8  16   -3.05    3.62
  -4   8 -17   51.44    5.05
  -4   8  17   52.79    4.12
   4   8 -17   44.23    4.85
   4   8  17   49.00    4.17
  -4   8 -18   28.99    4.46
  -4   8  18   19.97    4.31
   4   8 -18   19.21    4.64
   4   8  18   34.61    4.71
  -4   8 -19    4.25    4.62
  -4   8  19   -4.79    4.42
   4   8 -19    0.41    4.28
   4   8  19   -4.29    4.16
  -4   8 -20   -0.79    5.30
  -4   8  20   10.16    4.94
   4   8 -20    1.91    5.04
   4   8  20    3.81    4.22
  -4   8 -21    4.44    5.68
  -4   8  21    6.93    5.16
   4   8 -21    0.78    5.10
   4   8  21   -2.56    4.76
  -4   8 -22   -5.60    5.19
  -4   8  22   -2.49    5.24
   4   8 -22    7.45    5.19
   4   8  22    4.39    4.25
  -4   8 -23    5.87    5.71
  -4   8  23    9.66    5.61
   4   8 -23    8.16    5.55
   4   8  23    5.79    4.58
  -4   8 -24    1.74    6.70
  -4   8  24    7.32    5.93
   4   8 -24    0.06    6.49
   4   8  24   -2.95    5.24
  -4   8 -25   -5.36    7.04
  -4   8  25    0.14    6.16
   4   8 -25    4.46    7.10
   4   8  25    0.10    5.68
  -4   8 -26   -2.70    7.49
  -4   8  26    4.88    6.12
   4   8 -26    2.75    6.84
   4   8  26   -4.49    6.04
  -4   8 -27   -4.63    7.69
  -4   8  27  -11.01    6.64
   4   8 -27   -5.86    8.05
   4   8  27   -7.12    6.29
  -4   9   0  189.76    5.19
   4   9   0  188.60    5.06
  -4   9  -1   14.48    3.01
  -4   9  -1   14.66    3.10
  -4   9   1   15.98    2.87
   4   9  -1    7.10    2.58
   4   9   1   14.97    2.51
  -4   9  -2  143.38    4.35
  -4   9   2  134.57    4.29
   4   9  -2  131.89    4.02
   4   9   2  137.60    4.13
  -4   9  -3   22.20    3.03
  -4   9   3   15.59    2.83
   4   9  -3   23.19    2.63
   4   9   3   21.00    2.61
  -4   9  -4  108.81    4.08
  -4   9   4  105.25    3.78
   4   9  -4  102.12    3.59
   4   9   4  104.25    3.53
  -4   9  -5   80.22    3.57
  -4   9   5   74.53    3.48
   4   9  -5   77.93    3.29
   4   9   5   77.32    3.19
  -4   9  -6   40.75    3.11
  -4   9   6   38.35    2.96
   4   9  -6   47.37    2.87
   4   9   6   45.88    2.77
  -4   9  -7   19.45    3.25
  -4   9   7   17.10    3.01
   4   9  -7   19.29    2.96
   4   9   7   12.49    2.71
  -4   9  -8   13.38    3.16
  -4   9   8   14.46    3.03
   4   9  -8   13.34    2.94
   4   9   8   15.32    2.90
  -4   9  -9    4.13    2.92
  -4   9   9   10.00    3.37
   4   9  -9    7.81    3.01
   4   9   9   10.31    2.95
  -4   9 -10   95.42    4.14
  -4   9  10   93.49    4.31
   4   9 -10   94.07    4.18
   4   9  10   97.20    4.05
  -4   9 -11  181.04    5.66
  -4   9  11  175.07    5.70
   4   9 -11  192.26    5.85
   4   9  11  180.72    5.39
  -4   9 -12    7.82    3.47
  -4   9  12    3.63    3.64
   4   9 -12    4.14    3.57
   4   9  12    5.33    3.26
  -4   9 -13   70.18    4.27
  -4   9  13   65.13    3.92
   4   9 -13   69.07    4.28
   4   9  13   76.04    3.90
  -4   9 -14   67.86    4.46
  -4   9  14   70.43    4.38
   4   9 -14   63.89    4.48
   4   9  14   61.45    3.68
  -4   9 -15   39.77    4.42
  -4   9  15   38.53    4.32
   4   9 -15   29.49    4.48
   4   9  15   37.83    3.89
  -4   9 -16   15.93    4.11
  -4   9  16   16.54    4.19
   4   9 -16   34.26    4.83
   4   9  16   25.32    3.68
  -4   9 -17   29.72    4.89
  -4   9  17   37.18    4.83
   4   9 -17   32.15    4.82
   4   9  17   38.93    4.41
  -4   9 -18   18.92    4.92
  -4   9  18   20.24    4.77
   4   9 -18   10.03    4.64
   4   9  18   18.24    4.14
  -4   9 -19   13.07    5.15
  -4   9  19   16.27    4.92
   4   9 -19   13.30    4.95
   4   9  19   19.32    4.19
  -4   9 -20   20.16    5.07
  -4   9  20   20.89    4.80
   4   9 -20   17.51    4.92
   4   9  20   28.19    4.81
  -4   9 -21    5.98    5.88
  -4   9  21   10.26    5.25
   4   9 -21   21.08    5.69
   4   9  21    5.82    4.14
  -4   9 -22    3.28    5.44
  -4   9  22   19.08    5.94
   4   9 -22    5.27    5.87
   4   9  22    0.62    4.56
  -4   9 -23    7.83    6.47
  -4   9  23    2.26    5.71
   4   9 -23   -6.73    6.20
   4   9  23    4.48    4.98
  -4   9 -24   -2.33    6.94
  -4   9  24   -1.43    5.93
   4   9 -24   -0.55    6.69
   4   9  24    3.79    5.34
  -4   9 -25   -6.08    7.52
  -4   9  25   24.45    6.15
   4   9 -25   -1.70    7.02
   4   9  25   12.96    5.71
  -4   9 -26  -18.04    7.62
  -4   9  26    1.97    6.40
   4   9 -26    0.30    6.78
   4   9  26    2.27    6.23
  -4  10   0   20.06    2.95
   4  10   0   19.49    2.63
  -4  10  -1   18.68    3.07
  -4  10   1   21.98    2.99
   4  10  -1   12.26    2.66
   4  10   1   16.08    2.52
  -4  10  -2   13.84    2.97
  -4  10   2   12.59    2.90
   4  10  -2   11.73    2.61
   4  10   2   13.14    2.54
  -4  10  -3   12.94    3.12
  -4  10   3    7.13    2.83
   4  10  -3    7.09    2.55
   4  10   3    8.18    2.47
  -4  10  -4    7.32    3.12
  -4  10   4    6.26    2.83
   4  10  -4    5.62    2.57
   4  10   4    7.67    2.48
  -4  10  -5    3.73    3.06
  -4  10   5    1.79    2.85
   4  10  -5    7.22    2.64
   4  10   5    2.89    2.45
  -4  10  -6    4.25    3.04
  -4  10   6    0.81    2.99
   4  10  -6    4.13    2.69
   4  10   6    4.06    2.51
  -4  10  -7    2.17    3.16
  -4  10   7   -0.57    2.95
   4  10  -7    2.67    2.83
   4  10   7    2.24    2.51
  -4  10  -8   -1.67    2.99
  -4  10   8   -0.04    3.04
   4  10  -8    1.83    2.90
   4  10   8   -1.35    2.74
  -4  10  -9    0.58    2.98
  -4  10   9    6.89    3.15
   4  10  -9   13.31    3.12
   4  10   9   -0.28    2.74
  -4  10 -10   -2.21    3.28
  -4  10  10    6.17    3.47
   4  10 -10   -2.15    3.08
   4  10  10   -0.72    2.99
  -4  10 -11   19.50    3.47
  -4  10  11   21.70    3.76
   4  10 -11   19.77    3.55
   4  10  11   23.60    3.48
  -4  10 -12   18.56    3.69
  -4  10  12   26.95    4.01
   4  10 -12   21.05    3.68
   4  10  12   21.93    3.46
  -4  10 -13   -3.16    3.65
  -4  10  13    6.66    3.44
   4  10 -13    0.90    3.74
   4  10  13    7.42    3.40
  -4  10 -14   42.96    3.83
  -4  10  14   36.14    3.88
   4  10 -14   40.93    4.46
   4  10  14   42.75    3.66
  -4  10 -15   24.19    4.28
  -4  10  15   42.07    4.47
   4  10 -15   30.28    4.58
   4  10  15   32.02    3.94
  -4  10 -16    5.91    4.33
  -4  10  16    6.34    4.20
   4  10 -16   -4.74    4.33
   4  10  16    1.99    3.38
  -4  10 -17    8.08    4.01
  -4  10  17   10.29    4.43
   4  10 -17    3.08    4.01
   4  10  17    5.71    3.98
  -4  10 -18    8.72    4.31
  -4  10  18    0.20    4.02
   4  10 -18   12.22    4.71
   4  10  18    0.11    3.78
  -4  10 -19    4.31    5.14
  -4  10  19   -0.26    4.75
   4  10 -19    4.45    4.43
   4  10  19    1.80    4.22
  -4  10 -20    2.96    5.62
  -4  10  20    0.89    5.03
   4  10 -20  -10.29    5.17
   4  10  20   -4.43    4.19
  -4  10 -21   -3.88    5.20
  -4  10  21  -12.53    4.83
   4  10 -21    2.24    5.00
   4  10  21    2.25    4.59
  -4  10 -22  -17.48    6.14
  -4  10  22   -5.46    4.81
   4  10 -22    0.56    5.78
   4  10  22   -0.53    4.55
  -4  10 -23   -8.95    6.79
  -4  10  23   -2.95    5.22
   4  10 -23   -8.95    6.15
   4  10  23   -7.36    4.41
  -4  10 -24   -1.47    7.20
  -4  10  24  -15.51    5.32
   4  10 -24   -2.00    6.70
   4  10  24    1.34    4.81
  -4  10 -25  -22.76    7.22
  -4  10  25   -2.55    6.21
   4  10 -25  -14.59    6.49
   4  10  25    9.14    5.20
  -4  10 -26    3.04    7.53
  -4  10  26   -2.84    6.70
   4  10 -26   -7.56    7.76
   4  10  26    1.60    5.48
  -4  11   0   38.11    3.00
   4  11   0   38.40    2.81
  -4  11  -1    3.95    2.83
  -4  11   1    2.86    2.97
   4  11  -1   -0.11    2.59
   4  11   1    1.27    2.50
  -4  11  -2   48.40    3.11
  -4  11   2   58.41    3.37
   4  11  -2   56.28    3.05
   4  11   2   50.91    2.85
  -4  11  -3   84.29    3.83
  -4  11   3   86.50    3.65
   4  11  -3   83.33    3.42
   4  11   3   79.37    3.24
  -4  11  -4   25.08    3.13
  -4  11   4   19.82    3.09
   4  11  -4   23.37    2.75
   4  11   4   21.53    2.71
  -4  11  -5   69.82    3.48
  -4  11   5   72.34    3.52
   4  11  -5   76.31    3.39
   4  11   5   70.03    3.15
  -4  11  -6   46.18    3.23
  -4  11   6   46.61    3.27
   4  11  -6   46.25    3.01
   4  11   6   45.29    2.73
  -4  11  -7    2.78    3.10
  -4  11   7    8.23    3.12
   4  11  -7    3.25    2.76
   4  11   7    2.68    2.78
  -4  11  -8   41.46    3.24
  -4  11   8   46.01    3.50
   4  11  -8   50.18    3.33
   4  11   8   47.89    3.16
  -4  11  -9   50.08    3.29
  -4  11   9   53.85    3.63
   4  11  -9   56.24    3.34
   4  11   9   58.60    3.30
  -4  11 -10   69.01    3.67
  -4  11  10   78.29    4.13
   4  11 -10   71.96    3.73
   4  11  10   76.27    3.73
  -4  11 -11   13.27    3.60
  -4  11  11   18.69    3.95
   4  11 -11   14.92    3.62
   4  11  11    8.61    3.22
  -4  11 -12    7.42    3.53
  -4  11  12   11.76    3.85
   4  11 -12   15.09    3.64
   4  11  12    9.76    3.26
  -4  11 -13   31.53    4.01
  -4  11  13   32.31    4.31
   4  11 -13   39.32    4.14
   4  11  13   32.64    3.70
  -4  11 -14   -2.25    3.57
  -4  11  14   -2.57    3.75
   4  11 -14   -2.08    3.73
   4  11  14   -0.58    3.31
  -4  11 -15   -3.37    4.01
  -4  11  15   -0.82    3.98
   4  11 -15    6.23    4.44
   4  11  15    8.72    3.85
  -4  11 -16   22.39    4.45
  -4  11  16   16.88    4.39
   4  11 -16   21.19    4.89
   4  11  16   28.07    4.37
  -4  11 -17   30.73    4.64
  -4  11  17   15.39    4.72
   4  11 -17   22.19    4.74
   4  11  17   10.32    4.26
  -4  11 -18    6.91    4.88
  -4  11  18    8.06    4.66
   4  11 -18    5.95    4.73
   4  11  18    4.14    4.03
  -4  11 -19   15.61    5.41
  -4  11  19   25.79    5.09
   4  11 -19   20.22    4.77
   4  11  19   28.07    4.60
  -4  11 -20   -0.33    5.29
  -4  11  20   -8.46    5.10
   4  11 -20   -1.70    5.31
   4  11  20   12.15    4.44
  -4  11 -21    5.19    6.05
  -4  11  21    4.85    4.78
   4  11 -21    2.02    5.66
   4  11  21    5.50    4.61
  -4  11 -22   31.61    6.58
  -4  11  22   34.00    6.05
   4  11 -22   37.50    6.63
   4  11  22   33.97    5.35
  -4  11 -23    4.26    6.73
  -4  11  23   13.21    6.19
   4  11 -23    4.09    6.64
   4  11  23    2.98    5.12
  -4  11 -24   22.72    7.61
  -4  11  24    2.17    6.54
   4  11 -24    1.78    7.02
   4  11  24   12.74    5.49
  -4  11 -25   29.91    8.10
  -4  11  25   39.13    7.02
   4  11 -25   32.11    7.87
   4  11  25   38.62    6.42
  -4  12   0   25.48    3.21
  -4  12   0   19.52    3.14
   4  12   0   21.36    2.72
  -4  12  -1   40.95    3.09
  -4  12   1   40.43    3.25
   4  12  -1   38.86    2.78
   4  12   1   42.61    2.78
  -4  12  -2   18.12    3.25
  -4  12   2   21.43    3.30
   4  12  -2   16.77    2.88
   4  12   2   20.74    2.69
  -4  12  -3   25.37    3.40
  -4  12   3   25.72    3.12
   4  12  -3   26.55    2.89
   4  12   3   25.98    2.70
  -4  12  -4   12.94    2.97
  -4  12   4   20.18    3.27
   4  12  -4   20.65    2.85
   4  12   4   17.55    2.70
  -4  12  -5   -0.63    3.08
  -4  12   5   -0.91    2.92
   4  12  -5    1.72    2.82
   4  12   5   -3.93    2.44
  -4  12  -6   23.31    3.38
  -4  12   6   24.20    3.33
   4  12  -6   25.57    3.16
   4  12   6   27.51    2.89
  -4  12  -7   19.31    3.39
  -4  12   7   11.30    3.32
   4  12  -7   30.12    3.25
   4  12   7   17.36    2.97
  -4  12  -8    1.41    2.96
  -4  12   8   -1.34    3.28
   4  12  -8    4.33    3.19
   4  12   8   -1.68    2.85
  -4  12  -9   -2.17    3.08
  -4  12   9   -0.54    3.29
   4  12  -9   -3.96    2.96
   4  12   9   -0.71    3.06
  -4  12 -10    5.85    3.20
  -4  12  10    1.45    3.71
   4  12 -10    8.39    3.43
   4  12  10   10.46    3.09
  -4  12 -11   26.65    3.63
  -4  12  11   32.29    4.10
   4  12 -11   29.66    3.83
   4  12  11   30.61    3.64
  -4  12 -12   11.48    3.81
  -4  12  12   15.04    3.97
   4  12 -12   10.46    3.88
   4  12  12   18.99    3.45
  -4  12 -13    6.97    3.54
  -4  12  13   18.05    4.28
   4  12 -13    5.47    3.74
   4  12  13   22.39    3.65
  -4  12 -14   -2.91    3.74
  -4  12  14   -1.96    4.11
   4  12 -14    8.56    3.92
   4  12  14    4.28    3.52
  -4  12 -15   48.74    4.76
  -4  12  15   45.12    4.91
   4  12 -15   46.51    4.60
   4  12  15   34.08    4.10
  -4  12 -16   18.79    4.36
  -4  12  16   17.40    4.77
   4  12 -16   11.36    4.41
   4  12  16   15.46    4.10
  -4  12 -17   22.30    4.80
  -4  12  17   30.20    5.05
   4  12 -17   19.07    4.89
   4  12  17   20.91    4.22
  -4  12 -18    1.84    4.89
  -4  12  18   -2.16    4.81
   4  12 -18    2.58    5.06
   4  12  18   -2.56    4.23
  -4  12 -19    9.79    5.40
  -4  12  19   12.37    5.23
   4  12 -19   -6.17    5.03
   4  12  19   11.22    3.95
  -4  12 -20   -0.25    5.51
  -4  12  20   -5.99    5.25
   4  12 -20    8.05    5.73
   4  12  20    9.31    4.49
  -4  12 -21   14.87    6.19
  -4  12  21    0.04    4.84
   4  12 -21    5.95    5.85
   4  12  21    1.03    4.81
  -4  12 -22   12.55    6.56
  -4  12  22  -10.06    5.69
   4  12 -22    8.65    6.38
   4  12  22    8.20    4.93
  -4  12 -23  -11.54    6.46
  -4  12  23   10.01    6.45
   4  12 -23   -1.87    6.58
   4  12  23    3.68    5.26
  -4  12 -24    1.02    6.73
  -4  12  24   -5.55    6.74
   4  12 -24    6.72    7.08
   4  12  24   -9.51    5.27
  -4  13   0    5.78    3.08
   4  13   0    8.15    2.66
  -4  13  -1   23.04    3.19
  -4  13   1   16.99    3.19
   4  13  -1   18.18    2.94
   4  13   1   22.47    2.81
  -4  13  -2   20.94    3.45
  -4  13   2   22.94    3.38
   4  13  -2   19.84    3.16
   4  13   2   16.85    2.79
  -4  13  -3   62.02    3.49
  -4  13   3   68.38    3.69
   4  13  -3   72.02    3.42
   4  13   3   59.15    3.01
  -4  13  -4    7.46    3.17
  -4  13   4    9.90    3.18
   4  13  -4   11.65    2.93
   4  13   4   11.31    2.77
  -4  13  -5   28.63    3.61
  -4  13   5   24.87    3.38
   4  13  -5   27.43    3.11
   4  13   5   25.61    2.93
  -4  13  -6   69.72    3.61
  -4  13   6   62.88    3.71
   4  13  -6   64.35    3.48
   4  13   6   66.12    3.39
  -4  13  -7    1.23    3.00
  -4  13   7    1.39    3.26
   4  13  -7    3.08    3.14
   4  13   7    2.62    3.03
  -4  13  -8   46.73    3.29
  -4  13   8   55.15    3.71
   4  13  -8   57.46    3.50
   4  13   8   51.08    3.38
  -4  13  -9   50.81    3.30
  -4  13   9   54.90    3.76
   4  13  -9   65.11    3.81
   4  13   9   54.04    3.33
  -4  13 -10   15.90    3.58
  -4  13  10   16.14    3.80
   4  13 -10   15.84    3.50
   4  13  10   21.46    3.33
  -4  13 -11    1.06    3.49
  -4  13  11    4.66    3.80
   4  13 -11    6.76    3.56
   4  13  11    5.65    3.40
  -4  13 -12    0.73    3.47
  -4  13  12    9.54    4.25
   4  13 -12   -6.03    3.52
   4  13  12    0.71    3.49
  -4  13 -13    4.79    3.77
  -4  13  13    1.59    4.24
   4  13 -13    0.65    4.05
   4  13  13    9.33    3.32
  -4  13 -14   25.65    4.14
  -4  13  14   28.68    4.65
   4  13 -14   29.59    4.46
   4  13  14   26.85    4.18
  -4  13 -15    7.67    4.05
  -4  13  15   18.75    4.66
   4  13 -15    5.06    3.99
   4  13  15   12.08    3.91
  -4  13 -16   18.09    4.46
  -4  13  16   18.01    4.74
   4  13 -16   13.00    4.56
   4  13  16   29.04    4.48
  -4  13 -17   11.47    4.93
  -4  13  17   14.01    5.08
   4  13 -17    5.20    4.63
   4  13  17   17.33    4.35
  -4  13 -18   -4.78    5.09
  -4  13  18    3.18    5.03
   4  13 -18   -4.11    4.88
   4  13  18    3.99    4.25
  -4  13 -19   39.62    5.70
  -4  13  19   36.39    5.53
   4  13 -19   37.83    5.81
   4  13  19   40.16    4.79
  -4  13 -20   13.66    6.13
  -4  13  20   11.72    5.09
   4  13 -20   12.19    5.70
   4  13  20   12.10    4.54
  -4  13 -21    4.16    6.19
  -4  13  21   14.13    5.81
   4  13 -21   14.40    6.07
   4  13  21    3.19    4.67
  -4  13 -22   16.31    6.60
  -4  13  22   17.89    5.84
   4  13 -22   15.16    6.55
   4  13  22   16.81    5.12
  -4  13 -23   -2.12    6.63
  -4  13  23   -8.55    6.32
   4  13 -23  -17.89    6.78
   4  13  23    1.21    4.75
  -4  13 -24   13.67    6.94
  -4  13  24   47.91    7.14
   4  13 -24   34.69    7.95
   4  13  24   26.34    6.00
  -4  14   0   47.45    3.18
   4  14   0   46.92    2.82
  -4  14  -1    2.04    3.09
  -4  14   1   -0.98    3.20
   4  14  -1    1.65    2.76
   4  14   1   -1.04    2.66
  -4  14  -2    8.70    3.35
  -4  14   2    1.68    3.42
   4  14  -2   -1.38    2.89
   4  14   2   -0.63    2.55
  -4  14  -3    2.45    2.97
  -4  14   3    3.85    3.43
   4  14  -3    2.22    2.95
   4  14   3    5.12    2.61
  -4  14  -4   30.82    3.51
  -4  14   4   39.29    3.39
   4  14  -4   31.68    2.83
   4  14   4   30.77    3.04
  -4  14  -5   16.21    3.46
  -4  14   5   14.78    3.50
   4  14  -5   22.07    3.18
   4  14   5   19.04    2.97
  -4  14  -6   -1.12    3.18
  -4  14   6   -0.93    3.35
   4  14  -6    4.53    3.15
   4  14   6   -0.08    3.02
  -4  14  -7   16.03    3.23
  -4  14   7   17.02    3.56
   4  14  -7   20.30    3.48
   4  14   7   15.92    3.21
  -4  14  -8    9.47    3.30
  -4  14   8    6.04    3.72
   4  14  -8    6.77    3.25
   4  14   8    8.83    3.20
  -4  14  -9    7.08    3.43
  -4  14   9    5.31    3.75
   4  14  -9    7.95    3.56
   4  14   9    4.27    3.42
  -4  14 -10    0.42    3.40
  -4  14  10    4.75    3.91
   4  14 -10    4.29    3.46
   4  14  10    5.69    3.43
  -4  14 -11   -2.38    3.51
  -4  14  11   -3.15    3.70
   4  14 -11   -3.04    3.57
   4  14  11    4.51    3.50
  -4  14 -12   -0.53    3.53
  -4  14  12   -0.73    4.13
   4  14 -12    0.24    3.62
   4  14  12    2.48    3.35
  -4  14 -13    3.81    4.01
  -4  14  13    1.34    4.60
   4  14 -13    0.44    3.75
   4  14  13    3.35    3.67
  -4  14 -14   25.83    4.18
  -4  14  14   22.61    4.86
   4  14 -14   24.19    4.38
   4  14  14   15.82    4.21
  -4  14 -15    6.37    4.19
  -4  14  15   -1.41    4.59
   4  14 -15    3.35    4.29
   4  14  15    4.76    3.92
  -4  14 -16   10.43    4.73
  -4  14  16    7.17    4.89
   4  14 -16   14.57    4.51
   4  14  16    9.91    4.31
  -4  14 -17    3.54    5.06
  -4  14  17   12.36    5.19
   4  14 -17    1.87    4.71
   4  14  17    1.38    4.23
  -4  14 -18   11.04    5.12
  -4  14  18   -3.05    5.05
   4  14 -18   -0.05    4.84
   4  14  18   -1.49    4.28
  -4  14 -19   -1.84    5.54
  -4  14  19    3.64    5.58
   4  14 -19   -4.58    5.15
   4  14  19    9.42    4.56
  -4  14 -20    8.00    6.16
  -4  14  20   -1.18    5.79
   4  14 -20   -7.63    5.42
   4  14  20    8.60    4.74
  -4  14 -21    5.79    6.18
  -4  14  21    5.89    5.64
   4  14 -21  -14.58    5.63
   4  14  21    6.00    4.95
  -4  14 -22    3.25    6.64
  -4  14  22   -2.77    6.25
   4  14 -22   -3.76    6.08
   4  14  22    2.78    5.33
  -4  14 -23   -3.02    7.03
  -4  14  23   -0.01    6.20
   4  14 -23  -10.89    6.70
   4  14  23    3.58    5.80
  -4  15   0  157.77    4.83
   4  15   0  164.16    4.77
  -4  15  -1   -6.17    3.35
  -4  15   1    0.61    3.19
   4  15  -1   -2.82    2.62
   4  15   1   -0.97    2.72
  -4  15  -2  234.51    6.23
  -4  15   2  237.21    6.37
   4  15  -2  219.87    5.79
   4  15   2  228.37    5.76
  -4  15  -3    7.64    3.39
  -4  15   3    0.14    3.61
   4  15  -3    1.08    3.24
   4  15   3   10.77    2.85
  -4  15  -4   33.30    3.76
  -4  15   4   34.32    3.86
   4  15  -4   39.41    3.13
   4  15   4   29.96    2.58
  -4  15  -5    4.68    3.30
  -4  15   5    6.22    3.50
   4  15  -5    6.72    3.02
   4  15   5    8.93    3.15
  -4  15  -6    3.45    3.12
  -4  15   6   -1.31    3.47
   4  15  -6    1.23    3.08
   4  15   6   -2.06    3.06
  -4  15  -7   43.81    3.21
  -4  15   7   46.91    3.68
   4  15  -7   39.87    3.35
   4  15   7   43.05    3.33
  -4  15  -8    1.78    3.17
  -4  15   8    0.97    3.65
   4  15  -8    2.50    3.35
   4  15   8    2.94    3.24
  -4  15  -9    1.51    3.29
  -4  15   9   -0.42    3.79
   4  15  -9   -2.04    3.23
   4  15   9   -0.15    3.21
  -4  15 -10   -4.44    3.35
  -4  15  10   -2.16    3.95
   4  15 -10   -4.14    3.71
   4  15  10    2.39    3.49
  -4  15 -11    3.20    3.46
  -4  15  11   -4.03    4.25
   4  15 -11    4.77    3.81
   4  15  11    1.73    3.35
  -4  15 -12   61.44    4.20
  -4  15  12   63.13    4.39
   4  15 -12   55.98    4.08
   4  15  12   69.23    4.11
  -4  15 -13    9.22    4.15
  -4  15  13   -3.90    4.38
   4  15 -13   -7.94    3.91
   4  15  13   -2.73    3.84
  -4  15 -14   74.25    4.53
  -4  15  14   60.89    5.04
   4  15 -14   66.99    4.59
   4  15  14   57.80    4.36
  -4  15 -15    6.25    4.67
  -4  15  15    9.06    5.13
   4  15 -15    0.94    4.38
   4  15  15    4.52    4.12
  -4  15 -16   46.37    5.43
  -4  15  16   54.57    4.99
   4  15 -16   51.93    5.43
   4  15  16   51.29    4.99
  -4  15 -17    0.12    4.92
  -4  15  17   -2.08    5.14
   4  15 -17   10.37    4.90
   4  15  17   -3.75    4.41
  -4  15 -18   41.95    5.65
  -4  15  18   37.37    6.13
   4  15 -18   33.64    5.44
   4  15  18   35.58    4.88
  -4  15 -19    4.87    5.76
  -4  15  19    2.14    5.78
   4  15 -19    4.62    5.25
   4  15  19    0.59    4.56
  -4  15 -20   -1.95    5.92
  -4  15  20   17.71    6.28
   4  15 -20  -13.07    5.37
   4  15  20   -5.61    4.63
  -4  15 -21    2.55    6.56
  -4  15  21   12.92    6.36
   4  15 -21    0.86    5.76
   4  15  21    8.87    5.28
  -4  15 -22   -8.78    6.60
  -4  15  22    7.25    6.60
   4  15 -22   -0.99    6.21
   4  15  22    0.03    5.51
  -4  16   0   10.15    3.28
  -4  16  -1   16.17    3.58
  -4  16   1   22.32    3.38
  -4  16  -2    3.21    3.15
  -4  16   2    5.64    3.58
  -4  16   2   -1.41    3.47
  -4  16  -3   12.55    3.36
  -4  16   3   19.84    4.01
   4  16   3   10.47    2.63
  -4  16  -4   17.55    3.43
  -4  16   4   10.63    3.76
   4  16  -4    7.70    3.25
   4  16   4   14.37    3.08
  -4  16  -5    2.79    3.20
  -4  16   5    6.19    3.65
   4  16  -5    6.38    3.27
   4  16   5    6.93    3.21
  -4  16  -6    2.93    3.13
  -4  16   6   -1.08    3.64
   4  16  -6    0.54    3.28
   4  16   6   -4.80    3.14
  -4  16  -7    0.11    3.23
  -4  16   7   -0.08    3.73
   4  16  -7    2.59    3.28
   4  16   7    1.04    3.33
  -4  16  -8    8.46    3.35
  -4  16   8    8.85    3.93
   4  16  -8    7.71    3.51
   4  16   8   13.69    3.47
  -4  16  -9    1.45    3.47
  -4  16   9   -0.89    3.88
   4  16  -9    1.95    3.57
   4  16   9    3.07    3.37
  -4  16 -10    9.65    3.38
  -4  16  10   -4.15    4.00
   4  16 -10    4.23    3.73
   4  16  10   10.40    3.46
  -4  16 -11    3.87    3.73
  -4  16  11    3.00    4.51
   4  16 -11   -4.14    3.73
   4  16  11    8.32    3.85
  -4  16 -12    7.17    4.09
  -4  16  12   -2.21    4.48
   4  16 -12   11.40    4.15
   4  16  12    9.06    4.04
  -4  16 -13    2.31    4.03
  -4  16  13   -2.52    4.39
   4  16 -13   -0.91    4.34
   4  16  13   -3.13    4.11
  -4  16 -14   -2.20    4.50
  -4  16  14    2.07    4.77
   4  16 -14   -2.97    4.26
   4  16  14   -6.22    4.06
  -4  16 -15    5.03    4.77
  -4  16  15    0.97    5.27
   4  16 -15   -3.65    4.43
   4  16  15    1.54    4.41
  -4  16 -16    3.77    5.04
  -4  16  16    4.32    5.38
   4  16 -16    0.03    4.76
   4  16  16   -1.65    4.45
  -4  16 -17    3.69    4.96
  -4  16  17   22.07    5.58
   4  16 -17   12.19    4.94
   4  16  17   14.71    4.62
  -4  16 -18    0.42    5.47
  -4  16  18   -4.02    5.74
   4  16 -18   -1.49    5.47
   4  16  18    6.63    4.96
  -4  16 -19   -4.10    5.88
  -4  16  19   12.34    6.29
   4  16 -19    8.99    5.59
   4  16  19    3.29    4.95
  -4  16 -20  -14.76    6.24
  -4  16  20   14.47    6.62
   4  16 -20    8.34    5.88
   4  16  20    7.66    5.43
  -4  16 -21  -14.05    6.56
  -4  16  21    6.35    6.85
   4  16 -21    4.47    6.15
   4  16  21    1.16    5.68
  -4  17   6   74.74    4.30
  -4  17  -7    3.99    3.34
  -4  17   7    5.61    3.90
  -4  17  -8   50.22    3.55
  -4  17   8   46.28    3.95
   4  17   8   48.84    3.40
  -4  17  -9    7.09    3.41
  -4  17   9    0.68    4.16
   4  17  -9    0.51    3.76
   4  17   9    4.09    3.58
  -4  17 -10   90.65    4.33
  -4  17  10   92.17    4.96
   4  17 -10   94.03    4.69
   4  17  10   97.42    4.47
  -4  17 -11   -2.09    4.00
  -4  17  11    2.44    4.46
   4  17 -11   -1.34    3.95
   4  17  11    2.96    4.06
  -4  17 -12   30.54    4.23
  -4  17  12   25.99    4.89
   4  17 -12   28.46    4.53
   4  17  12   28.20    4.26
  -4  17 -13    4.44    4.39
  -4  17  13    3.83    4.79
   4  17 -13    0.47    4.41
   4  17  13   -1.31    4.21
  -4  17 -14    1.50    4.55
  -4  17  14    4.83    4.97
   4  17 -14    4.02    4.44
   4  17  14   -2.31    4.34
  -4  17 -15   -1.73    4.80
  -4  17  15   -0.81    4.96
   4  17 -15    5.33    4.61
   4  17  15    0.00    4.35
  -4  17 -16  -13.74    4.91
  -4  17  16   -5.21    5.56
   4  17 -16    2.57    4.84
   4  17  16   -8.61    4.61
  -4  17 -17   14.95    5.64
  -4  17  17   -0.66    5.74
   4  17 -17  -10.84    4.93
   4  17  17   -8.98    4.51
  -4  17 -18    0.96    5.58
  -4  17  18   13.50    6.40
   4  17 -18    4.39    5.44
   4  17  18   -2.19    4.94
  -4  17 -19   11.61    6.09
  -4  17  19   20.59    6.83
   4  17 -19   23.19    6.05
   4  17  19   14.12    5.74
  -4  17 -20   39.39    6.61
  -4  17  20   41.53    7.14
   4  17 -20   16.34    6.19
   4  17  20   36.34    6.14
  -4  18  10    4.60    4.52
  -4  18 -11    2.07    4.02
  -4  18  11    3.29    4.66
   4  18  11    1.53    4.11
  -4  18 -12    5.50    4.53
  -4  18  12    5.12    5.25
   4  18  12    3.28    4.36
  -4  18 -13    1.65    4.62
  -4  18  13    5.07    5.05
   4  18 -13    9.35    4.63
   4  18  13   -2.53    4.44
  -4  18 -14   14.01    4.86
  -4  18  14   -1.83    5.54
   4  18 -14   -7.22    4.87
   4  18  14    8.44    4.73
  -4  18 -15    0.08    5.24
  -4  18  15   -2.54    5.46
   4  18 -15  -12.21    4.90
   4  18  15   -1.90    4.84
  -4  18 -16  -10.04    5.29
  -4  18  16    4.72    5.48
   4  18 -16    3.42    5.09
   4  18  16   -0.89    5.02
  -4  18 -17   -7.54    5.78
  -4  18  17    6.10    5.99
   4  18 -17    6.45    5.54
   4  18  17   -1.12    5.23
  -4  18 -18  -13.99    5.91
  -4  18  18   -2.08    6.45
   4  18 -18   -6.87    5.51
   4  18  18   -4.35    5.54
  -4  19  13    7.32    5.65
  -4  19  14    5.89    5.66
  -4  19 -15   -1.68    5.49
  -4  19  15   10.64    6.49
   4  19  15    5.74    5.14
  -4  19 -16    3.16    5.89
  -4  19  16   -3.87    6.13
   4  19  16   -1.49    5.45
  -4  19 -17    5.98    5.95
  -4  19  17   -0.92    6.82
   4  19 -17   -3.43    5.71
   4  19  17    8.78    5.85
  -5   0   0   -2.12    2.85
   5   0   0   -0.99    2.58
  -5   0  -1   -1.05    2.74
  -5   0  -1   -3.59    2.61
  -5   0   1   -2.10    2.91
   5   0  -1    2.75    2.58
   5   0   1    2.34    2.63
  -5   0  -2   19.59    3.09
  -5   0   2   22.30    3.03
   5   0  -2   28.19    2.99
   5   0   2   29.22    2.79
  -5   0  -3    4.21    2.83
  -5   0   3    0.76    2.80
   5   0  -3    2.57    2.77
   5   0   3   -2.44    2.79
  -5   0  -4  103.39    4.03
  -5   0   4  102.74    4.03
   5   0  -4  101.68    3.90
   5   0   4  103.72    3.89
  -5   0  -5    2.11    2.95
  -5   0   5   -3.33    2.69
   5   0  -5    0.56    2.78
   5   0   5    0.55    2.59
  -5   0  -6   27.72    3.21
  -5   0   6   32.78    3.36
   5   0  -6   28.32    3.30
   5   0   6   29.69    2.83
  -5   0  -7   -3.14    2.98
  -5   0   7    1.36    2.98
   5   0  -7   -4.46    2.82
   5   0   7   -2.55    2.85
  -5   0   8   53.11    3.66
   5   0  -8   53.43    3.56
   5   0   8   54.22    3.23
  -5   0  -9    0.49    3.21
  -5   0   9   -3.16    2.98
   5   0  -9   -1.86    3.08
   5   0   9    3.55    3.02
  -5   0 -10    1.89    3.25
  -5   0  10   -3.35    2.83
   5   0 -10   -1.76    3.34
   5   0  10   -1.33    2.85
  -5   0 -11   -1.76    3.55
  -5   0  11    2.10    3.14
   5   0 -11   -2.35    3.30
   5   0  11   -2.63    3.26
  -5   0 -12   25.87    3.79
  -5   0  12   35.84    3.97
   5   0 -12   34.06    4.08
   5   0  12   33.91    3.53
  -5   0 -13    1.39    3.83
  -5   0  13    1.77    3.50
   5   0 -13    9.09    4.09
   5   0  13   -2.76    3.45
  -5   0 -14   30.49    4.25
  -5   0  14   45.02    4.36
   5   0 -14   21.89    4.00
   5   0  14   33.55    3.97
  -5   0 -15   -5.11    3.93
  -5   0  15   -7.32    3.49
   5   0 -15   -7.72    4.25
   5   0  15   -4.40    3.44
  -5   0 -16   97.42    5.29
  -5   0  16   91.72    4.83
   5   0 -16   84.50    5.09
   5   0  16   88.36    4.62
  -5   0 -17    1.00    4.26
  -5   0  17    3.28    4.40
   5   0 -17   -3.87    4.14
   5   0  17    6.18    3.88
  -5   0 -18  169.94    6.85
  -5   0  18  162.26    6.37
   5   0 -18  159.37    6.56
   5   0  18  184.03    6.60
  -5   0 -19   11.07    5.61
  -5   0  19    3.70    4.32
   5   0 -19   -2.20    5.34
   5   0  19   10.62    4.84
  -5   0 -20   82.72    5.95
  -5   0  20   66.47    5.19
   5   0 -20   67.49    5.42
   5   0  20   75.21    5.62
  -5   0 -21    1.44    5.62
  -5   0  21    3.55    4.67
   5   0 -21    8.37    5.42
   5   0  21   -7.30    5.28
  -5   0 -22    8.51    6.08
  -5   0  22   15.53    4.99
   5   0 -22   11.80    6.33
   5   0  22    5.48    5.44
  -5   0 -23  -12.76    6.56
  -5   0  23    0.08    5.19
   5   0 -23   -2.88    6.60
   5   0  23   -5.01    5.89
  -5   0 -24   -2.69    6.47
  -5   0  24    6.11    5.59
   5   0 -24    0.53    6.40
   5   0  24    2.31    5.73
  -5   0 -25    0.70    6.67
  -5   0  25  -12.96    5.62
   5   0 -25   -1.88    7.37
   5   0  25    3.71    6.36
  -5   0 -26   11.54    8.23
   5   0 -26   28.04    8.40
  -5  -1   0   -0.49    2.59
  -5   1   0   -3.24    2.64
   5  -1   0    1.55    2.64
   5   1   0   -2.18    2.61
  -5  -1  -1  195.43    5.51
  -5  -1  -1  197.80    5.62
  -5  -1   1  194.76    5.47
  -5   1  -1  188.96    5.41
  -5   1   1  192.98    5.42
   5  -1  -1  199.43    5.40
   5  -1   1  193.34    5.36
   5   1  -1  194.95    5.32
   5   1   1  180.19    5.12
  -5  -1  -2    9.88    2.94
  -5  -1   2   11.52    2.95
  -5   1  -2   17.18    3.04
  -5   1   2   12.77    2.78
   5  -1  -2   10.16    2.82
   5  -1   2   11.22    2.72
   5   1  -2    9.50    2.79
   5   1   2   18.20    2.68
  -5  -1  -3  243.38    6.40
  -5  -1   3  255.61    6.65
  -5   1  -3  253.92    6.61
  -5   1   3  244.36    6.43
   5  -1  -3  241.64    6.33
   5   1  -3  242.79    6.32
   5   1   3  256.29    6.52
  -5  -1  -4   24.91    3.47
  -5  -1   4   26.05    3.19
  -5   1  -4   28.99    3.19
  -5   1   4   17.66    3.04
   5  -1  -4   27.25    3.22
   5  -1   4   33.58    2.93
   5   1  -4   23.93    3.27
   5   1   4   23.33    3.06
  -5  -1  -5  165.57    5.27
  -5  -1   5  166.07    5.22
  -5   1  -5  169.63    5.26
  -5   1   5  166.61    5.10
   5  -1  -5  174.74    5.18
   5  -1   5  166.90    5.05
   5   1  -5  168.63    5.03
   5   1   5  171.43    5.01
  -5  -1  -6   65.73    3.46
  -5  -1   6   72.68    3.78
  -5   1  -6   64.84    3.42
  -5   1   6   70.41    3.71
   5  -1  -6   66.77    3.56
   5  -1   6   64.52    3.31
   5   1   6   65.40    3.40
  -5  -1  -7   20.93    3.62
  -5  -1   7   24.36    3.57
  -5   1  -7   23.00    3.37
  -5   1   7   23.39    3.47
   5  -1  -7   16.62    3.11
   5  -1   7   16.97    2.95
   5   1  -7   10.99    3.11
   5   1   7   22.15    3.21
  -5  -1  -8   14.04    3.39
  -5  -1   8    6.85    3.08
  -5   1  -8   13.77    3.50
  -5   1   8    7.46    3.20
   5  -1  -8   12.68    3.64
   5  -1   8    7.42    2.95
   5   1  -8    8.06    3.34
   5   1   8    4.52    2.83
  -5  -1  -9    9.27    3.66
  -5  -1   9    8.01    3.40
  -5   1  -9   10.38    3.35
  -5   1   9    2.73    3.05
   5  -1  -9    5.43    3.15
   5  -1   9    6.57    2.87
   5   1  -9   -1.48    3.01
   5   1   9    9.94    2.83
  -5  -1 -10   36.94    3.66
  -5  -1  10   34.65    3.30
  -5   1 -10   38.94    3.62
  -5   1  10   28.26    3.51
   5  -1 -10   35.39    3.68
   5  -1  10   36.23    3.56
   5   1 -10   38.66    3.52
   5   1  10   33.62    3.49
  -5  -1 -11   35.49    3.94
  -5  -1  11   36.08    3.31
  -5   1 -11   47.60    3.52
  -5   1  11   36.57    3.79
   5  -1 -11   36.54    3.63
   5  -1  11   33.85    3.38
   5   1 -11   41.14    3.42
   5   1  11   45.67    3.24
  -5  -1 -12    3.85    3.64
  -5  -1  12   -0.98    3.76
  -5   1 -12    5.60    3.76
  -5   1  12   -3.12    3.35
   5  -1 -12    6.06    3.56
   5  -1  12   -0.80    3.11
   5   1 -12    9.51    3.49
   5   1  12    2.59    3.10
  -5  -1 -13   72.05    4.27
  -5  -1  13   62.76    4.02
  -5   1 -13   57.45    4.22
  -5   1  13   60.91    3.95
   5  -1 -13   59.22    4.02
   5  -1  13   62.81    3.99
   5   1 -13   64.55    4.40
   5   1  13   61.63    3.82
  -5  -1 -14   -3.23    4.14
  -5  -1  14   -1.59    3.96
  -5   1 -14   -1.53    3.72
  -5   1  14    5.40    3.75
   5  -1 -14   -0.73    3.77
   5  -1  14    2.49    3.39
   5   1 -14    8.97    3.75
   5   1  14    0.36    3.57
  -5  -1 -15    2.35    4.35
  -5  -1  15    0.22    3.64
  -5   1 -15   -2.46    3.89
  -5   1  15   -5.68    3.50
   5  -1 -15    0.42    4.22
   5  -1  15    1.51    3.52
   5   1 -15   -2.05    4.15
   5   1  15    0.89    3.73
  -5  -1 -16   17.42    4.97
  -5  -1  16   19.56    4.20
  -5   1 -16   15.62    4.55
  -5   1  16   18.65    4.39
   5  -1 -16    9.89    4.15
   5  -1  16   13.75    3.79
   5   1 -16   15.97    4.31
   5   1  16   13.04    4.06
  -5  -1 -17   11.22    4.63
  -5  -1  17    9.46    4.51
  -5   1 -17    8.42    4.42
  -5   1  17    8.05    4.00
   5  -1 -17    9.47    4.43
   5  -1  17   13.92    4.49
   5   1 -17    8.37    4.38
   5   1  17    6.81    3.80
  -5  -1 -18   -2.67    4.71
  -5  -1  18    2.80    4.29
  -5   1 -18    3.71    4.84
  -5   1  18   -5.61    4.38
   5  -1 -18   -1.55    4.74
   5  -1  18    5.62    4.07
   5   1 -18   -8.68    4.20
   5   1  18    2.90    4.36
  -5  -1 -19    8.21    5.52
  -5  -1  19    2.35    4.41
  -5   1 -19    2.62    5.39
  -5   1  19    4.89    4.64
   5  -1 -19    5.64    5.36
   5  -1  19   14.20    4.58
   5   1 -19    5.64    4.74
   5   1  19   13.16    4.43
  -5  -1 -20   57.68    6.34
  -5  -1  20   29.41    4.95
  -5   1 -20   43.70    5.88
  -5   1  20   42.35    5.21
   5  -1 -20   32.23    5.55
   5  -1  20   32.62    5.31
   5   1 -20   28.35    5.45
   5   1  20   41.36    5.30
  -5  -1 -21   -5.11    5.57
  -5  -1  21    6.66    5.18
  -5   1 -21    8.36    5.81
  -5   1  21   -0.80    4.44
   5  -1 -21   -0.47    5.34
   5  -1  21    2.53    5.30
   5   1 -21   -4.51    5.69
   5   1  21    3.16    5.05
  -5  -1 -22    0.98    6.16
  -5  -1  22    2.00    4.91
  -5   1 -22   -4.55    5.73
  -5   1  22    5.27    5.26
   5  -1 -22   -1.58    6.32
   5  -1  22   -6.01    5.29
   5   1 -22    4.08    5.65
   5   1  22    2.94    5.84
  -5  -1 -23  -22.86    6.73
  -5   1 -23   -2.32    6.50
  -5   1  23  -12.67    5.36
   5  -1 -23  -11.27    6.02
   5  -1  23   -0.20    6.08
   5   1 -23    3.21    5.91
   5   1  23    1.13    5.49
  -5   1 -24   -7.08    6.24
  -5   1  24    0.38    5.86
   5  -1 -24   -7.33    6.45
   5   1 -24   -2.82    6.76
   5   1  24   -0.94    6.03
  -5   1 -25    7.83    7.48
  -5   1  25   -7.71    6.17
   5   1 -25   -1.30    7.05
   5   1  25    8.06    5.85
  -5   1 -26  -11.06    7.10
  -5   1  26   17.12    6.73
   5   1 -26    4.66    7.07
   5   1  26   -1.26    5.92
  -5   1 -27   -3.57    7.38
   5   1 -27   -9.04    7.49
   5   1  27   -2.21    7.24
  -5   1 -28    8.31    8.07
   5   1 -28   -4.11    9.05
  -5  -2   0   -4.74    2.88
  -5   2   0   -3.26    2.76
   5  -2   0    4.91    2.79
   5   2   0    0.77    2.79
  -5  -2  -1    1.11    3.11
  -5  -2  -1   -1.45    3.18
  -5  -2   1   -3.00    3.08
  -5   2  -1   -1.18    2.76
  -5   2   1   -1.22    2.68
   5  -2  -1   -0.93    2.68
   5  -2   1    0.41    2.72
   5   2  -1    0.20    2.61
   5   2   1    1.89    2.89
  -5  -2  -2   33.37    2.87
  -5  -2   2   39.63    3.28
  -5   2  -2   21.97    3.30
  -5   2   2   32.13    2.83
   5  -2  -2   26.91    2.88
   5  -2   2   28.77    2.75
   5   2  -2   32.49    2.77
   5   2   2   25.65    2.61
  -5  -2  -3  221.70    6.13
  -5  -2   3  237.61    6.46
  -5   2   3  233.79    6.25
   5  -2  -3  235.94    6.28
   5  -2   3  240.05    6.24
   5   2  -3  223.94    5.95
   5   2   3  238.44    6.21
  -5  -2  -4  291.76    7.40
  -5  -2   4  288.64    7.24
  -5   2  -4  282.02    7.28
  -5   2   4  283.86    7.15
   5  -2  -4  288.16    7.18
   5  -2   4  274.23    6.90
   5   2  -4  288.19    7.12
   5   2   4  284.38    6.99
  -5  -2  -5   55.44    3.36
  -5  -2   5   50.22    3.29
  -5   2  -5   46.63    3.28
  -5   2   5   44.82    3.37
   5  -2  -5   46.28    3.17
   5  -2   5   41.15    3.08
   5   2  -5   43.20    2.98
   5   2   5   53.94    3.24
  -5  -2  -6   16.14    3.24
  -5  -2   6   18.34    3.22
  -5   2  -6   10.62    2.99
  -5   2   6   16.91    3.13
   5  -2  -6   14.81    3.20
   5  -2   6   14.97    2.94
   5   2  -6   20.88    3.00
   5   2   6   11.25    2.65
  -5  -2  -7   -3.09    3.09
  -5  -2   7   -0.07    3.41
  -5   2  -7    1.47    3.04
  -5   2   7   -2.32    3.27
   5  -2  -7    1.66    2.98
   5  -2   7    3.10    3.06
   5   2  -7   -1.96    3.03
   5   2   7   -1.49    2.64
  -5  -2  -8   -0.41    3.19
  -5  -2   8    2.85    3.14
  -5   2  -8    1.53    3.31
  -5   2   8    6.91    3.38
   5  -2  -8   -2.62    3.11
   5  -2   8    0.02    2.79
   5   2  -8    3.00    3.21
   5   2   8    6.10    3.10
  -5  -2  -9    9.86    3.67
  -5  -2   9   12.35    3.49
  -5   2  -9    8.52    3.55
  -5   2   9    3.52    2.97
   5  -2  -9   10.43    3.52
   5  -2   9    9.37    3.05
   5   2  -9    8.86    3.33
   5   2   9    5.96    2.87
  -5  -2 -10   79.38    4.26
  -5  -2  10   70.89    3.92
  -5   2 -10   73.54    3.93
  -5   2  10   71.79    3.98
   5  -2 -10   73.87    4.08
   5  -2  10   74.07    3.94
   5   2 -10   61.69    3.60
   5   2  10   71.96    3.69
  -5  -2 -11    4.59    3.44
  -5  -2  11    6.28    3.26
  -5   2 -11   11.23    3.60
  -5   2  11   10.14    3.46
   5  -2 -11    3.97    3.32
   5  -2  11    7.71    3.23
   5   2 -11   11.99    3.27
   5   2  11    9.80    2.93
  -5  -2 -12  148.07    5.34
  -5  -2  12  142.04    5.28
  -5   2 -12  146.25    5.32
  -5   2  12  141.26    5.25
   5  -2 -12  137.27    5.29
   5  -2  12  142.98    5.00
   5   2 -12  142.17    5.24
   5   2  12  136.76    5.07
  -5  -2 -13   39.16    4.27
  -5  -2  13   41.17    4.28
  -5   2 -13   36.50    3.93
  -5   2  13   39.16    3.75
   5  -2 -13   37.56    4.33
   5  -2  13   36.03    3.94
   5   2 -13   31.85    4.18
   5   2  13   41.85    3.67
  -5  -2 -14    6.87    3.94
  -5  -2  14    3.23    3.72
  -5   2 -14    5.24    3.78
  -5   2  14    1.98    3.52
   5  -2 -14    1.48    4.36
   5  -2  14    6.89    3.77
   5   2 -14    2.26    3.65
   5   2  14    1.96    3.35
  -5  -2 -15   70.53    4.72
  -5  -2  15   67.34    4.52
  -5   2 -15   66.62    4.66
  -5   2  15   66.22    4.17
   5  -2 -15   66.08    4.51
   5  -2  15   71.07    4.44
   5   2 -15   55.14    4.17
   5   2  15   66.43    4.11
  -5  -2 -16    8.36    4.50
  -5  -2  16    7.38    4.34
  -5   2 -16   24.60    5.00
  -5   2  16    8.33    3.83
   5  -2 -16   12.38    4.31
   5  -2  16    9.35    3.68
   5   2 -16   15.82    4.25
   5   2  16    7.59    3.71
  -5  -2 -17   47.25    5.44
  -5  -2  17   31.02    4.59
  -5   2 -17   34.25    4.93
  -5   2  17   39.10    4.48
   5  -2 -17   37.35    5.19
   5  -2  17   36.60    4.62
   5   2 -17   48.07    5.08
   5   2  17   38.04    4.29
  -5  -2 -18   56.77    5.05
  -5  -2  18   52.66    5.01
  -5   2 -18   60.21    5.93
  -5   2  18   54.98    4.42
   5  -2 -18   48.95    5.42
   5  -2  18   57.88    4.42
   5   2 -18   62.70    5.30
   5   2  18   65.50    4.56
  -5  -2 -19   22.66    5.21
  -5  -2  19   21.22    5.04
  -5   2 -19   20.04    5.20
  -5   2  19   12.18    4.26
   5  -2 -19   22.88    5.00
   5  -2  19   14.92    4.73
   5   2 -19   18.51    5.33
   5   2  19   32.03    5.12
  -5  -2 -20   26.71    5.66
  -5  -2  20   15.54    5.34
  -5   2 -20   19.06    5.34
  -5   2  20   11.76    4.37
   5  -2 -20   14.31    5.14
   5  -2  20   28.36    5.23
   5   2 -20   22.12    5.86
   5   2  20   23.05    5.48
  -5  -2 -21   22.34    6.58
  -5   2 -21   35.97    5.78
  -5   2  21   23.12    5.20
   5  -2 -21   11.75    5.62
   5  -2  21   18.76    5.65
   5   2 -21   15.13    5.51
   5   2  21   22.40    5.83
  -5   2 -22   -5.59    6.33
  -5   2  22    8.19    4.75
   5  -2 -22   13.03    6.40
   5   2 -22   -1.20    6.11
   5   2  22   11.42    5.51
  -5   2 -23    0.92    5.85
  -5   2  23    7.48    5.20
   5   2 -23    0.98    6.33
   5   2  23   -1.83    5.23
  -5   2 -24   -4.13    6.79
  -5   2  24   13.62    5.53
   5   2 -24    7.88    6.42
   5   2  24   18.00    5.69
  -5   2 -25  -11.96    6.48
  -5   2  25   10.13    5.78
   5   2 -25  -23.65    6.79
   5   2  25   10.36    6.29
  -5   2 -26   31.50    8.13
  -5   2  26   38.17    6.67
   5   2 -26   42.18    8.23
   5   2  26   21.22    6.46
  -5   2 -27   -1.84    8.19
  -5   2  27    6.79    7.47
   5   2 -27   -5.13    7.28
   5   2  27    5.01    6.40
  -5   2 -28   -4.15    7.96
  -5   2  28   13.16    7.16
   5   2 -28   11.14    8.41
   5   2  28    5.23    7.16
  -5  -3   0   -4.95    3.07
  -5   3   0   -1.30    2.75
   5  -3   0   -0.87    2.78
   5   3   0   -0.72    2.87
  -5  -3  -1  451.22   10.15
  -5  -3   1  465.67   10.51
  -5   3  -1  446.23   10.08
  -5   3   1  417.64    9.54
   5  -3  -1  436.75    9.80
   5  -3   1  433.03    9.73
   5   3  -1  434.49    9.69
   5   3   1  446.55    9.92
  -5  -3  -2   21.58    3.20
  -5  -3   2   27.56    3.16
  -5   3  -2   30.52    3.55
  -5   3   2   26.85    3.24
   5  -3  -2   22.68    3.24
   5  -3   2   18.92    2.84
   5   3  -2   18.66    2.95
   5   3   2   29.96    3.10
  -5  -3  -3   69.98    3.49
  -5  -3   3   69.24    3.62
  -5   3  -3   78.67    3.77
  -5   3   3   72.28    3.62
   5  -3  -3   70.82    3.47
   5  -3   3   74.31    3.33
   5   3  -3   76.74    3.39
   5   3   3   78.98    3.58
  -5  -3  -4   62.31    3.53
  -5  -3   4   59.74    3.59
  -5   3  -4   62.02    3.41
  -5   3   4   62.03    3.49
   5  -3  -4   66.07    3.39
   5  -3   4   64.62    3.24
   5   3  -4   57.90    3.25
   5   3   4   63.59    3.16
  -5  -3  -5   60.22    3.30
  -5  -3   5   67.77    3.76
  -5   3  -5   65.57    3.61
  -5   3   5   58.45    3.33
   5  -3  -5   61.42    3.62
   5  -3   5   63.81    3.18
   5   3  -5   55.31    3.10
   5   3   5   64.48    3.35
  -5  -3  -6   23.22    3.40
  -5  -3   6   28.65    3.55
  -5   3  -6   25.00    3.37
  -5   3   6   20.81    3.08
   5  -3  -6   28.84    3.63
   5  -3   6   17.86    2.94
   5   3  -6   20.79    3.00
   5   3   6   15.14    2.75
  -5  -3  -7   46.33    3.53
  -5  -3   7   40.59    3.34
  -5   3  -7   38.55    3.49
  -5   3   7   39.65    3.21
   5  -3  -7   47.46    3.42
   5  -3   7   48.21    3.10
   5   3  -7   31.57    3.48
   5   3   7   44.32    3.01
  -5  -3  -8   12.13    3.79
  -5  -3   8   13.00    3.53
  -5   3  -8    9.19    3.15
  -5   3   8    8.50    3.04
   5  -3  -8    3.85    3.43
   5  -3   8    8.60    2.94
   5   3  -8    6.73    3.04
   5   3   8    9.12    3.09
  -5  -3  -9   27.38    3.76
  -5  -3   9   36.13    3.84
  -5   3  -9   23.97    3.53
  -5   3   9   25.80    3.31
   5  -3  -9   28.91    3.62
   5  -3   9   32.29    3.47
   5   3  -9   27.79    3.30
   5   3   9   31.16    3.20
  -5  -3 -10   -3.39    3.13
  -5  -3  10   -1.32    3.57
  -5   3 -10   -2.76    3.12
  -5   3  10   -2.56    3.08
   5  -3 -10    0.60    3.21
   5  -3  10    5.54    3.33
   5   3 -10    0.61    3.39
   5   3  10   -2.87    3.00
  -5  -3 -11    0.73    3.71
  -5  -3  11    4.23    3.17
  -5   3 -11    0.77    3.16
  -5   3  11   -1.85    3.27
   5  -3 -11   -2.26    3.61
   5  -3  11    0.18    3.15
   5   3 -11    1.14    3.52
   5   3  11    1.04    2.94
  -5  -3 -12   -3.05    3.73
  -5  -3  12   -3.59    3.30
  -5   3 -12    6.20    3.75
  -5   3  12   -0.62    3.84
   5  -3 -12   -8.90    3.73
   5  -3  12    3.91    3.23
   5   3 -12    1.87    3.45
   5   3  12   -0.47    3.43
  -5  -3 -13   -1.60    3.67
  -5  -3  13    1.65    3.65
  -5   3 -13   -3.09    3.45
  -5   3  13   -0.99    3.75
   5  -3 -13   -1.80    3.71
   5  -3  13   -0.63    3.26
   5   3 -13   -1.80    3.49
   5   3  13   -0.17    3.44
  -5  -3 -14    9.00    4.08
  -5  -3  14   -1.02    3.76
  -5   3 -14    0.72    3.66
  -5   3  14    5.82    3.54
   5  -3 -14   14.75    4.20
   5  -3  14    1.24    3.44
   5   3 -14    6.73    3.72
   5   3  14    4.23    3.37
  -5  -3 -15   14.98    4.49
  -5  -3  15    9.45    4.22
  -5   3 -15   10.86    3.96
  -5   3  15   16.48    4.06
   5  -3 -15   13.84    4.27
   5  -3  15   16.68    3.84
   5   3 -15    9.99    3.92
   5   3  15   14.49    3.66
  -5  -3 -16   -2.36    4.24
  -5  -3  16    3.51    4.11
  -5   3 -16   -3.61    4.10
  -5   3  16   -5.28    3.61
   5  -3 -16    0.04    4.22
   5  -3  16    0.65    3.67
   5   3 -16    0.13    3.91
   5   3  16   -2.63    3.42
  -5  -3 -17    7.12    4.95
  -5  -3  17   13.87    4.78
  -5   3 -17    7.38    4.40
  -5   3  17    3.47    3.91
   5  -3 -17    5.45    4.45
   5  -3  17    1.47    4.11
   5   3 -17    7.58    4.73
   5   3  17   10.24    3.89
  -5  -3 -18    8.71    5.56
  -5  -3  18   16.88    4.72
  -5   3 -18    7.16    4.72
  -5   3  18    5.69    4.01
   5  -3 -18    7.53    5.32
   5  -3  18   15.81    4.76
   5   3 -18   10.61    4.80
   5   3  18   21.95    4.34
  -5  -3 -19   15.31    5.60
  -5   3 -19    2.55    5.19
  -5   3  19   -2.37    3.93
   5  -3 -19    2.42    4.79
   5  -3  19   -2.86    4.80
   5   3 -19    2.88    4.78
   5   3  19    9.73    4.76
  -5   3 -20   18.64    5.65
  -5   3  20   14.07    4.46
   5   3 -20   23.85    5.67
   5   3  20   11.52    5.31
  -5   3 -21   53.10    6.38
  -5   3  21   44.63    5.56
   5   3 -21   42.25    5.90
   5   3  21   43.36    5.99
  -5   3 -22   -9.87    5.35
  -5   3  22   -9.17    4.59
   5   3 -22   -8.85    5.75
   5   3  22   -7.86    5.09
  -5   3 -23   -2.64    6.07
  -5   3  23    7.29    5.15
   5   3 -23    3.76    5.86
   5   3  23    4.11    5.54
  -5   3 -24   -0.55    6.69
  -5   3  24   22.17    5.64
   5   3 -24    9.39    6.27
   5   3  24    4.92    5.51
  -5   3 -25   -3.92    6.53
  -5   3  25    4.65    5.76
   5   3 -25    4.92    6.61
   5   3  25    1.25    6.24
  -5   3 -26    9.59    7.08
  -5   3  26    5.71    6.05
   5   3 -26    9.68    7.53
   5   3  26    2.76    6.02
  -5   3 -27   15.93    7.98
  -5   3  27   10.55    7.26
   5   3 -27   -3.97    7.95
   5   3  27    8.30    6.33
  -5   3 -28   -0.03    8.57
  -5   3  28   -8.87    6.85
   5   3 -28    1.71    7.96
   5   3  28   -3.75    6.83
  -5  -4   0   -1.15    3.34
  -5  -4   0    1.72    3.10
  -5   4   0    2.11    2.73
   5  -4   0    4.41    2.83
   5   4   0    1.79    2.75
  -5  -4  -1   44.51    3.34
  -5  -4   1   42.31    3.24
  -5   4  -1   38.80    3.03
  -5   4   1   37.21    2.88
   5  -4  -1   46.69    3.06
   5  -4   1   42.40    2.87
   5   4  -1   49.65    2.99
   5   4   1   49.31    3.14
  -5  -4  -2  126.76    4.49
  -5  -4   2  123.77    4.57
  -5   4  -2  126.33    4.44
  -5   4   2  125.42    4.42
   5  -4  -2  123.75    4.26
   5  -4   2  125.62    4.26
   5   4  -2  122.08    4.22
   5   4   2  129.02    4.14
  -5  -4  -3   91.19    4.12
  -5  -4   3   92.65    3.90
  -5   4  -3   90.10    3.78
  -5   4   3   94.46    3.98
   5  -4  -3   94.96    3.80
   5  -4   3  104.00    3.89
   5   4  -3   98.29    3.71
   5   4   3  101.17    3.77
  -5  -4  -4   16.28    3.46
  -5  -4   4    9.60    3.05
  -5   4  -4   18.66    3.09
  -5   4   4   15.40    3.11
   5  -4  -4   17.69    3.51
   5  -4   4   10.19    2.82
   5   4  -4    8.16    2.84
   5   4   4   20.21    3.00
  -5  -4  -5   26.89    3.44
  -5  -4   5   20.58    3.37
  -5   4  -5   22.06    3.41
  -5   4   5   19.37    3.14
   5  -4  -5   26.92    3.46
   5  -4   5   23.05    3.00
   5   4  -5   15.02    2.80
   5   4   5   24.53    2.86
  -5  -4  -6    4.03    3.59
  -5  -4   6   -1.82    3.40
  -5   4  -6   -3.66    3.14
  -5   4   6   -1.10    2.78
   5  -4  -6    0.24    3.12
   5  -4   6   -0.39    2.80
   5   4  -6   -0.13    2.69
   5   4   6    1.83    2.81
  -5  -4  -7   21.97    3.43
  -5  -4   7   14.28    3.26
  -5   4  -7   23.97    3.66
  -5   4   7   23.08    3.16
   5  -4  -7   14.72    3.25
   5  -4   7   20.83    3.29
   5   4  -7   21.66    3.08
   5   4   7   16.55    2.87
  -5  -4  -8    3.29    3.57
  -5  -4   8    4.27    3.60
  -5   4  -8   -5.50    2.96
  -5   4   8   -5.55    2.79
   5  -4  -8   -0.83    3.45
   5  -4   8    3.80    3.17
   5   4  -8    1.67    2.88
   5   4   8   -0.92    2.92
  -5  -4  -9  166.69    5.40
  -5  -4   9  147.10    5.23
  -5   4  -9  152.38    5.21
  -5   4   9  144.42    4.90
   5  -4  -9  150.78    5.29
   5  -4   9  160.67    5.10
   5   4  -9  136.72    4.84
   5   4   9  152.02    4.96
  -5  -4 -10  107.11    4.48
  -5  -4  10  106.12    4.53
  -5   4 -10  108.30    4.46
  -5   4  10   98.34    4.26
   5  -4 -10  110.24    4.78
   5  -4  10  103.28    4.19
   5   4 -10  101.20    4.40
   5   4  10  109.04    4.18
  -5  -4 -11   97.70    4.47
  -5  -4  11  101.83    4.65
  -5   4 -11  108.31    4.47
  -5   4  11  105.55    4.56
   5  -4 -11   93.88    4.39
   5  -4  11  102.63    4.33
   5   4 -11   93.05    4.40
   5   4  11   99.71    4.24
  -5  -4 -12   43.49    4.31
  -5  -4  12   42.96    4.20
  -5   4 -12   36.25    3.96
  -5   4  12   45.20    4.45
   5  -4 -12   37.85    4.03
   5  -4  12   38.84    3.89
   5   4 -12   36.72    3.90
   5   4  12   41.53    3.30
  -5  -4 -13   43.92    4.64
  -5  -4  13   30.80    4.13
  -5   4 -13   35.80    4.09
  -5   4  13   42.99    4.34
   5  -4 -13   35.46    4.55
   5  -4  13   36.68    3.72
   5   4 -13   40.47    4.12
   5   4  13   35.18    3.58
  -5  -4 -14    7.24    4.69
  -5  -4  14   -1.94    4.02
  -5   4 -14    1.17    3.77
  -5   4  14    0.52    3.53
   5  -4 -14   -0.44    4.41
   5  -4  14    3.36    3.49
   5   4 -14   -0.02    3.63
   5   4  14    2.54    3.41
  -5  -4 -15    0.96    4.79
  -5  -4  15   -1.31    4.47
  -5   4 -15    2.20    3.90
  -5   4  15   -1.83    3.86
   5  -4 -15    4.81    4.34
   5  -4  15   -1.08    3.52
   5   4 -15    3.23    3.71
   5   4  15    2.75    3.68
  -5  -4 -16    8.71    4.63
  -5   4 -16   -5.44    4.01
  -5   4  16    1.86    3.87
   5  -4 -16   -4.08    4.70
   5  -4  16   -1.88    4.39
   5   4 -16    6.28    3.98
   5   4  16   -3.19    3.35
  -5   4 -17   -2.32    4.14
  -5   4  17    6.55    3.95
   5  -4 -17    0.83    4.55
   5   4 -17    4.28    4.70
   5   4  17    3.42    3.67
  -5   4 -18   -6.80    4.52
  -5   4  18   -4.84    3.91
   5   4 -18   -1.94    4.53
   5   4  18    6.20    4.18
  -5   4 -19   48.59    5.67
  -5   4  19   29.19    4.54
   5   4 -19   23.94    5.32
   5   4  19   50.29    5.24
  -5   4 -20    4.15    5.57
  -5   4  20   -1.68    4.06
   5   4 -20    2.30    5.49
   5   4  20   -8.28    4.96
  -5   4 -21   92.89    6.17
  -5   4  21   69.09    5.37
   5   4 -21   68.07    5.63
   5   4  21   78.01    5.89
  -5   4 -22   10.26    5.83
  -5   4  22   -4.05    4.66
   5   4 -22   -1.80    6.06
   5   4  22    0.80    4.97
  -5   4 -23   64.53    7.02
  -5   4  23   95.62    6.04
   5   4 -23   73.48    7.04
   5   4  23   91.72    5.95
  -5   4 -24   -7.56    6.50
  -5   4  24   11.98    5.53
   5   4 -24    5.30    6.15
   5   4  24    7.96    5.83
  -5   4 -25    9.04    6.60
  -5   4  25   29.73    6.12
   5   4 -25   15.04    6.81
   5   4  25   28.23    5.81
  -5   4 -26   -3.12    6.93
  -5   4  26   12.27    6.24
   5   4 -26    3.97    7.74
   5   4  26   -5.18    5.65
  -5   4 -27   -0.25    7.84
  -5   4  27    8.20    7.18
   5   4 -27   -4.53    8.02
   5   4  27    1.14    6.23
  -5  -5   0   -0.84    3.12
  -5  -5   0   -1.28    3.04
  -5   5   0    0.52    2.93
   5  -5   0    1.49    3.19
   5   5   0    0.74    2.66
  -5  -5  -1   57.98    3.24
  -5  -5   1   54.11    3.37
  -5   5  -1   53.60    3.45
  -5   5   1   54.19    3.37
   5  -5  -1   55.47    3.50
   5  -5   1   58.58    3.23
   5   5  -1   50.84    2.98
   5   5   1   46.80    3.15
  -5  -5  -2   11.83    3.11
  -5  -5   2    8.97    3.35
  -5   5  -2   12.76    3.30
  -5   5   2    7.99    2.67
   5  -5  -2    8.94    2.96
   5  -5   2   14.17    3.11
   5   5  -2    9.25    2.58
   5   5   2   10.47    2.74
  -5  -5  -3   16.31    3.54
  -5  -5   3   19.02    3.32
  -5   5  -3   23.67    3.43
  -5   5   3   16.06    2.92
   5  -5  -3   25.92    3.53
   5  -5   3   18.74    3.26
   5   5  -3   19.98    2.80
   5   5   3   16.40    2.84
  -5  -5  -4  194.26    5.56
  -5  -5   4  215.65    6.20
  -5   5  -4  203.17    5.81
  -5   5   4  202.32    5.69
   5  -5  -4  208.46    5.89
   5  -5   4  209.06    5.83
   5   5  -4  202.01    5.64
   5   5   4  201.54    5.63
  -5  -5  -5   43.35    3.61
  -5  -5   5   42.27    3.27
  -5   5  -5   47.94    3.41
  -5   5   5   39.38    3.33
   5  -5  -5   43.56    3.24
   5  -5   5   41.80    3.06
   5   5  -5   43.04    3.10
   5   5   5   45.81    3.15
  -5  -5  -6    4.45    3.48
  -5  -5   6    6.58    3.55
  -5   5  -6    3.54    3.14
  -5   5   6    7.25    3.02
   5  -5  -6    0.83    3.34
   5  -5   6    9.46    3.13
   5   5  -6    2.52    2.78
   5   5   6    4.49    2.57
  -5  -5  -7   36.23    4.01
  -5  -5   7   38.67    3.90
  -5   5  -7   28.19    3.57
  -5   5   7   28.83    3.45
   5  -5  -7   26.00    3.45
   5  -5   7   32.89    3.52
   5   5  -7   30.19    3.24
   5   5   7   22.75    2.96
  -5  -5  -8   24.10    3.51
  -5  -5   8   27.31    3.79
  -5   5  -8   21.22    3.32
  -5   5   8   28.98    3.54
   5  -5  -8   27.94    3.80
   5  -5   8   32.12    3.21
   5   5  -8   26.72    3.37
   5   5   8   30.12    3.28
  -5  -5  -9    1.25    3.74
  -5  -5   9   -4.42    3.63
  -5   5  -9   -0.51    3.19
  -5   5   9    1.06    2.81
   5  -5  -9    1.71    3.65
   5  -5   9   -2.67    3.37
   5   5  -9   -1.63    2.79
   5   5   9    4.48    2.76
  -5  -5 -10    9.13    3.56
  -5  -5  10    3.66    3.41
  -5   5 -10    6.99    3.15
  -5   5  10    8.67    3.46
   5  -5 -10    3.09    3.54
   5  -5  10    8.84    3.63
   5   5 -10    6.77    3.11
   5   5  10   12.06    3.14
  -5  -5 -11   16.84    3.69
  -5  -5  11   15.01    4.14
  -5   5 -11   13.49    3.37
  -5   5  11   15.49    3.90
   5  -5 -11   19.09    4.11
   5  -5  11   16.57    3.57
   5   5 -11    3.53    3.24
   5   5  11   11.92    2.97
  -5  -5 -12    2.06    3.73
  -5  -5  12    3.41    3.77
  -5   5 -12    0.12    3.77
  -5   5  12    1.58    3.46
   5  -5 -12   -0.35    4.10
   5  -5  12    2.18    3.69
   5   5 -12    3.81    3.39
   5   5  12    2.40    3.33
  -5  -5 -13   14.98    4.10
  -5  -5  13   16.06    4.28
  -5   5 -13   10.74    4.00
  -5   5  13   11.96    3.72
   5  -5 -13   17.83    4.09
   5  -5  13    5.83    3.52
   5   5 -13    6.03    3.62
   5   5  13   10.85    3.31
  -5   5 -14   -1.11    3.70
  -5   5  14    2.08    3.64
   5  -5 -14    4.72    3.95
   5   5 -14    5.27    3.94
   5   5  14    2.29    3.36
  -5   5 -15    0.47    3.85
  -5   5  15    1.79    3.72
   5   5 -15    1.26    3.79
   5   5  15    2.73    3.46
  -5   5 -16   -0.07    4.17
  -5   5  16    0.34    3.82
   5   5 -16    7.40    4.35
   5   5  16    5.13    3.41
  -5   5 -17   -4.54    4.15
  -5   5  17   -4.35    4.32
   5   5 -17    3.29    4.41
   5   5  17    6.39    4.01
  -5   5 -18   13.70    5.00
  -5   5  18   20.06    4.34
   5   5 -18   15.46    5.31
   5   5  18    8.91    3.90
  -5   5 -19    4.08    5.12
  -5   5  19    3.67    4.15
   5   5 -19    1.87    5.26
   5   5  19    9.07    4.18
  -5   5 -20    4.88    5.45
  -5   5  20    0.12    4.71
   5   5 -20   -0.93    5.56
   5   5  20    0.42    4.23
  -5   5 -21   17.99    5.69
  -5   5  21    0.53    4.54
   5   5 -21    3.17    5.26
   5   5  21    1.00    4.66
  -5   5 -22    2.80    6.15
  -5   5  22   -5.61    5.09
   5   5 -22   -2.44    6.05
   5   5  22    0.22    5.31
  -5   5 -23    1.27    5.89
  -5   5  23   -2.76    5.09
   5   5 -23   -4.13    6.40
   5   5  23    2.78    5.08
  -5   5 -24    7.79    6.91
  -5   5  24    0.11    5.36
   5   5 -24    7.09    6.75
   5   5  24    7.87    5.69
  -5   5 -25    6.34    6.59
  -5   5  25   -3.19    5.58
   5   5 -25   -0.86    7.21
   5   5  25   -5.03    5.23
  -5   5 -26    3.91    7.07
  -5   5  26   12.01    6.78
   5   5 -26   -4.40    7.88
   5   5  26    0.89    6.19
  -5   5 -27   -5.59    8.09
  -5   5  27   -0.48    7.08
   5   5 -27   10.77    7.62
   5   5  27   -4.60    6.68
  -5  -6   0   -0.29    3.54
  -5   6   0   -1.74    3.00
   5  -6   0   -2.30    3.19
   5   6   0    2.25    3.00
  -5  -6  -1  132.69    4.66
  -5  -6   1  131.52    4.75
  -5   6  -1  136.69    4.79
  -5   6   1  128.21    4.54
   5  -6  -1  130.95    4.61
   5  -6   1  138.09    4.57
   5   6  -1  138.99    4.50
   5   6   1  133.58    4.47
  -5  -6  -2   29.37    3.40
  -5  -6   2   36.72    3.56
  -5   6  -2   29.77    3.22
  -5   6   2   29.78    3.11
   5  -6  -2   34.13    3.70
   5  -6   2   29.39    3.10
   5   6  -2   31.16    3.25
   5   6   2   28.07    2.85
  -5  -6  -3    6.58    3.55
  -5  -6   3    8.69    3.50
  -5   6  -3   13.10    3.26
  -5   6   3    9.90    2.84
   5  -6  -3   12.02    3.45
   5  -6   3   14.20    3.25
   5   6  -3    8.90    2.57
   5   6   3    6.64    2.55
  -5  -6  -4   31.21    3.28
  -5  -6   4   28.76    3.34
  -5   6  -4   27.89    3.47
  -5   6   4   32.65    3.01
   5  -6  -4   33.39    3.38
   5  -6   4   32.85    3.26
   5   6  -4   29.90    2.75
   5   6   4   32.96    2.78
  -5  -6  -5   83.21    4.05
  -5  -6   5   93.01    4.30
  -5   6  -5   89.48    3.97
  -5   6   5   84.56    3.81
   5  -6  -5   95.83    4.00
   5  -6   5   89.31    3.69
   5   6  -5   88.19    3.64
   5   6   5   85.59    3.50
  -5  -6  -6  127.53    4.90
  -5  -6   6  126.82    4.91
  -5   6  -6  141.69    4.91
  -5   6   6  127.60    4.59
   5  -6  -6  134.85    4.96
   5  -6   6  136.32    4.46
   5   6  -6  119.57    4.23
   5   6   6  118.29    4.20
  -5  -6  -7   55.26    3.97
  -5  -6   7   57.65    3.93
  -5   6  -7   57.26    3.74
  -5   6   7   54.87    3.52
   5  -6  -7   61.42    3.61
   5  -6   7   64.23    3.62
   5   6  -7   52.81    3.22
   5   6   7   59.70    3.30
  -5  -6  -8   -3.08    3.50
  -5  -6   8   -7.04    3.71
  -5   6  -8    3.13    3.30
  -5   6   8   -1.70    3.21
   5  -6  -8    4.38    3.37
   5  -6   8    1.68    3.00
   5   6  -8   -1.32    3.07
   5   6   8    2.79    3.09
  -5  -6  -9   -3.58    3.31
  -5  -6   9    2.86    3.79
  -5   6  -9    7.94    3.67
  -5   6   9    1.59    2.90
   5  -6  -9    6.49    3.43
   5  -6   9   -0.24    3.09
   5   6  -9    0.42    3.20
   5   6   9    0.49    2.79
  -5  -6 -10   38.96    3.98
  -5   6 -10   50.86    3.54
  -5   6  10   44.11    3.68
   5  -6 -10   58.18    4.24
   5  -6  10   41.98    3.65
   5   6 -10   42.74    3.27
   5   6  10   48.26    3.44
  -5   6 -11    1.71    3.46
  -5   6  11    1.10    3.31
   5  -6 -11   -0.03    4.23
   5   6 -11    2.68    3.54
   5   6  11    1.70    2.84
  -5   6 -12    1.60    3.36
  -5   6  12   10.92    4.01
   5   6 -12    3.03    3.34
   5   6  12    7.21    3.28
  -5   6 -13   26.16    3.82
  -5   6  13   35.44    4.40
   5   6 -13   24.42    3.87
   5   6  13   25.28    3.54
  -5   6 -14    0.00    4.15
  -5   6  14   -6.12    3.58
   5   6 -14   -5.16    3.42
   5   6  14   -0.82    3.59
  -5   6 -15   70.08    4.79
  -5   6  15   55.06    4.48
   5   6 -15   55.96    4.12
   5   6  15   65.13    3.93
  -5   6 -16   13.92    4.82
  -5   6  16   11.22    4.26
   5   6 -16   13.95    4.17
   5   6  16   17.22    3.99
  -5   6 -17   49.34    4.89
  -5   6  17   45.79    4.23
   5   6 -17   53.60    5.26
   5   6  17   62.18    4.14
  -5   6 -18   11.13    4.53
  -5   6  18    9.09    4.20
   5   6 -18   26.09    4.71
   5   6  18   30.64    4.34
  -5   6 -19    8.26    4.91
  -5   6  19   -5.92    4.21
   5   6 -19  -10.85    4.51
   5   6  19   10.47    4.51
  -5   6 -20    6.90    4.84
  -5   6  20    4.87    4.29
   5   6 -20   11.09    5.23
   5   6  20    5.63    4.69
  -5   6 -21   31.76    5.56
  -5   6  21   14.19    5.06
   5   6 -21   19.55    6.21
   5   6  21   25.43    5.31
  -5   6 -22   14.93    6.28
  -5   6  22    8.42    4.86
   5   6 -22   11.49    5.76
   5   6  22   -0.51    4.78
  -5   6 -23   17.77    6.40
  -5   6  23    7.52    5.62
   5   6 -23    5.63    5.98
   5   6  23   10.87    5.06
  -5   6 -24   34.52    6.71
  -5   6  24   31.16    6.38
   5   6 -24   26.43    7.17
   5   6  24   27.87    5.97
  -5   6 -25   -9.62    6.19
  -5   6  25   10.86    6.37
   5   6 -25    5.31    6.80
   5   6  25  -11.81    5.45
  -5   6 -26  -11.29    7.76
  -5   6  26    0.45    5.96
   5   6 -26    1.84    7.22
   5   6  26   -2.27    5.76
  -5   6 -27  -11.83    7.24
  -5   6  27  -10.75    6.36
   5   6 -27   -1.57    8.35
   5   6  27   -5.08    6.13
  -5  -7   0   -1.95    3.35
  -5   7   0   -4.58    2.79
   5  -7   0    2.05    3.12
   5   7   0   -1.00    2.75
  -5  -7  -1    2.06    3.42
  -5  -7   1    8.08    3.44
  -5  -7   1    7.50    3.73
  -5   7  -1    6.72    3.14
  -5   7   1    6.53    2.92
   5  -7  -1    1.16    3.20
   5  -7   1    8.65    3.09
   5   7  -1    9.28    2.71
   5   7   1    5.06    2.83
  -5  -7  -2   -4.95    3.49
  -5  -7   2   -1.07    3.37
  -5   7  -2    0.44    3.04
  -5   7   2    1.01    2.89
   5  -7  -2    2.97    3.28
   5  -7   2   -9.46    3.01
   5   7  -2   -4.76    2.56
   5   7   2   -1.30    2.44
  -5  -7  -3  111.99    4.46
  -5  -7   3  109.50    4.47
  -5   7  -3  107.97    4.25
  -5   7   3  106.15    4.09
   5  -7  -3  108.00    4.33
   5  -7   3  111.06    4.24
   5   7  -3  107.44    3.90
   5   7   3  102.60    3.65
  -5  -7  -4    5.72    3.50
  -5  -7   4    1.75    3.56
  -5   7  -4   -1.13    2.78
  -5   7   4    1.42    2.57
   5  -7  -4    8.48    3.42
   5  -7   4   -1.05    3.02
   5   7  -4    4.82    2.52
   5   7   4    0.82    2.55
  -5  -7  -5    4.61    3.39
  -5  -7   5    9.80    3.74
  -5   7  -5   10.73    3.20
  -5   7   5   15.50    3.13
   5  -7  -5   12.12    3.64
   5  -7   5   14.64    3.36
   5   7  -5    8.28    2.75
   5   7   5    9.87    2.90
  -5  -7  -6   27.55    4.02
  -5   7  -6   26.01    3.37
  -5   7   6   23.66    3.19
   5  -7  -6   33.39    3.77
   5  -7   6   29.26    3.63
   5   7  -6   21.60    2.99
   5   7   6   22.62    2.78
  -5   7  -7   19.88    3.53
  -5   7   7   15.84    2.99
   5  -7  -7   14.69    3.35
   5   7  -7   20.75    2.77
   5   7   7   15.12    2.87
  -5   7  -8    1.39    3.33
  -5   7   8   -1.92    3.20
   5   7  -8    1.52    3.13
   5   7   8   -0.99    2.56
  -5   7  -9    6.86    3.74
  -5   7   9    6.08    3.43
   5   7  -9    7.53    3.01
   5   7   9    9.85    2.99
  -5   7 -10    3.98    3.51
  -5   7  10    9.29    3.50
   5   7 -10    2.18    2.97
   5   7  10    3.66    2.87
  -5   7 -11    3.89    3.51
  -5   7  11   -5.91    3.61
   5   7 -11   -1.11    3.33
   5   7  11    4.04    3.35
  -5   7 -12   14.04    3.97
  -5   7  12   15.49    4.13
   5   7 -12   14.86    3.45
   5   7  12   12.13    3.54
  -5   7 -13   30.79    4.26
  -5   7  13   40.88    4.52
   5   7 -13   28.41    3.96
   5   7  13   34.91    3.95
  -5   7 -14    2.23    3.71
  -5   7  14   -1.87    3.73
   5   7 -14    3.98    3.64
   5   7  14    0.51    3.21
  -5   7 -15   11.67    4.45
  -5   7  15    3.78    4.29
   5   7 -15    6.04    4.05
   5   7  15    6.59    3.36
  -5   7 -16    5.06    4.55
  -5   7  16    7.90    4.45
   5   7 -16    5.43    3.92
   5   7  16    0.72    3.56
  -5   7 -17    2.36    4.12
  -5   7  17   -4.22    3.90
   5   7 -17    1.85    4.14
   5   7  17    2.95    3.61
  -5   7 -18   -9.23    4.89
  -5   7  18   -4.35    4.49
   5   7 -18   -3.26    4.19
   5   7  18   -0.44    4.02
  -5   7 -19   12.49    5.33
  -5   7  19    3.53    4.69
   5   7 -19   -3.44    4.99
   5   7  19   16.91    4.67
  -5   7 -20   -0.63    5.06
  -5   7  20    1.96    4.37
   5   7 -20    3.24    5.00
   5   7  20   -2.82    4.61
  -5   7 -21   18.61    5.76
  -5   7  21   12.90    4.69
   5   7 -21   18.03    5.91
   5   7  21   14.66    5.23
  -5   7 -22    8.10    6.16
  -5   7  22    7.73    5.33
   5   7 -22   -6.75    5.50
   5   7  22   -2.48    4.61
  -5   7 -23   -1.09    5.85
  -5   7  23  -15.25    5.38
   5   7 -23    6.53    6.73
   5   7  23   10.33    5.60
  -5   7 -24   -7.41    6.70
  -5   7  24   12.29    6.05
   5   7 -24   -1.35    7.03
   5   7  24   -6.81    4.91
  -5   7 -25   -1.74    6.44
  -5   7  25   -2.99    6.21
   5   7 -25    7.66    7.83
   5   7  25    5.60    5.89
  -5   7 -26   15.33    7.20
  -5   7  26   -1.35    6.68
   5   7 -26   -1.98    8.21
   5   7  26   -7.95    6.40
  -5   7 -27   -6.02    8.06
  -5   7  27   15.03    7.19
   5   7 -27    1.59    7.90
   5   7  27   -1.38    6.04
  -5   8   0    0.11    3.04
   5   8   0   -2.07    2.81
  -5   8  -1  536.00   11.86
  -5   8  -1  544.44   11.96
  -5   8   1  530.07   11.68
   5   8  -1  548.38   11.78
   5   8   1  548.62   11.87
  -5   8  -2   28.81    3.10
  -5   8   2   23.09    3.26
   5   8  -2   27.08    2.83
   5   8   2   28.56    2.68
  -5   8  -3   30.32    3.43
  -5   8   3   25.52    3.19
   5   8  -3   22.04    2.88
   5   8   3   23.23    2.93
  -5   8  -4    3.99    3.18
  -5   8   4    2.24    2.80
   5   8  -4   -0.96    2.52
   5   8   4   -0.56    2.55
  -5   8  -5    9.88    3.41
  -5   8   5    2.80    2.98
   5   8  -5    9.83    2.83
   5   8   5    7.92    2.66
  -5   8  -6   21.22    3.28
  -5   8   6   21.98    3.28
   5   8  -6   17.15    2.96
   5   8   6   12.64    2.80
  -5   8  -7   63.97    3.52
  -5   8   7   69.38    3.76
   5   8  -7   54.03    3.25
   5   8   7   59.34    3.23
  -5   8  -8    4.78    3.36
  -5   8   8    5.42    3.28
   5   8  -8    5.77    3.19
   5   8   8   10.61    2.68
  -5   8  -9   14.49    3.53
  -5   8   9   17.55    3.53
   5   8  -9   15.80    3.51
   5   8   9   20.32    2.94
  -5   8 -10    4.22    3.18
  -5   8  10    5.06    3.06
   5   8 -10    4.07    3.37
   5   8  10    7.44    3.15
  -5   8 -11   74.32    4.13
  -5   8  11   70.57    4.19
   5   8 -11   66.49    3.97
   5   8  11   68.89    3.80
  -5   8 -12    4.23    3.45
  -5   8  12    8.72    3.73
   5   8 -12   10.04    3.67
   5   8  12   12.78    3.59
  -5   8 -13   76.60    4.44
  -5   8  13   87.74    4.60
   5   8 -13   82.82    4.54
   5   8  13   76.19    3.98
  -5   8 -14   21.93    4.35
  -5   8  14   15.39    3.96
   5   8 -14   17.80    4.38
   5   8  14   16.62    3.72
  -5   8 -15  152.28    6.12
  -5   8  15  147.19    5.76
   5   8 -15  145.50    5.56
   5   8  15  140.66    5.39
  -5   8 -16   16.11    4.63
  -5   8  16    5.16    4.00
   5   8 -16    8.53    3.93
   5   8  16    7.46    3.37
  -5   8 -17   44.35    4.66
  -5   8  17   37.91    4.75
   5   8 -17   46.65    5.10
   5   8  17   47.13    4.65
  -5   8 -18   13.05    5.06
  -5   8  18    6.15    4.38
   5   8 -18   13.60    4.50
   5   8  18   18.84    4.09
  -5   8 -19    4.68    5.27
  -5   8  19    5.62    4.86
   5   8 -19   -6.37    4.86
   5   8  19    6.78    4.12
  -5   8 -20    5.42    5.41
  -5   8  20   -0.41    4.47
   5   8 -20    6.02    4.98
   5   8  20   -3.92    4.63
  -5   8 -21   -1.30    5.81
  -5   8  21    2.98    4.67
   5   8 -21   -1.39    5.78
   5   8  21   -1.65    5.05
  -5   8 -22   -1.45    5.65
  -5   8  22  -13.09    5.30
   5   8 -22    2.28    6.19
   5   8  22   -9.84    4.50
  -5   8 -23   -8.46    6.21
  -5   8  23   -0.17    5.55
   5   8 -23   -4.30    6.56
   5   8  23   -4.84    5.26
  -5   8 -24   10.76    6.23
  -5   8  24   12.25    5.52
   5   8 -24    2.88    6.99
   5   8  24    4.43    4.96
  -5   8 -25   17.27    7.45
  -5   8  25   11.57    5.98
   5   8 -25   -1.91    7.40
   5   8  25    8.83    5.73
  -5   8 -26   -4.10    6.97
  -5   8  26    6.21    7.05
   5   8 -26   -2.91    8.08
   5   8  26    4.31    6.19
  -5   9   0   -0.18    3.03
   5   9   0   -5.96    2.56
  -5   9  -1   97.29    4.24
  -5   9  -1   98.44    4.15
  -5   9   1  100.46    4.10
   5   9  -1   94.71    3.74
   5   9   1  100.18    3.83
  -5   9  -2   11.10    3.19
  -5   9   2   11.20    3.15
   5   9  -2   16.84    2.96
   5   9   2   15.03    2.68
  -5   9  -3   72.20    3.73
  -5   9   3   55.60    3.45
   5   9  -3   60.29    3.30
   5   9   3   61.38    3.13
  -5   9  -4    0.51    3.46
  -5   9   4   -0.69    2.86
   5   9  -4   -2.32    2.74
   5   9   4    1.24    2.67
  -5   9  -5   20.18    3.54
  -5   9   5   27.80    3.38
   5   9  -5   23.03    3.13
   5   9   5   31.10    2.73
  -5   9  -6   14.31    3.25
  -5   9   6   17.34    3.34
   5   9  -6   12.09    3.03
   5   9   6   17.36    2.98
  -5   9  -7   13.23    3.50
  -5   9   7   16.83    3.39
   5   9  -7   16.46    3.19
   5   9   7   16.33    3.07
  -5   9  -8   -5.21    3.31
  -5   9   8    0.57    3.32
   5   9  -8    0.32    3.04
   5   9   8    3.24    2.95
  -5   9  -9   -2.83    3.55
  -5   9   9   -1.06    3.38
   5   9  -9    3.82    3.33
   5   9   9   -1.40    2.78
  -5   9 -10   23.81    3.72
  -5   9  10   12.59    3.67
   5   9 -10   18.10    3.61
   5   9  10   23.35    3.32
  -5   9 -11   37.81    3.64
  -5   9  11   42.75    3.88
   5   9 -11   42.67    3.61
   5   9  11   41.92    3.44
  -5   9 -12    8.16    3.93
  -5   9  12    2.91    3.96
   5   9 -12    8.13    3.81
   5   9  12    9.34    3.50
  -5   9 -13   12.12    4.02
  -5   9  13   14.89    4.44
   5   9 -13    8.62    3.52
   5   9  13   18.88    3.62
  -5   9 -14   11.42    4.23
  -5   9  14    1.49    4.18
   5   9 -14    4.11    3.64
   5   9  14    3.41    3.17
  -5   9 -15   23.03    4.50
  -5   9  15   19.05    4.58
   5   9 -15   10.73    4.36
   5   9  15   10.20    3.37
  -5   9 -16    2.06    4.51
  -5   9  16    1.06    4.51
   5   9 -16   -3.84    4.32
   5   9  16    3.32    3.87
  -5   9 -17   47.79    5.35
  -5   9  17   53.17    5.47
   5   9 -17   38.32    5.13
   5   9  17   48.68    3.89
  -5   9 -18   -2.85    4.93
  -5   9  18    3.86    4.49
   5   9 -18    0.45    4.76
   5   9  18    2.95    4.14
  -5   9 -19   -1.36    5.03
  -5   9  19    4.93    4.57
   5   9 -19    7.02    4.60
   5   9  19   -5.93    4.34
  -5   9 -20   17.83    5.38
  -5   9  20    3.14    4.63
   5   9 -20   -2.04    5.01
   5   9  20    4.25    4.27
  -5   9 -21    6.08    6.09
  -5   9  21    3.94    5.53
   5   9 -21   11.39    5.96
   5   9  21    8.56    4.49
  -5   9 -22   -1.75    6.28
  -5   9  22  -10.87    4.85
   5   9 -22    2.33    5.55
   5   9  22   -3.82    4.88
  -5   9 -23   -1.27    6.53
  -5   9  23    5.30    5.77
   5   9 -23   17.02    7.02
   5   9  23    4.71    4.71
  -5   9 -24    0.41    6.92
  -5   9  24    1.78    6.27
   5   9 -24   -8.75    6.92
   5   9  24  -10.22    4.97
  -5   9 -25  -15.72    7.83
  -5   9  25    1.37    6.63
   5   9 -25    8.64    7.97
   5   9  25   10.06    5.77
  -5   9 -26   -6.36    7.31
  -5   9  26    4.48    7.24
   5   9 -26    6.94    8.46
   5   9  26    1.91    5.80
  -5  10   0   -4.37    3.17
   5  10   0   -2.98    2.83
  -5  10  -1    1.20    3.30
  -5  10   1   -3.29    3.12
   5  10  -1   -3.42    2.97
   5  10   1   -3.10    2.61
  -5  10  -2    0.56    3.04
  -5  10   2   -6.26    3.08
   5  10  -2   -4.03    2.85
   5  10   2   -1.54    2.68
  -5  10  -3   32.97    3.62
  -5  10   3   33.06    3.05
   5  10  -3   27.17    3.15
   5  10   3   31.11    2.73
  -5  10  -4   -0.66    3.45
  -5  10   4    5.10    3.23
   5  10  -4   -4.00    2.65
   5  10   4    2.99    2.80
  -5  10  -5   41.05    3.47
  -5  10   5   47.71    3.31
   5  10  -5   41.08    3.09
   5  10   5   35.84    2.90
  -5  10  -6   -3.96    3.35
  -5  10   6   -0.56    3.27
   5  10  -6   -6.85    2.75
   5  10   6   -0.79    2.84
  -5  10  -7  233.46    6.59
  -5  10   7  212.42    6.20
   5  10  -7  229.33    6.38
   5  10   7  217.81    6.00
  -5  10  -8    7.37    3.57
  -5  10   8   11.00    3.46
   5  10  -8   11.42    3.21
   5  10   8   12.65    2.96
  -5  10  -9  310.12    8.05
  -5  10   9  312.99    8.16
   5  10  -9  330.80    8.31
   5  10   9  330.76    8.17
  -5  10 -10  111.70    4.64
  -5  10  10  122.46    5.00
   5  10 -10  117.59    4.84
   5  10  10  106.62    4.38
  -5  10 -11   41.68    3.70
  -5  10  11   38.09    4.15
   5  10 -11   39.62    3.67
   5  10  11   42.06    3.52
  -5  10 -12  109.21    4.94
  -5  10  12   97.54    4.86
   5  10 -12  106.83    4.78
   5  10  12  107.85    4.66
  -5  10 -13    4.69    3.79
  -5  10  13    7.59    4.36
   5  10 -13    7.08    3.38
   5  10  13    5.91    3.08
  -5  10 -14   20.30    4.30
  -5  10  14   23.47    4.50
   5  10 -14   19.71    3.82
   5  10  14   22.65    3.71
  -5  10 -15    4.26    4.41
  -5  10  15    3.72    4.42
   5  10 -15    0.03    4.17
   5  10  15   -5.25    3.02
  -5  10 -16   -4.18    4.38
  -5  10  16   -6.68    3.96
   5  10 -16    2.90    4.32
   5  10  16    3.81    3.81
  -5  10 -17    1.03    4.82
  -5  10  17  -13.18    4.72
   5  10 -17    5.52    4.62
   5  10  17    1.20    3.46
  -5  10 -18    0.36    4.51
  -5  10  18    6.29    4.99
   5  10 -18   -1.20    4.29
   5  10  18   -3.89    3.72
  -5  10 -19    8.04    5.18
  -5  10  19    7.37    5.43
   5  10 -19   -2.41    5.03
   5  10  19   -3.32    3.82
  -5  10 -20   19.80    5.49
  -5  10  20   -7.35    5.42
   5  10 -20    1.01    5.23
   5  10  20   10.26    4.76
  -5  10 -21    3.64    5.45
  -5  10  21   14.26    5.27
   5  10 -21   13.02    5.29
   5  10  21   22.60    5.11
  -5  10 -22   17.93    6.68
  -5  10  22    4.45    5.84
   5  10 -22   -2.27    6.17
   5  10  22    3.97    4.50
  -5  10 -23   49.25    6.88
  -5  10  23   23.13    5.87
   5  10 -23   32.12    6.34
   5  10  23   51.00    5.96
  -5  10 -24  -16.84    7.15
  -5  10  24  -12.45    6.24
   5  10 -24    1.16    6.65
   5  10  24    6.42    5.34
  -5  10 -25   21.36    7.98
  -5  10  25   21.02    6.97
   5  10 -25   27.86    7.51
   5  10  25   16.43    5.42
  -5  11   0    5.12    3.37
   5  11   0    4.04    2.98
  -5  11  -1   -0.03    3.19
  -5  11   1    0.15    3.00
   5  11  -1    1.97    3.11
   5  11   1   -0.82    2.67
  -5  11  -2    5.22    3.35
  -5  11   2   14.33    3.35
   5  11  -2   14.40    3.07
   5  11   2    6.69    2.86
  -5  11  -3   15.40    3.38
  -5  11   3    9.71    3.32
   5  11  -3    8.25    3.08
   5  11   3   12.16    2.73
  -5  11  -4   16.48    3.79
  -5  11   4   26.75    3.45
   5  11  -4   19.60    3.16
   5  11   4   26.83    3.04
  -5  11  -5   -3.20    3.06
  -5  11   5    1.89    3.09
   5  11  -5    2.32    2.75
   5  11   5   -0.81    2.63
  -5  11  -6   35.32    3.45
  -5  11   6   38.81    3.36
   5  11  -6   41.93    3.29
   5  11   6   40.34    3.01
  -5  11  -7   -1.94    3.54
  -5  11   7    0.22    3.27
   5  11  -7   -0.10    3.04
   5  11   7   -0.14    2.83
  -5  11  -8   39.03    4.21
  -5  11   8   38.49    3.94
   5  11  -8   37.03    3.37
   5  11   8   41.53    3.14
  -5  11  -9   39.89    4.00
  -5  11   9   30.16    3.90
   5  11  -9   36.20    3.69
   5  11   9   28.64    3.47
  -5  11 -10    5.86    3.43
  -5  11  10    9.53    3.84
   5  11 -10    4.83    3.51
   5  11  10    2.82    3.28
  -5  11 -11   89.78    4.49
  -5  11  11   92.68    4.70
   5  11 -11   90.20    4.47
   5  11  11   91.43    4.40
  -5  11 -12   26.20    3.98
  -5  11  12   29.75    4.24
   5  11 -12   13.26    3.87
   5  11  12   28.76    3.76
  -5  11 -13   26.94    4.26
  -5  11  13   21.49    4.39
   5  11 -13   25.99    4.06
   5  11  13   30.84    3.96
  -5  11 -14   33.48    4.49
  -5  11  14   27.87    4.66
   5  11 -14   32.41    4.28
   5  11  14   42.91    4.15
  -5  11 -15   29.08    4.76
  -5  11  15   14.79    4.75
   5  11 -15   15.64    4.36
   5  11  15   32.05    4.01
  -5  11 -16   15.49    4.35
  -5  11  16   18.51    4.88
   5  11 -16   13.37    4.58
   5  11  16   16.88    3.85
  -5  11 -17    6.99    4.88
  -5  11  17   10.40    5.07
   5  11 -17   -2.59    4.55
   5  11  17    7.80    3.91
  -5  11 -18   11.93    5.07
  -5  11  18   18.89    5.40
   5  11 -18   19.68    4.78
   5  11  18    8.10    4.20
  -5  11 -19   21.35    4.93
  -5  11  19   26.54    5.75
   5  11 -19   27.88    5.38
   5  11  19   26.71    4.51
  -5  11 -20    2.37    5.57
  -5  11  20    0.78    5.69
   5  11 -20   -0.64    5.45
   5  11  20    1.39    4.57
  -5  11 -21    6.58    6.38
  -5  11  21    5.66    6.08
   5  11 -21    0.97    5.64
   5  11  21    1.81    4.78
  -5  11 -22   -1.68    5.75
  -5  11  22    2.82    5.53
   5  11 -22   10.24    5.45
   5  11  22    5.14    4.95
  -5  11 -23   26.38    7.24
  -5  11  23    8.07    6.74
   5  11 -23   16.81    6.83
   5  11  23    8.02    5.08
  -5  11 -24    6.19    6.95
  -5  11  24   10.26    6.63
   5  11 -24   10.35    7.07
   5  11  24   -9.70    5.26
  -5  12   0   -2.94    3.42
  -5  12   0   -4.64    3.30
   5  12   0   -2.16    2.81
  -5  12  -1   11.02    3.33
  -5  12   1   14.00    3.36
   5  12  -1    7.92    3.07
   5  12   1   14.90    2.97
  -5  12  -2   25.66    3.64
  -5  12   2   30.54    3.69
   5  12  -2   26.69    3.35
   5  12   2   34.90    2.93
  -5  12  -3    7.14    3.69
  -5  12   3    1.99    3.27
   5  12  -3    4.68    3.28
   5  12   3    0.87    2.86
  -5  12  -4   35.27    3.42
  -5  12   4   35.73    3.87
   5  12  -4   35.08    3.44
   5  12   4   34.00    2.85
  -5  12  -5   -0.33    3.28
  -5  12   5    0.89    3.34
   5  12  -5   -1.59    3.12
   5  12   5   -2.71    2.73
  -5  12  -6   34.48    4.07
  -5  12   6   38.19    3.90
   5  12  -6   33.33    3.23
   5  12   6   36.76    2.97
  -5  12  -7   41.89    3.62
  -5  12   7   38.19    3.50
   5  12  -7   45.60    3.50
   5  12   7   36.01    2.95
  -5  12  -8    0.33    3.60
  -5  12   8    0.74    3.60
   5  12  -8   -1.08    3.33
   5  12   8   -4.30    3.17
  -5  12  -9   37.06    3.84
  -5  12   9   40.00    4.27
   5  12  -9   34.80    3.73
   5  12   9   35.41    3.74
  -5  12 -10   17.40    3.77
  -5  12  10   25.79    4.04
   5  12 -10   12.89    3.74
   5  12  10   25.92    3.62
  -5  12 -11    6.77    3.62
  -5  12  11   13.22    4.21
   5  12 -11   23.81    3.95
   5  12  11   18.55    3.63
  -5  12 -12    4.12    3.82
  -5  12  12   -0.83    4.06
   5  12 -12   -1.39    3.80
   5  12  12    0.26    3.38
  -5  12 -13   -1.19    3.92
  -5  12  13   -1.90    4.32
   5  12 -13    6.22    3.79
   5  12  13   -1.60    3.57
  -5  12 -14    2.07    3.97
  -5  12  14    8.42    4.52
   5  12 -14   13.93    4.29
   5  12  14   18.17    3.86
  -5  12 -15   27.00    4.54
  -5  12  15   35.83    5.24
   5  12 -15   28.81    4.52
   5  12  15   27.29    4.27
  -5  12 -16    5.85    4.81
  -5  12  16    8.54    5.11
   5  12 -16   -4.59    4.25
   5  12  16    7.23    3.80
  -5  12 -17   21.83    5.04
  -5  12  17   23.74    5.51
   5  12 -17    9.65    4.74
   5  12  17    6.72    4.47
  -5  12 -18    9.60    4.86
  -5  12  18   -5.78    5.21
   5  12 -18   -0.11    4.64
   5  12  18   -4.60    4.30
  -5  12 -19   15.32    5.31
  -5  12  19    1.96    5.87
   5  12 -19    4.71    4.99
   5  12  19    1.59    4.55
  -5  12 -20   -2.21    5.80
  -5  12  20  -17.68    5.79
   5  12 -20    7.30    5.41
   5  12  20    4.11    4.53
  -5  12 -21    5.99    6.29
  -5  12  21    5.73    6.31
   5  12 -21   -1.02    5.56
   5  12  21    0.15    5.00
  -5  12 -22   -2.97    6.53
  -5  12  22   -9.52    6.17
   5  12 -22   10.44    5.61
   5  12  22   11.08    4.99
  -5  12 -23   -2.35    7.16
  -5  12  23    7.65    7.08
   5  12 -23   16.74    6.91
   5  12  23    9.31    5.20
  -5  12 -24   -9.63    7.75
  -5  12  24   -8.31    6.18
  -5  13   0   -4.32    3.35
   5  13   0   -2.49    2.95
  -5  13  -1   29.02    3.72
  -5  13   1   29.60    3.75
   5  13  -1   29.50    3.31
   5  13   1   28.62    3.22
  -5  13  -2   -1.11    3.48
  -5  13   2    0.23    3.56
   5  13  -2   -2.44    3.28
   5  13   2   -1.68    2.92
  -5  13  -3    2.20    3.75
  -5  13   3   -2.19    3.45
   5  13  -3   -0.27    3.17
   5  13   3    0.36    2.82
  -5  13  -4   17.35    3.44
  -5  13   4   18.49    3.51
   5  13  -4   14.14    3.25
   5  13   4   17.65    2.95
  -5  13  -5   17.18    3.73
  -5  13   5   19.01    3.67
   5  13  -5   22.06    3.53
   5  13   5   20.53    3.11
  -5  13  -6   17.20    3.70
  -5  13   6   14.16    3.67
   5  13  -6   15.86    3.38
   5  13   6   16.12    3.14
  -5  13  -7   34.83    4.06
  -5  13   7   33.55    3.78
   5  13  -7   37.89    3.37
   5  13   7   23.61    3.28
  -5  13  -8   -1.83    3.54
  -5  13   8  -10.58    3.42
   5  13  -8   -1.17    3.42
   5  13   8    0.04    3.16
  -5  13  -9   -1.60    3.34
  -5  13   9    2.58    3.73
   5  13  -9   -6.81    3.17
   5  13   9    1.59    3.47
  -5  13 -10    2.32    3.40
  -5  13  10   -4.41    3.96
   5  13 -10    0.44    3.60
   5  13  10    4.70    3.53
  -5  13 -11   25.05    3.89
  -5  13  11   13.58    4.11
   5  13 -11   11.64    3.72
   5  13  11   18.14    3.93
  -5  13 -12   10.78    3.82
  -5  13  12   22.12    4.56
   5  13 -12    8.61    4.08
   5  13  12   18.13    3.82
  -5  13 -13    5.91    4.00
  -5  13  13    8.39    4.15
   5  13 -13    8.83    3.93
   5  13  13    7.72    3.63
  -5  13 -14    6.34    4.22
  -5  13  14    3.48    4.57
   5  13 -14    7.51    4.23
   5  13  14    4.94    3.58
  -5  13 -15   12.64    4.26
  -5  13  15   -2.22    4.82
   5  13 -15    7.37    4.39
   5  13  15    2.88    3.72
  -5  13 -16    9.86    4.78
  -5  13  16    8.58    5.08
   5  13 -16    1.63    4.42
   5  13  16   11.49    4.09
  -5  13 -17   10.58    5.09
  -5  13  17    1.22    5.26
   5  13 -17   10.76    4.85
   5  13  17    4.45    4.14
  -5  13 -18   12.46    5.13
  -5  13  18    1.46    5.75
   5  13 -18    5.12    5.08
   5  13  18    9.97    4.61
  -5  13 -19   -0.58    5.44
  -5  13  19   -5.55    5.48
   5  13 -19   -5.29    5.04
   5  13  19    2.65    4.56
  -5  13 -20   21.84    6.02
  -5  13  20    6.46    6.15
   5  13 -20    7.35    5.33
   5  13  20   11.52    4.97
  -5  13 -21  -17.89    6.29
  -5  13  21    4.18    6.43
   5  13 -21   -9.84    5.35
   5  13  21   -0.73    5.02
  -5  13 -22   -2.87    6.49
  -5  13  22    8.66    6.28
   5  13 -22    7.69    6.14
   5  13  22    5.17    5.06
  -5  13 -23   -7.02    7.38
  -5  13  23    1.31    7.28
   5  13 -23   -7.65    6.49
   5  13  23    1.77    5.59
  -5  14   0    0.32    3.34
   5  14   0   -1.50    2.89
  -5  14  -1  122.42    4.68
  -5  14   1  129.20    4.86
  -5  14   1  130.33    4.93
   5  14  -1  125.55    4.42
   5  14   1  125.50    4.40
  -5  14  -2   32.89    4.14
  -5  14   2   37.38    3.81
   5  14  -2   38.95    3.30
   5  14   2   33.62    3.33
  -5  14  -3   33.86    4.14
  -5  14   3   28.90    3.91
   5  14  -3   28.80    3.57
   5  14   3   20.45    3.07
  -5  14  -4   64.13    3.74
  -5  14   4   52.91    3.80
   5  14  -4   54.99    3.56
   5  14   4   50.37    3.22
  -5  14  -5   18.26    3.96
  -5  14   5   16.95    3.82
   5  14  -5   18.12    3.42
   5  14   5   17.79    3.20
  -5  14  -6   14.65    3.72
  -5  14   6    8.43    3.79
   5  14  -6    8.22    3.47
   5  14   6    7.51    3.01
  -5  14  -7   29.33    3.79
  -5  14   7   35.15    4.12
   5  14  -7   20.53    3.62
   5  14   7   26.83    3.55
  -5  14  -8    6.29    3.50
  -5  14   8    0.79    3.61
   5  14  -8    3.46    3.43
   5  14   8    4.00    3.43
  -5  14  -9   13.79    3.63
  -5  14   9   11.97    3.80
   5  14  -9   11.16    3.80
   5  14   9   17.80    3.56
  -5  14 -10   -3.69    3.58
  -5  14  10   -2.18    3.97
   5  14 -10    3.02    3.66
   5  14  10   -1.39    3.58
  -5  14 -11   11.96    4.00
  -5  14  11    3.17    4.38
   5  14 -11    5.28    3.72
   5  14  11    4.19    3.75
  -5  14 -12   -5.32    3.65
  -5  14  12    1.54    4.33
   5  14 -12    6.69    4.19
   5  14  12    3.36    3.58
  -5  14 -13   13.26    4.37
  -5  14  13   12.81    4.51
   5  14 -13   10.52    4.34
   5  14  13   16.55    3.84
  -5  14 -14    3.73    3.96
  -5  14  14  -10.61    4.53
   5  14 -14    5.34    4.19
   5  14  14   15.20    3.95
  -5  14 -15   21.40    4.78
  -5  14  15   21.50    5.16
   5  14 -15   21.43    4.42
   5  14  15   34.82    4.34
  -5  14 -16   -3.52    4.56
  -5  14  16  -11.16    5.10
   5  14 -16   -3.03    4.52
   5  14  16    7.20    4.20
  -5  14 -17    4.28    5.01
  -5  14  17   -3.89    5.59
   5  14 -17    7.78    4.81
   5  14  17    1.09    4.45
  -5  14 -18   26.28    5.68
  -5  14  18   24.25    6.07
   5  14 -18   22.52    5.52
   5  14  18   29.32    5.16
  -5  14 -19   14.62    5.88
  -5  14  19  -14.65    6.16
   5  14 -19   -8.77    5.15
   5  14  19   -0.73    4.76
  -5  14 -20   45.60    6.69
  -5  14  20   27.16    6.81
   5  14 -20   42.07    6.21
   5  14  20   33.08    5.32
  -5  14 -21   20.53    6.70
  -5  14  21    4.78    6.66
   5  14 -21    0.72    6.03
   5  14  21   -7.77    4.97
  -5  14 -22    2.31    6.85
  -5  14  22    1.81    7.22
   5  14 -22   -4.46    6.22
   5  14  22   -0.45    5.31
  -5  15   0   -1.96    3.47
   5  15   0   -0.55    3.08
  -5  15  -1    3.61    3.82
  -5  15   1    5.27    3.81
   5  15  -1   -3.53    3.05
   5  15   1   -0.34    3.01
  -5  15  -2    2.34    3.89
  -5  15   2    4.18    3.70
   5  15  -2   -1.23    3.41
   5  15   2    1.35    3.01
  -5  15  -3    0.18    3.35
  -5  15   3   11.19    4.14
   5  15  -3    1.26    3.43
   5  15   3    2.17    3.01
  -5  15  -4    2.16    3.75
  -5  15   4    1.17    3.73
   5  15  -4    3.53    3.36
   5  15   4    4.47    3.04
  -5  15  -5    7.93    3.78
  -5  15   5    5.79    3.65
   5  15  -5    6.63    3.55
   5  15   5    4.83    3.10
  -5  15  -6    0.35    3.58
  -5  15   6    6.01    3.74
   5  15  -6   13.02    3.58
   5  15   6   -0.38    3.21
  -5  15  -7    2.82    3.53
  -5  15   7    2.58    3.91
   5  15  -7   -3.60    3.39
   5  15   7    6.15    3.28
  -5  15  -8   39.20    3.81
  -5  15   8   36.82    4.30
   5  15  -8   49.57    3.72
   5  15   8   35.36    3.96
  -5  15  -9    8.70    3.70
  -5  15   9    7.74    4.19
   5  15  -9    8.44    3.70
   5  15   9    3.73    3.75
  -5  15 -10   16.62    3.96
  -5  15  10    8.57    4.14
   5  15 -10   17.62    4.09
   5  15  10   18.87    3.98
  -5  15 -11   16.05    3.98
  -5  15  11   17.76    4.62
   5  15 -11   22.41    4.25
   5  15  11   17.54    4.00
  -5  15 -12    0.38    3.75
  -5  15  12   -2.43    4.32
   5  15 -12    2.03    4.14
   5  15  12    0.01    3.86
  -5  15 -13   21.62    4.13
  -5  15  13   13.42    4.94
   5  15 -13    8.75    4.48
   5  15  13   18.00    3.96
  -5  15 -14   14.15    4.57
  -5  15  14    1.04    4.95
   5  15 -14    0.90    4.46
   5  15  14   12.92    4.10
  -5  15 -15    4.92    4.53
  -5  15  15   -5.78    4.98
   5  15 -15    6.48    4.68
   5  15  15    0.79    4.15
  -5  15 -16    8.65    4.93
  -5  15  16    5.43    5.15
   5  15 -16    8.73    4.90
   5  15  16   -2.12    4.52
  -5  15 -17   12.58    5.26
  -5  15  17   11.05    5.77
   5  15 -17    4.45    4.95
   5  15  17    0.37    4.62
  -5  15 -18    6.23    5.75
  -5  15  18    3.75    5.87
   5  15 -18    6.62    5.28
   5  15  18    2.16    4.69
  -5  15 -19    5.91    5.95
  -5  15  19    1.48    6.48
   5  15 -19   -6.99    5.52
   5  15  19   -4.64    4.82
  -5  15 -20    0.28    6.39
  -5  15  20   -5.80    6.47
   5  15 -20   -8.58    5.67
   5  15  20   -1.00    4.98
  -5  15 -21  -11.46    6.82
  -5  15  21   -5.88    7.22
   5  15 -21    0.96    5.84
   5  15  21   -2.10    5.30
  -5  16   0   -2.95    3.49
   5  16   0   -5.78    3.05
  -5  16  -1   64.51    4.31
  -5  16   1   71.19    3.99
   5  16  -1   71.65    3.62
   5  16   1   78.52    3.75
  -5  16  -2   23.61    4.07
  -5  16   2   25.03    4.16
  -5  16   2   14.20    4.23
   5  16  -2   13.22    3.28
   5  16   2   24.69    3.21
  -5  16  -3   25.05    3.80
  -5  16   3   31.95    3.98
   5  16  -3   23.78    3.71
   5  16   3   29.72    3.28
  -5  16  -4   30.63    3.95
  -5  16   4   32.46    4.19
   5  16  -4   17.79    3.84
   5  16   4   24.68    3.33
  -5  16  -5   56.50    3.86
  -5  16   5   49.12    4.17
   5  16  -5   49.40    3.73
   5  16   5   47.84    3.33
  -5  16  -6   -1.49    3.69
  -5  16   6    0.37    3.73
   5  16  -6    6.64    3.57
   5  16   6    0.75    3.33
  -5  16  -7   49.41    3.60
  -5  16   7   57.27    4.37
   5  16  -7   64.74    4.02
   5  16   7   65.05    3.91
  -5  16  -8   38.31    3.94
  -5  16   8   40.82    4.55
   5  16  -8   38.86    4.10
   5  16   8   37.77    4.09
  -5  16  -9   31.39    3.96
  -5  16   9   35.85    4.50
   5  16  -9   43.38    3.83
   5  16   9   36.77    4.24
  -5  16 -10   59.91    4.11
  -5  16  10   54.68    4.60
   5  16 -10   43.38    4.16
   5  16  10   51.48    3.98
  -5  16 -11   39.10    3.98
  -5  16  11   51.18    5.05
   5  16 -11   45.45    4.65
   5  16  11   65.31    4.30
  -5  16 -12   25.59    4.34
  -5  16  12   29.70    5.03
   5  16 -12   25.92    4.60
   5  16  12   35.19    4.49
  -5  16 -13   13.28    3.96
  -5  16  13    2.34    4.74
   5  16 -13    6.91    4.38
   5  16  13   18.45    4.14
  -5  16 -14   16.60    4.72
  -5  16  14   -0.39    5.33
   5  16 -14    6.71    4.68
   5  16  14   -1.10    4.15
  -5  16 -15    0.13    4.47
  -5  16  15    3.42    5.05
   5  16 -15    3.08    4.90
   5  16  15    7.00    4.65
  -5  16 -16    6.15    4.91
  -5  16  16    0.08    5.59
   5  16 -16    4.56    5.04
   5  16  16    0.63    4.63
  -5  16 -17    7.43    5.40
  -5  16  17    1.22    5.41
   5  16 -17  -11.99    4.71
   5  16  17   11.67    4.70
  -5  16 -18   19.95    6.07
  -5  16  18    9.23    5.93
   5  16 -18   21.17    5.66
   5  16  18   25.85    5.35
  -5  16 -19    8.41    6.18
  -5  16  19    4.35    6.20
   5  16 -19   19.52    5.72
   5  16  19   18.63    5.38
  -5  16 -20    9.20    6.61
  -5  16  20   41.09    6.92
   5  16 -20   10.45    6.03
   5  16  20   30.37    5.63
  -5  17   0   -0.96    3.92
  -5  17  -1   -0.17    3.88
  -5  17   1    4.75    3.83
  -5  17  -2    9.42    3.61
  -5  17   2    8.70    3.99
  -5  17  -3   -2.50    3.87
  -5  17   3   -1.89    3.91
  -5  17  -4    8.21    4.02
  -5  17   4    8.33    4.13
  -5  17  -5   -1.36    3.50
  -5  17   5    6.39    4.32
   5  17   5   -1.20    3.36
  -5  17  -6    4.34    3.56
  -5  17   6    0.96    4.15
   5  17  -6   -0.30    3.67
   5  17   6    1.76    3.65
  -5  17  -7   17.00    3.77
  -5  17   7   15.69    4.58
   5  17  -7   11.26    3.85
   5  17   7    7.40    3.90
  -5  17  -8    3.20    3.71
  -5  17   8    1.89    4.10
   5  17  -8   -0.15    3.83
   5  17   8    1.44    3.92
  -5  17  -9   13.32    3.84
  -5  17   9    9.98    4.31
   5  17  -9   17.55    4.03
   5  17   9   12.71    4.13
  -5  17 -10    0.80    3.80
  -5  17  10   -6.18    4.26
   5  17 -10    4.85    4.19
   5  17  10    5.23    3.85
  -5  17 -11    0.89    3.94
  -5  17  11   -0.85    4.69
   5  17 -11   -1.88    4.10
   5  17  11    2.43    3.81
  -5  17 -12    5.16    3.99
  -5  17  12   -1.28    4.87
   5  17 -12   -5.76    4.28
   5  17  12    6.57    4.01
  -5  17 -13    2.45    4.37
  -5  17  13    3.44    5.07
   5  17 -13   -4.95    4.49
   5  17  13   -1.16    4.10
  -5  17 -14    7.65    4.69
  -5  17  14   -3.55    5.34
   5  17 -14    0.46    4.73
   5  17  14   -1.68    4.49
  -5  17  15    8.35    5.83
   5  17 -15    0.30    4.87
   5  17  15   -0.62    4.61
  -5  17 -16    9.77    5.31
  -5  17  16    7.69    6.05
   5  17 -16    1.90    5.30
   5  17  16   14.04    5.11
  -5  17 -17   -4.72    5.72
  -5  17  17    4.73    5.95
   5  17 -17    2.91    5.31
   5  17  17   14.30    5.32
  -5  17 -18    9.76    6.30
  -5  17  18    3.59    6.32
   5  17 -18   -1.26    5.65
   5  17  18    3.02    5.19
  -5  17 -19  -11.67    6.33
  -5  17  19  -22.66    6.02
   5  17 -19  -14.06    5.66
   5  17  19    8.51    5.49
  -5  18   7    5.09    4.52
  -5  18   8    2.36    4.39
  -5  18  -9   -1.63    3.97
  -5  18   9    7.58    4.65
  -5  18 -10   44.56    4.60
  -5  18  10   40.54    5.22
   5  18  10   52.72    4.02
  -5  18 -11   -0.75    4.26
  -5  18  11    1.77    4.98
   5  18 -11   -2.61    4.38
   5  18  11    8.14    4.44
  -5  18 -12   47.92    4.97
  -5  18  12   41.53    5.70
   5  18 -12   37.06    5.22
   5  18  12   36.90    4.67
  -5  18 -13    4.55    4.56
  -5  18  13   -7.30    5.23
   5  18 -13    1.22    4.96
   5  18  13    3.29    4.61
  -5  18 -14    8.51    4.98
  -5  18  14   -1.50    5.55
   5  18 -14    0.21    4.97
   5  18  14    5.09    4.77
  -5  18 -15    4.25    5.45
  -5  18  15   -2.20    5.76
   5  18 -15    2.50    5.16
   5  18  15   -6.20    4.96
  -5  18 -16    9.62    5.79
  -5  18  16   11.07    6.28
   5  18 -16   10.30    5.44
   5  18  16   11.60    5.33
  -5  18 -17   -2.35    5.94
  -5  18  17    1.50    6.47
   5  18 -17    4.33    5.79
   5  18  17    1.98    5.24
  -5  19  12    9.96    5.08
  -5  19  13    7.60    5.78
  -5  19 -14   -6.49    5.46
  -5  19  14    4.79    5.85
   5  19  14   -6.50    5.14
  -5  19 -15   -1.17    5.56
  -5  19  15   20.58    6.47
   5  19  15    2.41    5.33
  -5  19 -16   -8.84    6.05
  -5  19  16    2.24    6.55
   5  19 -16  -10.78    5.63
   5  19  16    2.24    5.57
  -6   0   0  407.32    9.58
   6   0   0  449.72   10.35
  -6   0  -1   -4.01    3.61
  -6   0  -1    0.20    3.36
  -6   0   1    1.36    3.07
   6   0  -1   -0.80    2.91
   6   0   1    1.41    3.06
  -6   0  -2  383.65    9.19
   6   0  -2  359.85    8.77
   6   0   2  357.92    8.54
  -6   0  -3    1.17    3.22
  -6   0   3   -5.96    3.34
   6   0  -3   -4.27    3.05
   6   0   3   -0.92    2.85
  -6   0  -4   35.62    3.87
  -6   0   4   41.16    3.37
   6   0  -4   38.02    3.24
   6   0   4   40.49    3.18
  -6   0  -5    2.22    3.45
  -6   0   5   -3.85    3.21
   6   0  -5   -2.19    2.89
   6   0   5   -4.99    3.14
  -6   0  -6    6.92    3.28
  -6   0   6   -2.23    3.37
   6   0  -6   -3.08    2.96
   6   0   6    1.76    2.79
  -6   0  -7   -0.70    3.38
  -6   0   7    2.21    3.18
   6   0  -7    0.29    3.31
   6   0   7   -1.63    2.91
  -6   0   8  131.73    4.93
   6   0  -8  131.72    4.92
   6   0   8  130.14    4.64
  -6   0  -9   -2.03    3.31
  -6   0   9   -1.65    3.23
   6   0  -9   -3.67    2.95
   6   0   9    0.16    3.04
  -6   0 -10    0.41    3.59
  -6   0  10   -4.70    3.24
   6   0 -10   -4.70    3.52
   6   0  10    0.91    3.02
  -6   0 -11    2.97    3.78
  -6   0  11   -3.56    3.26
   6   0 -11   -1.40    3.50
   6   0  11   -1.70    3.36
  -6   0 -12   84.03    4.49
  -6   0  12   83.22    4.38
   6   0 -12   91.83    4.76
   6   0  12   87.27    4.15
  -6   0 -13    1.71    3.85
  -6   0  13   -5.00    3.42
   6   0 -13   -1.78    3.58
   6   0  13    3.21    3.78
  -6   0 -14  127.11    5.45
  -6   0  14  131.29    5.41
   6   0 -14  127.89    5.39
   6   0  14  125.88    5.15
  -6   0 -15    2.04    4.66
  -6   0  15   -5.46    4.24
   6   0 -15    3.14    4.16
   6   0  15   -0.23    4.10
  -6   0 -16  184.84    6.98
  -6   0  16  156.06    6.26
   6   0 -16  157.87    6.53
   6   0  16  174.40    6.42
  -6   0 -17    5.33    4.91
  -6   0  17   -4.15    4.38
   6   0 -17   -1.08    5.00
   6   0  17   -2.91    4.08
  -6   0 -18  142.18    6.56
  -6   0  18  141.99    6.58
   6   0  18  144.92    6.07
  -6   0 -19    5.74    5.13
  -6   0  19    5.74    4.83
   6   0 -19  -16.89    5.31
   6   0  19    5.03    4.68
  -6   0 -20    7.60    5.59
  -6   0  20   16.83    5.24
   6   0 -20    3.07    5.63
   6   0  20   12.04    4.79
  -6   0 -21  -12.97    5.49
  -6   0  21    6.09    5.28
   6   0 -21    6.21    5.80
   6   0  21   11.82    5.33
  -6   0 -22   15.45    6.02
  -6   0  22   -8.35    5.75
   6   0 -22   -0.98    5.45
   6   0  22    1.28    5.68
  -6   0 -23  -11.74    6.24
  -6   0  23   -3.16    5.83
   6   0 -23   -3.63    6.25
   6   0  23   -0.02    6.05
  -6   0 -24    0.80    7.46
   6   0 -24   -4.11    6.03
   6   0  24    3.60    6.90
  -6   0 -25   -3.37    6.96
   6   0 -25   17.53    6.64
[truncated: 1,735,039 more chars]
