# Supplementary material for: Syntheses and crystal structure of a (2,6-diiso­propyldi­naphtho­[2,1-d:1′,2′-f][1,3]dithiepin-4-yl)(phen­yl)methanol atropisomer
Source: Acta Crystallogr E Crystallogr Commun. 2023 Feb 28;79(Pt 3):241–5. doi: 10.1107/S2056989023001706 (PMC9993907; doi:10.1107/S2056989023001706)
Supplement: Supplementary file 2 [file e-79-00241-Isup2.hkl]

data_I                                                                          
_shelx_title ' shelxt_a.res in Pbca'                                            
_shelx_refln_list_code          4                                               
_shelx_F_calc_maximum      326.78                                               
_exptl_crystal_F_000      2208.00                                               
_reflns_d_resolution_high  0.8012                                               
                                                                                
loop_                                                                           
 _space_group_symop_operation_xyz                                               
 'x, y, z'                                                                      
 '-x+1/2, -y, z+1/2'                                                            
 '-x, y+1/2, -z+1/2'                                                            
 'x+1/2, -y+1/2, -z'                                                            
 '-x, -y, -z'                                                                   
 'x-1/2, y, -z-1/2'                                                             
 'x, -y-1/2, z-1/2'                                                             
 '-x-1/2, y-1/2, z'                                                             
                                                                                
_cell_length_a    11.8743                                                       
_cell_length_b    19.5787                                                       
_cell_length_c    24.3737                                                       
_cell_angle_alpha  90.000                                                       
_cell_angle_beta   90.000                                                       
_cell_angle_gamma  90.000                                                       
                                                                                
_shelx_F_squared_multiplier     1.000                                           
                                                                                
loop_                                                                           
 _refln_index_h                                                                 
 _refln_index_k                                                                 
 _refln_index_l                                                                 
 _refln_F_squared_calc                                                          
 _refln_F_squared_meas                                                          
 _refln_F_squared_sigma                                                         
 _refln_observed_status                                                         
   2   0   0       3330.17       3413.83        46.54 o                         
   4   0   0      11458.14      12715.07       116.70 o                         
   6   0   0      16447.71      15974.14       199.33 o                         
   8   0   0      11795.42      11557.21       157.17 o                         
  10   0   0       2618.62       2603.93       145.10 o                         
  12   0   0        704.97        702.49       162.60 o                         
  14   0   0        159.70       -110.82       321.23 o                         
   2   1   0      10305.08       9910.91        59.28 o                         
   4   1   0      40140.09      37212.29       213.64 o                         
   6   1   0       2401.28       2541.40        36.71 o                         
   8   1   0          3.38        -41.08        41.08 o                         
  10   1   0        148.72         53.14        60.92 o                         
  12   1   0       1999.35       1802.04       101.90 o                         
  14   1   0        414.68        212.12       108.77 o                         
   2   2   0      27629.89      26604.99       190.49 o                         
   4   2   0       1950.12       1896.70        41.63 o                         
   6   2   0         51.69         60.78        29.33 o                         
   8   2   0       1718.46       1801.69        64.68 o                         
  10   2   0         38.35         19.69        54.86 o                         
  12   2   0        656.02        993.69        90.95 o                         
  14   2   0        374.34        248.13       117.60 o                         
   2   3   0      41202.87      40313.87       260.32 o                         
   4   3   0       2843.77       2739.93        44.56 o                         
   6   3   0       1084.14       1286.73        37.59 o                         
   8   3   0        213.03        254.18        48.40 o                         
  10   3   0         94.25         33.05        56.15 o                         
  12   3   0        179.35        222.07        87.61 o                         
  14   3   0          1.08       -102.00       102.00 o                         
   0   4   0      97186.64      91750.42      1665.83 o                         
   2   4   0       2441.47       2284.06        40.09 o                         
   4   4   0       1530.90       1532.15        31.83 o                         
   6   4   0       7093.83       7655.20        67.78 o                         
   8   4   0        534.75        475.51        43.91 o                         
  10   4   0         12.34        107.27        64.90 o                         
  12   4   0         23.57         82.74        84.12 o                         
  14   4   0        590.24        569.93       135.35 o                         
   2   5   0       2186.25       2229.95        27.37 o                         
   4   5   0        889.48        799.45        29.45 o                         
   6   5   0        964.47        978.99        37.49 o                         
   8   5   0        911.41        931.13        46.24 o                         
  10   5   0       1639.99       1865.27        74.73 o                         
  12   5   0        225.46        370.88        86.72 o                         
  14   5   0          3.67        208.11       117.33 o                         
   0   6   0       1904.03       1972.81       106.78 o                         
   2   6   0       8181.51       8298.85        60.20 o                         
   4   6   0        329.34        422.90        31.36 o                         
   6   6   0       1211.24       1173.43        38.83 o                         
   8   6   0       7521.24       7015.96       109.53 o                         
  10   6   0        910.40       1055.46        87.14 o                         
  12   6   0         25.44        -87.43        87.43 o                         
  14   6   0        616.93        749.74       117.35 o                         
   2   7   0       6998.25       7534.37        50.66 o                         
   4   7   0       2437.30       3150.46        38.88 o                         
   6   7   0       2663.57       2651.40        45.36 o                         
   8   7   0        114.00        154.82        50.22 o                         
  10   7   0       1569.56       1590.34        71.65 o                         
  12   7   0        571.15        991.15        99.72 o                         
  14   7   0          5.25        -39.71       110.47 o                         
   0   8   0       1131.18       1137.01       109.30 o                         
   2   8   0      11255.84      11500.13        92.15 o                         
   4   8   0        206.42        199.08        29.60 o                         
   6   8   0        112.51        149.63        40.19 o                         
   8   8   0       1069.82       1081.81        72.65 o                         
  10   8   0       1232.93       1289.28        65.30 o                         
  12   8   0        124.96         64.86       110.79 o                         
   2   9   0        829.10        747.09        24.75 o                         
   4   9   0       7224.25       6874.75        57.36 o                         
   6   9   0       2338.81       2229.13        47.13 o                         
   8   9   0        120.82         90.87        47.46 o                         
  10   9   0          1.14        -66.60        66.60 o                         
  12   9   0        829.43        845.98       109.62 o                         
   0  10   0       1179.26       1132.68       116.88 o                         
   2  10   0       1506.97       1448.40        32.77 o                         
   4  10   0        728.72        865.97        39.29 o                         
   6  10   0         94.23        160.95        42.09 o                         
   8  10   0        643.66        655.21        56.39 o                         
  10  10   0         52.87         33.11        63.27 o                         
  12  10   0         11.30         80.41       151.61 o                         
   2  11   0       2265.83       2162.23        35.99 o                         
   4  11   0       1233.23       1376.56        44.01 o                         
   6  11   0        140.61        176.01        49.21 o                         
   8  11   0          9.68        -53.72        53.72 o                         
  10  11   0        133.69        -58.34        71.54 o                         
  12  11   0        283.19        173.87       196.41 o                         
   0  12   0          0.05        -65.29       112.55 o                         
   2  12   0       5016.55       4877.08        64.47 o                         
   4  12   0        831.94        786.03        43.70 o                         
   6  12   0        253.63         98.86        51.00 o                         
   8  12   0        439.17        359.64        67.70 o                         
  10  12   0        699.67        776.01        84.32 o                         
  12  12   0         19.45       -124.22       124.22 o                         
   2  13   0        146.89        142.48        25.10 o                         
   4  13   0        248.37        246.46        47.48 o                         
   6  13   0        257.16        160.36        57.43 o                         
   8  13   0        313.80        294.08        89.38 o                         
  10  13   0        484.80        410.64        82.43 o                         
  12  13   0         27.86       -101.54       125.33 o                         
   0  14   0       6692.51       6567.39       218.96 o                         
   2  14   0        445.56        489.68        29.64 o                         
   4  14   0       1661.55       1819.84        58.84 o                         
   6  14   0        324.91        322.75        58.81 o                         
   8  14   0       2479.89       2516.30        80.05 o                         
  10  14   0       1017.45       1196.37       151.27 o                         
  12  14   0         48.51       -133.08       133.08 o                         
   2  15   0       4115.14       4049.88        73.48 o                         
   4  15   0       5911.79       5912.93       108.99 o                         
   6  15   0       6255.40       6074.89        94.93 o                         
   8  15   0         99.48        -36.61        69.59 o                         
  10  15   0        777.68        607.26        95.16 o                         
   0  16   0       9098.16       8579.16       266.22 o                         
   2  16   0        501.72        534.62       100.86 o                         
   4  16   0        281.50        335.41        58.10 o                         
   6  16   0       2315.69       2133.53        70.16 o                         
   8  16   0       2046.41       2219.28       166.75 o                         
  10  16   0        457.78        503.72       142.29 o                         
   2  17   0       1879.65       1835.37        56.56 o                         
   4  17   0        978.44       1030.51        77.78 o                         
   6  17   0        119.49        107.03        65.11 o                         
   8  17   0         34.81        138.02        79.57 o                         
  10  17   0        325.05        235.82       102.71 o                         
   0  18   0       6275.90       5654.39       231.23 o                         
   2  18   0         90.18         49.88        52.31 o                         
   4  18   0          4.06        -54.45        69.02 o                         
   6  18   0         78.56        187.14        91.21 o                         
   8  18   0        105.71         90.30       110.59 o                         
   2  19   0        245.19        275.36        85.33 o                         
   4  19   0        830.35        930.93       129.72 o                         
   6  19   0         30.29        137.98       157.51 o                         
   8  19   0         85.44        105.90       101.04 o                         
   0  20   0       1889.21       1468.16       222.57 o                         
   2  20   0        364.50        313.35       195.92 o                         
   4  20   0          0.40        -20.38        95.53 o                         
   6  20   0        171.76        140.53        98.92 o                         
   8  20   0        779.31        842.48       161.34 o                         
   2  21   0       1556.94       1682.12        65.94 o                         
   4  21   0       1724.77       1706.19       229.04 o                         
   6  21   0        391.37        183.23       104.03 o                         
   2  22   0         10.50        -11.99       124.37 o                         
   4  22   0          9.19        -91.06        91.06 o                         
   6  22   0         66.21         -2.70       164.99 o                         
   2  23   0        974.59       1088.77       140.57 o                         
   4  23   0        231.95        250.91        97.65 o                         
   2  24   0          1.96        -31.65       133.85 o                         
   1   1   1      29363.92      21765.20       442.62 o                         
   2   1   1       3921.90       3927.86        22.73 o                         
   3   1   1       5140.82       4956.41        32.94 o                         
   4   1   1       2667.86       2692.65        21.15 o                         
   5   1   1       6640.17       7074.99        38.70 o                         
   6   1   1        179.22        151.28        20.91 o                         
   7   1   1        282.67        230.46        22.33 o                         
   8   1   1        806.14        969.47        39.74 o                         
   9   1   1        981.91        995.42        43.68 o                         
  10   1   1        158.87        210.46        39.42 o                         
  11   1   1       1641.66       1749.14        75.75 o                         
  12   1   1        226.49         99.61        51.95 o                         
  13   1   1          6.33         24.61        65.52 o                         
  14   1   1          2.08        -17.73        76.00 o                         
   0   2   1      32415.53      29175.20       537.48 o                         
   1   2   1        393.05        442.00        12.24 o                         
   2   2   1       2805.98       2885.62        22.18 o                         
   3   2   1       4595.40       4598.49        47.78 o                         
   4   2   1       3992.68       4278.89        29.64 o                         
   5   2   1         28.92        -14.11        18.70 o                         
   6   2   1        325.79        443.93        22.29 o                         
   7   2   1       1642.84       1593.28        29.04 o                         
   8   2   1         66.03         49.50        29.30 o                         
   9   2   1        192.94        192.71        39.47 o                         
  10   2   1          9.58         -3.00        40.94 o                         
  11   2   1        617.26        732.41        50.85 o                         
  12   2   1        523.63        443.52        60.08 o                         
  13   2   1        556.23        606.83        90.12 o                         
  14   2   1        161.80        -75.68        75.68 o                         
   1   3   1       1163.61       1192.97        17.50 o                         
   2   3   1      37712.66      36988.11       205.75 o                         
   3   3   1      14573.00      13807.56        65.41 o                         
   4   3   1       5787.41       5776.71        36.25 o                         
   5   3   1      16629.45      16134.95        84.96 o                         
   6   3   1        607.09        744.63        29.75 o                         
   7   3   1        118.85        131.07        25.50 o                         
   8   3   1         76.08         57.32        29.15 o                         
   9   3   1         64.76         23.52        35.30 o                         
  10   3   1         92.77        -15.12        46.45 o                         
  11   3   1        551.94        527.42        55.24 o                         
  12   3   1        118.58        115.97        75.55 o                         
  13   3   1         42.55        -68.79        68.79 o                         
  14   3   1        144.18          3.93        74.25 o                         
   0   4   1      57727.32      53252.24       822.95 o                         
   1   4   1      10797.06      10552.18        60.03 o                         
   2   4   1       7170.60       6893.11        38.98 o                         
   3   4   1       7643.11       7374.57        39.81 o                         
   4   4   1        913.15       1050.42        21.62 o                         
   5   4   1       1392.05       1587.62        37.00 o                         
   6   4   1       2362.55       2639.32        38.93 o                         
   7   4   1         37.52         15.01        25.97 o                         
   8   4   1        423.62        429.43        29.19 o                         
   9   4   1        110.15         77.27        32.71 o                         
  10   4   1          0.09        -24.84        50.41 o                         
  11   4   1        759.80        837.94        69.40 o                         
  12   4   1        272.54        271.48        70.17 o                         
  13   4   1          5.21        -65.89        65.89 o                         
  14   4   1          0.73        -96.29        96.29 o                         
   1   5   1      19749.94      18760.14        99.36 o                         
   2   5   1       3119.35       3396.33        25.61 o                         
   3   5   1         81.97        153.80        18.17 o                         
   4   5   1       4765.16       4924.05        31.54 o                         
   5   5   1       1610.26       1862.08        26.07 o                         
   6   5   1       3796.54       3933.53        34.29 o                         
   7   5   1        249.06        285.28        27.73 o                         
   8   5   1         62.80          0.91        29.17 o                         
   9   5   1        353.29        270.81        37.48 o                         
  10   5   1        306.76        204.40        63.03 o                         
  11   5   1         95.91         92.36        53.67 o                         
  12   5   1        224.19        236.46        61.88 o                         
  13   5   1          0.13        -80.56        80.56 o                         
  14   5   1        107.02         57.04        86.35 o                         
   0   6   1       1047.82       1139.57        27.72 o                         
   1   6   1      31237.41      31331.46       217.06 o                         
   2   6   1       2955.25       3051.53        24.88 o                         
   3   6   1       4759.77       4890.51        28.70 o                         
   4   6   1       3524.39       3992.13        30.03 o                         
   5   6   1       4959.32       4778.40        36.05 o                         
   6   6   1        283.16        409.99        25.58 o                         
   7   6   1        936.11       1007.50        31.65 o                         
   8   6   1        797.06        793.84        41.40 o                         
   9   6   1        356.87        234.03        38.15 o                         
  10   6   1         20.59         -1.45        43.98 o                         
  11   6   1        663.29        572.56        54.52 o                         
  12   6   1         53.28        -33.82        63.78 o                         
  13   6   1        199.18        173.24        70.08 o                         
  14   6   1         34.24        146.92        80.85 o                         
   1   7   1      20985.78      20348.97       134.74 o                         
   2   7   1       2232.52       2334.41        19.73 o                         
   3   7   1       2162.97       2249.29        27.06 o                         
   4   7   1         23.90         25.91        19.48 o                         
   5   7   1        248.05        181.79        23.35 o                         
   6   7   1        132.68        125.53        26.08 o                         
   7   7   1       9999.18       9440.21        68.48 o                         
   8   7   1          1.08         11.56        33.65 o                         
   9   7   1       3365.30       3341.15        48.63 o                         
  10   7   1        138.83         89.16        41.93 o                         
  11   7   1        123.44        141.54        53.59 o                         
  12   7   1        146.25        145.83        74.58 o                         
  13   7   1         46.46         -7.55        72.75 o                         
  14   7   1          7.17        -95.05        95.05 o                         
   0   8   1        925.90        825.35        25.33 o                         
   1   8   1        399.14        389.54        17.93 o                         
   2   8   1        163.93        107.59        14.25 o                         
   3   8   1       1269.62       1142.04        24.65 o                         
   4   8   1         81.51         80.65        21.31 o                         
   5   8   1      20347.19      19181.09       104.76 o                         
   6   8   1        696.67        714.14        28.90 o                         
   7   8   1       4322.74       4235.24        41.97 o                         
   8   8   1       1720.35       1698.53        43.20 o                         
   9   8   1       3342.48       3277.30        56.07 o                         
  10   8   1         27.24         -4.56        41.77 o                         
  11   8   1        812.61        950.62       105.37 o                         
  12   8   1          0.38         61.94        67.51 o                         
  13   8   1       1686.55       2046.17        82.31 o                         
   1   9   1      10414.63      10069.34        63.42 o                         
   2   9   1       2126.72       2314.56        28.57 o                         
   3   9   1       1152.25       1035.81        33.91 o                         
   4   9   1        459.28        493.83        22.25 o                         
   5   9   1       3361.09       3546.52        34.11 o                         
   6   9   1        223.80        231.56        28.83 o                         
   7   9   1        189.17        151.49        36.98 o                         
   8   9   1        371.37        387.81        36.53 o                         
   9   9   1       1793.93       1967.45        51.07 o                         
  10   9   1       1016.38        944.72        45.77 o                         
  11   9   1        134.76         89.87        55.40 o                         
  12   9   1         38.13         60.48        69.79 o                         
  13   9   1        261.95        152.06        78.31 o                         
   0  10   1        237.10        260.84        26.60 o                         
   1  10   1        278.66        366.69        18.85 o                         
   2  10   1         54.43        123.39        14.39 o                         
   3  10   1        268.83        253.42        18.19 o                         
   4  10   1        533.02        652.28        25.14 o                         
   5  10   1         19.21         13.63        27.27 o                         
   6  10   1         86.43         58.55        29.70 o                         
   7  10   1        206.14        184.35        33.97 o                         
   8  10   1          2.10         28.41        35.63 o                         
   9  10   1        695.06        714.63        45.30 o                         
  10  10   1          1.76         -9.07        41.77 o                         
  11  10   1        405.91        442.43        57.60 o                         
  12  10   1         27.90        -11.59        69.75 o                         
  13  10   1         13.77         44.97        87.59 o                         
   1  11   1       1452.15       1722.11        35.75 o                         
   2  11   1          6.07         17.38        16.38 o                         
   3  11   1       7780.99       7703.85        70.10 o                         
   4  11   1          0.48          5.37        28.20 o                         
   5  11   1          0.32          7.82        31.98 o                         
   6  11   1       1046.58       1179.26        48.68 o                         
   7  11   1        101.60         72.15        36.33 o                         
   8  11   1        109.85         35.45        40.73 o                         
   9  11   1         39.97         65.99        43.14 o                         
  10  11   1          7.76        -49.81        49.81 o                         
  11  11   1        360.60        329.64        60.14 o                         
  12  11   1          0.61        -93.03        93.03 o                         
  13  11   1          9.33        -34.25       106.74 o                         
   0  12   1        115.13         33.07       127.34 o                         
   1  12   1       4519.17       4535.11        58.97 o                         
   2  12   1         16.12          5.31        16.96 o                         
   3  12   1       2852.40       2856.29        43.80 o                         
   4  12   1       1519.67       1557.30        46.79 o                         
   5  12   1        384.54        411.42        36.43 o                         
   6  12   1        418.78        446.27        43.56 o                         
   7  12   1        713.61        738.54        45.02 o                         
   8  12   1        174.62        172.89        46.20 o                         
   9  12   1        415.24        310.08        51.11 o                         
  10  12   1         34.08        -54.50        55.86 o                         
  11  12   1         84.69        -16.10        80.82 o                         
  12  12   1          0.34        -96.14        96.14 o                         
   1  13   1       4966.35       4479.96        68.78 o                         
   2  13   1       1571.42       1656.00        31.80 o                         
   3  13   1       1680.54       1663.82        30.50 o                         
   4  13   1        761.66        771.81        34.87 o                         
   5  13   1       1026.81       1003.01        40.53 o                         
   6  13   1        393.65        392.48        40.94 o                         
   7  13   1       1535.02       1623.68        57.15 o                         
   8  13   1         50.53         22.11        46.23 o                         
   9  13   1        941.98       1022.27        62.91 o                         
  10  13   1          8.40        -30.58        58.78 o                         
  11  13   1        601.26        546.11        69.56 o                         
  12  13   1         47.91        -59.67        91.03 o                         
   0  14   1        508.54        380.94       104.17 o                         
   1  14   1       1884.08       1719.56        77.82 o                         
   2  14   1         84.12         72.23        31.38 o                         
   3  14   1        359.95        371.65        33.38 o                         
   4  14   1          4.73        -32.86        32.86 o                         
   5  14   1       4960.74       4648.31        52.84 o                         
   6  14   1        237.55        294.82        40.07 o                         
   7  14   1         66.93         31.10        42.79 o                         
   8  14   1         37.56        -48.32        48.32 o                         
   9  14   1          2.41        -49.11        59.24 o                         
  10  14   1         19.34          2.70        60.93 o                         
  11  14   1        241.85        338.77        71.46 o                         
  12  14   1         65.17        -47.15        78.00 o                         
   1  15   1        341.96        383.44       110.28 o                         
   2  15   1         88.38         71.78        23.72 o                         
   3  15   1        754.93        765.18        36.32 o                         
   4  15   1         14.77          0.39        33.95 o                         
   5  15   1         49.13         56.15        38.51 o                         
   6  15   1          0.24        -41.14        41.14 o                         
   7  15   1        154.74        130.51        46.86 o                         
   8  15   1         60.83        -22.77        50.36 o                         
   9  15   1         61.27         -8.28        56.65 o                         
  10  15   1         28.42        -63.75        63.75 o                         
  11  15   1         23.78         22.57        72.44 o                         
   0  16   1         60.45        -28.97       118.76 o                         
   1  16   1          9.64        -24.89        32.53 o                         
   2  16   1        873.53        957.47        59.43 o                         
   3  16   1       1871.60       1890.03        52.03 o                         
   4  16   1        649.28        723.93        51.24 o                         
   5  16   1       2795.06       2611.76        67.71 o                         
   6  16   1        427.12        486.37        45.11 o                         
   7  16   1        263.31        300.03        49.13 o                         
   8  16   1         16.78        -58.20        58.20 o                         
   9  16   1         21.50         86.23        59.51 o                         
  10  16   1          1.23        -66.26        66.26 o                         
  11  16   1        189.49        110.43        76.69 o                         
   1  17   1       1352.84       1258.86        39.54 o                         
   2  17   1        155.22        175.44        60.25 o                         
   3  17   1          1.97        -33.39        41.39 o                         
   4  17   1          3.18         14.13        49.52 o                         
   5  17   1         36.07         10.77        46.64 o                         
   6  17   1         58.16         88.75        45.33 o                         
   7  17   1        879.85        826.40        59.23 o                         
   8  17   1          0.83        -53.77        53.77 o                         
   9  17   1        552.31        570.33        63.09 o                         
  10  17   1          0.09        -69.24        69.24 o                         
   0  18   1        146.20        401.96       130.29 o                         
   1  18   1         29.43        -33.56        63.83 o                         
   2  18   1        104.68        107.54        35.84 o                         
   3  18   1         21.68        -36.40        42.87 o                         
   4  18   1          7.76        -22.88        50.81 o                         
   5  18   1        124.64         29.47        54.68 o                         
   6  18   1        304.27        144.39        82.31 o                         
   7  18   1         27.06        -42.10        73.16 o                         
   8  18   1         52.86        -72.99        72.99 o                         
   9  18   1        700.32        629.43        77.88 o                         
   1  19   1        223.31        204.03        45.46 o                         
   2  19   1         85.94         67.88        38.06 o                         
   3  19   1         60.91          6.72        46.66 o                         
   4  19   1         41.67        -70.69        70.69 o                         
   5  19   1         19.27        -47.30        58.30 o                         
   6  19   1        229.19        126.17        85.67 o                         
   7  19   1         52.14        -58.12        87.46 o                         
   8  19   1         30.04        -78.04        78.04 o                         
   9  19   1         32.17        -68.71        89.44 o                         
   0  20   1       4053.82       3779.07        78.94 o                         
   1  20   1        461.50        457.38        30.68 o                         
   2  20   1        890.87        842.92        42.98 o                         
   3  20   1        228.57        147.83        61.49 o                         
   4  20   1         33.28        -28.49        69.96 o                         
   5  20   1         63.60         -0.38        60.98 o                         
   6  20   1         96.77         79.27       108.68 o                         
   7  20   1         27.04        -71.79        71.79 o                         
   8  20   1          6.50        102.79        79.56 o                         
   1  21   1        363.09        476.24        55.70 o                         
   2  21   1        254.86        187.40        72.30 o                         
   3  21   1        367.07        341.70        82.89 o                         
   4  21   1         69.05       -121.94       132.04 o                         
   5  21   1        212.62        263.07        73.87 o                         
   6  21   1         19.28        -83.48        83.48 o                         
   7  21   1          5.67        -76.63        76.63 o                         
   0  22   1        183.11        314.91        52.67 o                         
   1  22   1       1181.17       1182.72       110.83 o                         
   2  22   1         14.55        -52.99        52.99 o                         
   3  22   1       2332.43       2228.02       106.26 o                         
   4  22   1         11.93        -28.19        74.16 o                         
   5  22   1       1443.51       1368.26       152.10 o                         
   6  22   1         72.11         12.77       109.29 o                         
   1  23   1        599.41        896.91       149.49 o                         
   2  23   1          7.14        -55.36        62.59 o                         
   3  23   1        116.79        -47.03       102.71 o                         
   4  23   1         92.19        147.05        65.63 o                         
   1  24   1         19.08        221.85        95.59 o                         
   2  24   1         15.75        -40.13       117.98 o                         
   1   0   2        597.81        866.53        15.70 o                         
   2   0   2       3153.30       2933.59        48.11 o                         
   3   0   2       4123.02       4209.58        36.54 o                         
   4   0   2         30.54         22.03        23.30 o                         
   5   0   2       1154.65        914.76        38.77 o                         
   6   0   2      13435.63      13384.58       130.49 o                         
   7   0   2        541.24        535.66        34.58 o                         
   8   0   2      11852.66      11358.82       110.69 o                         
   9   0   2        212.90        379.79        64.16 o                         
  10   0   2       3241.00       2967.04       110.79 o                         
  11   0   2         11.91         -1.95        61.25 o                         
  12   0   2          9.90        -65.85        68.36 o                         
  13   0   2        192.56        274.41        93.22 o                         
  14   0   2        103.22        433.82       180.87 o                         
   1   1   2      19243.35      18659.32       169.92 o                         
   2   1   2       2808.11       2415.84        18.42 o                         
   3   1   2        132.59        151.03        17.56 o                         
   4   1   2      27972.70      25818.14       108.75 o                         
   5   1   2        588.06        571.80        25.10 o                         
   6   1   2       4135.23       4157.92        32.15 o                         
   7   1   2        722.59        838.55        24.31 o                         
   8   1   2        252.98        257.00        31.67 o                         
   9   1   2        648.19        709.58        40.25 o                         
  10   1   2        534.28        692.20        43.72 o                         
  11   1   2        656.92        889.37        49.77 o                         
  12   1   2       1322.53       1483.14        72.18 o                         
  13   1   2          6.90         31.33        66.46 o                         
  14   1   2        470.62        428.42        92.64 o                         
   0   2   2      12366.45      11849.12       119.54 o                         
   1   2   2      14362.97      13079.66        69.19 o                         
   2   2   2       8167.13       8221.47        40.72 o                         
   3   2   2      19683.94      19420.78        88.27 o                         
   4   2   2       6360.55       6055.77        38.18 o                         
   5   2   2       1044.06       1114.07        28.28 o                         
   6   2   2         66.55         75.67        23.48 o                         
   7   2   2       1687.20       1665.42        38.14 o                         
   8   2   2          9.45        -28.80        28.80 o                         
   9   2   2        139.95         98.84        38.33 o                         
  10   2   2         30.69        -37.90        41.28 o                         
  11   2   2       1000.93       1080.29        50.73 o                         
  12   2   2         12.46        -22.71        57.88 o                         
  13   2   2        478.29        438.02        82.48 o                         
  14   2   2         15.65        -78.63        78.63 o                         
   1   3   2       7198.07       7342.24        57.12 o                         
   2   3   2      15054.75      14739.51        77.07 o                         
   3   3   2       2661.62       2693.72        23.03 o                         
   4   3   2        953.00        983.34        20.45 o                         
   5   3   2        786.42        877.16        29.26 o                         
   6   3   2       7694.72       8001.74        47.15 o                         
   7   3   2        119.01         95.08        25.18 o                         
   8   3   2        152.56        177.05        29.83 o                         
   9   3   2        233.71        257.46        37.34 o                         
  10   3   2        174.25        129.93        42.03 o                         
  11   3   2         73.00          0.85        53.59 o                         
  12   3   2        456.19        446.39        59.24 o                         
  13   3   2        128.62        154.04        66.33 o                         
  14   3   2        342.04        337.53        76.72 o                         
   0   4   2     106787.23     100503.78       725.03 o                         
   1   4   2      14012.78      13412.68        64.28 o                         
   2   4   2       4224.75       4491.85        42.97 o                         
   3   4   2       3407.87       3228.94        24.35 o                         
   4   4   2        255.50        347.87        19.86 o                         
   5   4   2       4167.72       4545.66        34.96 o                         
   6   4   2        169.15        132.68        23.95 o                         
   7   4   2        552.99        679.90        30.23 o                         
   8   4   2         16.64          6.98        29.33 o                         
   9   4   2        182.13        163.35        33.10 o                         
  10   4   2         60.59        -48.86        48.86 o                         
  11   4   2         40.20         90.02        54.96 o                         
  12   4   2        210.49        182.23        59.62 o                         
  13   4   2         67.44          2.78        69.88 o                         
  14   4   2         13.47        -18.97        78.73 o                         
   1   5   2       8945.89       8394.41       104.34 o                         
   2   5   2       9748.02       9813.69        47.46 o                         
   3   5   2      10859.51      10539.85        55.77 o                         
   4   5   2       7456.37       7575.15        43.64 o                         
   5   5   2        440.17        370.72        23.62 o                         
   6   5   2        675.96        625.05        24.97 o                         
   7   5   2       2993.19       3192.26        34.39 o                         
   8   5   2         43.62         68.53        30.24 o                         
   9   5   2       1426.02       1601.95        41.54 o                         
  10   5   2         96.06        -16.67        49.88 o                         
  11   5   2         56.69        -19.03        55.52 o                         
  12   5   2        408.17        467.32        61.94 o                         
  13   5   2        348.19        255.78        69.42 o                         
  14   5   2        344.18        405.88       102.36 o                         
   0   6   2      14829.33      13949.16       161.78 o                         
   1   6   2      13660.63      13154.67        57.30 o                         
   2   6   2       3604.66       3637.24        22.97 o                         
   3   6   2        488.06        683.48        17.42 o                         
   4   6   2        976.86       1262.70        22.34 o                         
   5   6   2        797.19       1099.74        25.18 o                         
   6   6   2         98.64        102.57        24.69 o                         
   7   6   2         14.35        -27.22        28.45 o                         
   8   6   2       3168.68       3014.13        40.37 o                         
   9   6   2         10.48        -17.07        37.77 o                         
  10   6   2        517.04        698.95        65.55 o                         
  11   6   2         17.86        -17.40        56.08 o                         
  12   6   2         16.63        -59.35        59.35 o                         
  13   6   2          0.92        -55.34        69.78 o                         
  14   6   2        396.13        484.65       125.67 o                         
   1   7   2       5104.32       4872.51        27.23 o                         
   2   7   2       1655.88       1994.33        21.58 o                         
   3   7   2        177.52        205.69        18.59 o                         
   4   7   2       1750.76       1820.15        21.99 o                         
   5   7   2          4.70        -22.15        22.15 o                         
   6   7   2        828.63        836.92        38.14 o                         
   7   7   2        607.65        680.84        36.42 o                         
   8   7   2          7.83         38.08        34.54 o                         
   9   7   2        235.98        147.34        38.77 o                         
  10   7   2         24.02         17.43        39.68 o                         
  11   7   2        135.17         50.18        55.08 o                         
  12   7   2        885.64       1098.48        86.05 o                         
  13   7   2         33.54          0.89        71.46 o                         
  14   7   2          1.83        -87.44        87.44 o                         
   0   8   2       1463.02       1598.73        30.01 o                         
   1   8   2       2165.43       2279.61        22.08 o                         
   2   8   2      11618.80      11339.92        51.75 o                         
   3   8   2       2069.60       2087.30        25.61 o                         
   4   8   2       2413.72       2871.60        25.72 o                         
   5   8   2       1024.24       1027.54        30.99 o                         
   6   8   2        165.74        185.38        28.26 o                         
   7   8   2         86.55         32.99        31.29 o                         
   8   8   2         75.15         73.17        35.05 o                         
   9   8   2        263.98        174.75        38.23 o                         
  10   8   2        949.20        963.99        44.96 o                         
  11   8   2        425.68        404.08        66.43 o                         
  12   8   2          1.42        -62.35        62.35 o                         
  13   8   2          0.10        -72.14        72.14 o                         
   1   9   2        269.59        314.55        15.55 o                         
   2   9   2       3446.51       3393.17        22.03 o                         
   3   9   2        895.74       1036.92        21.84 o                         
   4   9   2       5063.24       4938.15        43.38 o                         
   5   9   2        486.75        484.37        28.04 o                         
   6   9   2       1976.71       1900.83        39.44 o                         
   7   9   2       1787.79       1754.63        34.98 o                         
   8   9   2          2.21         37.18        35.66 o                         
   9   9   2        257.22        284.02        40.14 o                         
  10   9   2        508.04        604.82        58.24 o                         
  11   9   2         56.21        -51.30        51.30 o                         
  12   9   2        610.78        635.69        83.46 o                         
  13   9   2        250.80         85.56        78.50 o                         
   0  10   2        419.70        454.75        31.05 o                         
   1  10   2       1739.63       1789.56        21.97 o                         
   2  10   2       3971.41       4225.26        33.37 o                         
   3  10   2        655.58        789.20        19.28 o                         
   4  10   2        359.23        428.51        24.79 o                         
   5  10   2          0.04        -26.40        26.40 o                         
   6  10   2        430.47        348.13        30.30 o                         
   7  10   2         74.04        107.80        32.94 o                         
   8  10   2        930.58       1020.99        38.58 o                         
   9  10   2        340.39        283.64        40.72 o                         
  10  10   2        227.43        152.17        46.12 o                         
  11  10   2        323.98        247.49        49.71 o                         
  12  10   2         14.01        -68.58        68.58 o                         
  13  10   2          4.88        -51.41       117.19 o                         
   1  11   2       1091.87       1092.76        32.89 o                         
   2  11   2       5098.47       4979.88        34.37 o                         
   3  11   2        102.33        102.13        26.48 o                         
   4  11   2       1833.67       1856.92        32.97 o                         
   5  11   2        382.39        445.71        44.11 o                         
   6  11   2          7.36        -35.22        35.22 o                         
   7  11   2        661.01        792.43        38.25 o                         
   8  11   2        434.48        326.01        42.09 o                         
   9  11   2        498.98        474.72        55.45 o                         
  10  11   2        651.47        709.58        54.25 o                         
  11  11   2        108.99        113.88        56.23 o                         
  12  11   2          0.25        -92.37        92.37 o                         
  13  11   2          3.68       -143.09       143.09 o                         
   0  12   2       2158.23       2095.71        40.88 o                         
   1  12   2        362.82        425.19        25.96 o                         
   2  12   2       2230.05       2246.18        23.31 o                         
   3  12   2         73.18         70.64        26.19 o                         
   4  12   2        803.70        735.27        34.16 o                         
   5  12   2        945.78        985.54        38.68 o                         
   6  12   2       1431.08       1395.74        44.44 o                         
   7  12   2        452.17        480.21        44.08 o                         
   8  12   2        236.29        164.00        46.58 o                         
   9  12   2        466.70        380.58        78.94 o                         
  10  12   2        727.66        858.10        60.09 o                         
  11  12   2         69.85        -64.08        64.18 o                         
  12  12   2         94.26         11.27       132.09 o                         
   1  13   2       2660.53       2581.65        45.81 o                         
   2  13   2          0.25        -15.95        19.19 o                         
   3  13   2        372.08        440.65        28.49 o                         
   4  13   2        702.47        668.86        35.23 o                         
   5  13   2          9.37        -36.52        36.52 o                         
   6  13   2          9.03        -40.58        40.60 o                         
   7  13   2        213.67         64.15        51.59 o                         
   8  13   2         56.06         62.32        53.60 o                         
   9  13   2        158.40        194.25        51.86 o                         
  10  13   2        499.39        493.52        66.51 o                         
  11  13   2        385.83        358.91        66.29 o                         
  12  13   2         24.84         72.81       111.39 o                         
   0  14   2       2660.32       2745.24       117.42 o                         
   1  14   2        352.98        356.18        41.93 o                         
   2  14   2        351.88        394.11        27.65 o                         
   3  14   2       5078.71       4705.76        52.35 o                         
   4  14   2          4.27          3.51        33.54 o                         
   5  14   2       1335.83       1303.31        42.93 o                         
   6  14   2        791.29        718.87        43.64 o                         
   7  14   2        399.69        333.53        50.38 o                         
   8  14   2       2607.33       2583.20        54.59 o                         
   9  14   2          2.80        -12.39        58.22 o                         
  10  14   2        466.29        476.19        64.08 o                         
  11  14   2         20.12        -74.16        74.16 o                         
  12  14   2          1.88        135.16       111.88 o                         
   1  15   2        654.11        612.29        35.75 o                         
   2  15   2       2817.40       2659.27        43.11 o                         
   3  15   2         16.33         -2.12        31.38 o                         
   4  15   2       8842.10       8267.11        76.39 o                         
   5  15   2          0.46         14.40        39.18 o                         
   6  15   2        605.15        599.68        52.22 o                         
   7  15   2        117.58        155.77        44.90 o                         
   8  15   2        148.66        112.93        49.92 o                         
   9  15   2        529.47        581.63        64.25 o                         
  10  15   2        666.24        609.13        66.99 o                         
  11  15   2        154.54        141.05        71.17 o                         
   0  16   2       4589.14       4286.00       142.56 o                         
   1  16   2       1939.19       1855.21        37.30 o                         
   2  16   2       2775.11       2647.80       100.04 o                         
   3  16   2       2368.26       2187.69        77.25 o                         
   4  16   2        100.46         73.71        40.15 o                         
   5  16   2        731.90        743.33        45.92 o                         
   6  16   2        912.11        880.35        62.80 o                         
   7  16   2        325.63        378.65        47.92 o                         
   8  16   2       1045.22       1116.09        58.17 o                         
   9  16   2        105.07        -56.52        70.08 o                         
  10  16   2        201.57        164.54        66.85 o                         
  11  16   2         22.33        -76.44        76.44 o                         
   1  17   2       2243.50       2264.18        57.17 o                         
   2  17   2       1558.04       1685.56        40.89 o                         
   3  17   2        262.53        183.88        42.84 o                         
   4  17   2        643.81        691.21        68.86 o                         
   5  17   2        339.30        300.98        47.55 o                         
   6  17   2         12.64        -44.61        44.61 o                         
   7  17   2        119.89         35.40        64.00 o                         
   8  17   2         10.40        -39.96        64.73 o                         
   9  17   2        474.19        456.90        62.78 o                         
  10  17   2        261.58        220.71        69.35 o                         
   0  18   2          8.09        -75.22        83.05 o                         
   1  18   2        255.01        293.37        53.71 o                         
   2  18   2        589.10        739.47        58.72 o                         
   3  18   2         80.86          5.33        64.34 o                         
   4  18   2          7.32         23.60        50.37 o                         
   5  18   2        327.53        305.60        60.15 o                         
   6  18   2         33.51         45.13        56.33 o                         
   7  18   2          3.02        -56.81        57.58 o                         
   8  18   2         70.87        -10.06        63.43 o                         
   9  18   2         60.88         26.83        62.63 o                         
   1  19   2       2314.06       2259.29        38.99 o                         
   2  19   2         20.92        -30.40        43.49 o                         
   3  19   2         52.09        -17.97        50.06 o                         
   4  19   2        823.75        842.14        57.66 o                         
   5  19   2          0.50        -44.70        57.26 o                         
   6  19   2          1.37         92.14        62.55 o                         
   7  19   2        229.50        314.17        72.14 o                         
   8  19   2          3.14        -76.59        76.59 o                         
   9  19   2        287.82        327.71        87.48 o                         
   0  20   2       1922.08       2015.25       103.51 o                         
   1  20   2         29.96         72.32        40.33 o                         
   2  20   2        364.07        273.77        48.83 o                         
   3  20   2        121.63        130.65        50.22 o                         
   4  20   2         92.96        140.58        69.09 o                         
   5  20   2         13.38         -5.05        70.04 o                         
   6  20   2        224.36        250.41        68.63 o                         
   7  20   2         30.36         79.21        90.47 o                         
   8  20   2        505.68        658.41        82.76 o                         
   1  21   2        603.89        622.21        88.79 o                         
   2  21   2        801.72        699.40       103.38 o                         
   3  21   2         19.63        -26.47        65.40 o                         
   4  21   2       1519.73       1627.39        61.57 o                         
   5  21   2          2.69         49.96       121.37 o                         
   6  21   2        162.49         31.20        96.01 o                         
   7  21   2        316.52        249.08       103.19 o                         
   0  22   2        144.83        128.39        44.56 o                         
   1  22   2          0.81         40.07        70.31 o                         
   2  22   2        166.06        159.97        64.91 o                         
   3  22   2         80.95         37.73        54.93 o                         
   4  22   2          3.06        -77.64       113.02 o                         
   5  22   2         38.50         43.40        91.72 o                         
   6  22   2          0.12        -67.03        67.03 o                         
   1  23   2         30.27         43.84        61.97 o                         
   2  23   2        153.93        160.38       119.08 o                         
   3  23   2         32.04         21.54       100.36 o                         
   4  23   2        164.40         90.57        71.71 o                         
   1  24   2          4.40         65.43        72.16 o                         
   2  24   2        216.77        180.56       128.90 o                         
   1   1   3       3953.85       3680.28        27.23 o                         
   2   1   3      53831.07      50664.12       270.80 o                         
   3   1   3       8010.72       7465.00        41.37 o                         
   4   1   3        950.45        867.61        24.87 o                         
   5   1   3       8392.54       8847.88        53.81 o                         
   6   1   3        483.37        569.08        24.63 o                         
   7   1   3       1487.42       1572.41        30.75 o                         
   8   1   3         71.55         24.15        30.34 o                         
   9   1   3        745.57        612.81        40.08 o                         
  10   1   3       1204.30       1380.81        47.42 o                         
  11   1   3         13.87        -19.75        51.49 o                         
  12   1   3         82.10        -24.41        49.37 o                         
  13   1   3         57.74        101.43        64.68 o                         
  14   1   3         36.26        -38.04        76.49 o                         
   0   2   3       1471.28       1459.62        51.34 o                         
   1   2   3        639.79        498.33        12.36 o                         
   2   2   3       3733.89       4025.16        42.55 o                         
   3   2   3         95.99         92.08        18.22 o                         
   4   2   3       7702.36       8026.06        45.09 o                         
   5   2   3       8376.51       8436.78        61.51 o                         
   6   2   3       4204.46       4744.53        35.05 o                         
   7   2   3        635.81        667.02        28.36 o                         
   8   2   3        136.15        198.52        28.64 o                         
   9   2   3         84.86        -32.18        39.00 o                         
  10   2   3       1845.43       1925.63        46.22 o                         
  11   2   3        879.84       1057.92        51.31 o                         
  12   2   3        386.08        243.11        60.45 o                         
  13   2   3       1089.42       1155.55        81.20 o                         
  14   2   3         28.71        -73.91        73.91 o                         
   1   3   3       4730.21       4707.29        31.65 o                         
   2   3   3      13193.79      12829.88        79.80 o                         
   3   3   3       7091.92       7201.32        39.34 o                         
   4   3   3        310.91        317.74        19.78 o                         
   5   3   3       2686.22       2679.80        28.20 o                         
   6   3   3       3838.87       4123.07        36.44 o                         
   7   3   3       3931.60       4054.38        38.21 o                         
   8   3   3       1530.95       1544.32        38.69 o                         
   9   3   3         16.63        -39.17        39.17 o                         
  10   3   3        391.67        384.67        44.16 o                         
  11   3   3        282.34        172.36        54.08 o                         
  12   3   3          0.07        -13.95        61.71 o                         
  13   3   3        132.17         -9.61        63.43 o                         
  14   3   3        324.23        309.22        76.06 o                         
   0   4   3      70327.82      66280.90       381.94 o                         
   1   4   3        333.29        353.97        12.81 o                         
   2   4   3       7404.72       7167.47        55.08 o                         
   3   4   3       2051.91       2051.04        22.97 o                         
   4   4   3       1573.64       1625.71        22.13 o                         
   5   4   3       3310.47       3355.02        32.56 o                         
   6   4   3       1831.56       1845.21        28.08 o                         
   7   4   3       2561.77       2736.87        32.92 o                         
   8   4   3         42.51        -18.26        28.37 o                         
   9   4   3        346.51        373.86        35.12 o                         
  10   4   3        637.22        642.03        51.17 o                         
  11   4   3        532.98        645.66        56.99 o                         
  12   4   3        121.99         30.63        61.89 o                         
  13   4   3       1278.19       1426.05        80.48 o                         
  14   4   3         15.91        -24.61        81.63 o                         
   1   5   3       1822.96       1930.83        20.47 o                         
   2   5   3      15483.63      14537.78        67.05 o                         
   3   5   3         91.36         73.81        17.53 o                         
   4   5   3      10107.79      10176.38        61.57 o                         
   5   5   3        611.47        712.08        25.11 o                         
   6   5   3       2834.31       2907.39        36.59 o                         
   7   5   3       1229.87       1265.38        34.80 o                         
   8   5   3          2.00        -18.95        31.34 o                         
   9   5   3        761.54        935.00        42.32 o                         
  10   5   3         15.50        -49.04        49.04 o                         
  11   5   3          1.25          4.22        54.20 o                         
  12   5   3        196.76        129.26        65.08 o                         
  13   5   3        432.46        353.14        66.45 o                         
  14   5   3         28.29        -14.25        94.25 o                         
   0   6   3       1584.35       1400.75        18.02 o                         
   1   6   3      13703.43      13793.94        60.72 o                         
   2   6   3       3073.75       2915.61        21.72 o                         
   3   6   3       7157.49       7324.54        41.58 o                         
   4   6   3       4591.75       4732.35        33.58 o                         
   5   6   3        329.25        422.34        25.05 o                         
   6   6   3        165.71        180.76        25.18 o                         
   7   6   3        113.40         96.07        27.46 o                         
   8   6   3       3007.59       2951.02        45.07 o                         
   9   6   3         59.00         19.41        36.46 o                         
  10   6   3        416.93        374.49        44.52 o                         
  11   6   3        125.24         44.24        56.45 o                         
  12   6   3          0.01        -61.27        61.27 o                         
  13   6   3         59.16         68.85        66.28 o                         
  14   6   3         24.36        -79.80        79.80 o                         
   1   7   3      19811.23      19481.26        83.47 o                         
   2   7   3       2247.41       2246.17        23.96 o                         
   3   7   3        623.70        628.42        24.06 o                         
   4   7   3       2527.58       2602.68        34.82 o                         
   5   7   3       3883.71       3915.22        32.90 o                         
   6   7   3          6.87         -4.03        26.78 o                         
   7   7   3       2864.03       2803.46        37.64 o                         
   8   7   3        147.49        142.14        34.26 o                         
   9   7   3       4760.30       4674.82        49.87 o                         
  10   7   3          4.52        -39.22        39.22 o                         
  11   7   3          0.13         99.97        58.90 o                         
  12   7   3       1395.54       1648.23       109.86 o                         
  13   7   3         35.70         30.40        69.28 o                         
  14   7   3         63.03         49.56        85.57 o                         
   0   8   3       2563.76       2406.81        31.23 o                         
   1   8   3        995.66       1150.20        18.81 o                         
   2   8   3       4627.95       4664.73        28.21 o                         
   3   8   3      11175.46      10951.34        60.84 o                         
   4   8   3         48.52         63.65        22.00 o                         
   5   8   3        879.84        917.74        32.69 o                         
   6   8   3          4.85        -17.00        26.95 o                         
   7   8   3       6350.04       5950.41        50.02 o                         
   8   8   3       2699.10       2779.92        55.39 o                         
   9   8   3        131.69        102.65        37.07 o                         
  10   8   3         75.64         25.46        40.91 o                         
  11   8   3        580.64        694.92        99.00 o                         
  12   8   3         12.72        -13.70        64.11 o                         
  13   8   3        648.22        844.18        76.37 o                         
   1   9   3       2426.86       2793.76        18.65 o                         
   2   9   3       8418.21       8698.94        50.45 o                         
   3   9   3       2575.77       2887.18        30.67 o                         
   4   9   3        698.29        668.39        27.05 o                         
   5   9   3       2006.39       2157.77        40.92 o                         
   6   9   3         72.10         27.50        28.66 o                         
   7   9   3        367.14        446.38        34.65 o                         
   8   9   3        311.56        385.67        36.01 o                         
   9   9   3       1666.36       1847.63        42.60 o                         
  10   9   3        937.52        878.78        44.53 o                         
  11   9   3          0.16         88.74        56.65 o                         
  12   9   3        127.11        187.12        66.93 o                         
  13   9   3        339.33        254.52        79.47 o                         
   0  10   3       7062.80       7125.09        61.30 o                         
   1  10   3       1264.28       1263.83        16.30 o                         
   2  10   3        249.45        346.84        16.01 o                         
   3  10   3        762.20        758.82        19.62 o                         
   4  10   3        325.40        393.98        24.13 o                         
   5  10   3        991.06       1109.06        28.26 o                         
   6  10   3         90.08         75.15        29.99 o                         
   7  10   3       1414.89       1550.60        36.70 o                         
   8  10   3        691.69        838.30        38.70 o                         
   9  10   3        159.76        222.67        46.31 o                         
  10  10   3        675.23        738.12        45.80 o                         
  11  10   3        119.28         -7.72        62.28 o                         
  12  10   3          4.78         31.85        68.44 o                         
  13  10   3        257.91        126.19       105.61 o                         
   1  11   3      10979.67      10865.62        75.17 o                         
   2  11   3       3071.36       3240.71        27.77 o                         
   3  11   3       2047.92       1967.67        31.78 o                         
   4  11   3       3239.91       3042.62        40.05 o                         
   5  11   3        383.16        413.97        33.24 o                         
   6  11   3        399.52        326.37        36.04 o                         
   7  11   3       3005.57       2983.75        43.78 o                         
   8  11   3          7.71        -30.55        40.40 o                         
   9  11   3        411.65        239.00        45.94 o                         
  10  11   3        672.83        722.58        55.17 o                         
  11  11   3         96.74         29.89        55.16 o                         
  12  11   3        239.37        295.92       154.67 o                         
  13  11   3          1.10        140.68       314.19 o                         
   0  12   3       2976.69       2807.18        44.15 o                         
   1  12   3       3654.97       3665.27        30.23 o                         
   2  12   3        698.85        882.98        26.22 o                         
   3  12   3         48.09         41.32        25.89 o                         
   4  12   3        878.81        921.40        33.65 o                         
   5  12   3        172.05        142.76        37.86 o                         
   6  12   3        278.78        248.82        40.62 o                         
   7  12   3         24.02         14.20        43.07 o                         
   8  12   3       1120.48       1080.83        62.10 o                         
   9  12   3        249.07        196.68        53.92 o                         
  10  12   3         23.76        -18.30        58.06 o                         
  11  12   3        606.90        612.01        68.84 o                         
  12  12   3        154.09         63.10       120.90 o                         
   1  13   3       1102.12       1192.44        30.57 o                         
   2  13   3       3230.38       3117.28        28.15 o                         
   3  13   3        234.88        291.95        28.15 o                         
   4  13   3       2513.07       2266.27        66.39 o                         
   5  13   3          1.77        -36.73        36.73 o                         
   6  13   3         31.46         51.31        39.83 o                         
   7  13   3       1754.68       1633.39        48.86 o                         
   8  13   3         38.27         46.00        47.64 o                         
   9  13   3        559.57        629.86        56.04 o                         
  10  13   3         20.86        -56.35        56.35 o                         
  11  13   3        333.38        368.93        65.11 o                         
  12  13   3        328.19        545.48       201.20 o                         
   0  14   3       2322.97       2223.02        91.90 o                         
   1  14   3       1607.86       1464.63        35.10 o                         
   2  14   3         82.18         93.51        21.16 o                         
   3  14   3         45.45        125.10        30.08 o                         
   4  14   3         95.29        117.74        34.04 o                         
   5  14   3        908.09        918.56        41.06 o                         
   6  14   3        563.86        637.34        44.31 o                         
   7  14   3          6.88        -38.40        44.94 o                         
   8  14   3        768.68        831.79        55.02 o                         
   9  14   3          5.10        -67.73        67.73 o                         
  10  14   3         33.24          5.62        57.63 o                         
  11  14   3         66.67        -11.87        78.18 o                         
   1  15   3        421.91        408.74        20.89 o                         
   2  15   3        406.16        414.13        44.26 o                         
   3  15   3        535.04        567.34        33.22 o                         
   4  15   3        194.60        151.78        48.79 o                         
   5  15   3         33.59         68.99        38.51 o                         
   6  15   3        272.63        175.77        42.64 o                         
   7  15   3        128.33        185.46        46.52 o                         
   8  15   3         39.37         17.25        51.94 o                         
   9  15   3          3.18        -53.20        53.20 o                         
  10  15   3          0.10        -58.02        58.02 o                         
  11  15   3         28.22         -2.06        90.08 o                         
   0  16   3       1058.37       1176.48        36.16 o                         
   1  16   3         66.69         68.92        34.29 o                         
   2  16   3       1921.73       1778.07        40.23 o                         
   3  16   3       2531.98       2392.31        57.26 o                         
   4  16   3        368.95        412.96        39.08 o                         
   5  16   3        963.06       1007.30        43.28 o                         
   6  16   3          3.78        -12.33        43.93 o                         
   7  16   3          1.18        -46.46        46.46 o                         
   8  16   3         57.91         27.27        55.69 o                         
   9  16   3         35.01         74.74        55.30 o                         
  10  16   3          3.84        -67.77        67.77 o                         
  11  16   3        675.83        797.10        93.55 o                         
   1  17   3       1687.38       1775.35        73.78 o                         
   2  17   3       1248.95       1242.16        54.37 o                         
   3  17   3        141.81        104.20        42.69 o                         
   4  17   3        392.30        369.98        49.15 o                         
   5  17   3         44.81         88.92        54.01 o                         
   6  17   3          0.03        -40.53        58.54 o                         
   7  17   3        466.84        486.85        48.72 o                         
   8  17   3         20.31        -53.66        53.66 o                         
   9  17   3        379.77        304.82        61.41 o                         
  10  17   3         18.01         27.93        66.16 o                         
   0  18   3        677.95        742.24        43.28 o                         
   1  18   3        427.01        503.70        35.78 o                         
   2  18   3        465.54        516.99        47.59 o                         
   3  18   3       1640.10       1495.48        64.29 o                         
   4  18   3         63.98         50.69        63.24 o                         
   5  18   3        278.37        140.82        73.70 o                         
   6  18   3        105.65         60.95        63.01 o                         
   7  18   3        107.50         91.36        61.57 o                         
   8  18   3         66.82         30.95        54.52 o                         
   9  18   3         24.75         67.17        60.84 o                         
   1  19   3       2157.40       2124.09        50.69 o                         
   2  19   3        134.06         53.08        64.17 o                         
   3  19   3        288.56        343.10        59.47 o                         
   4  19   3          8.59         35.90        52.37 o                         
   5  19   3        182.83        253.06        75.96 o                         
   6  19   3        348.23        281.80        63.01 o                         
   7  19   3        300.29         81.43        75.62 o                         
   8  19   3         36.29        -36.80        76.39 o                         
   9  19   3        143.71        -68.02        68.02 o                         
   0  20   3        500.92        586.97        49.25 o                         
   1  20   3         45.67         14.29        53.91 o                         
   2  20   3        538.24        653.70        59.12 o                         
   3  20   3        383.11        359.75        60.07 o                         
   4  20   3        166.10        203.41        85.45 o                         
   5  20   3        792.31        944.36        64.24 o                         
   6  20   3        368.60        301.54        73.76 o                         
   7  20   3         63.25        125.10        68.46 o                         
   8  20   3        149.94        213.03       143.77 o                         
   1  21   3         16.84        -37.87        38.19 o                         
   2  21   3        120.17         42.93        84.88 o                         
   3  21   3        130.10          6.73        73.83 o                         
   4  21   3        884.62        901.12        87.36 o                         
   5  21   3        225.21        153.73        82.83 o                         
   6  21   3        154.67        177.56       112.41 o                         
   7  21   3         43.58        -48.06        75.52 o                         
   0  22   3       1140.42       1120.38        53.69 o                         
   1  22   3        268.42        256.24        47.62 o                         
   2  22   3        499.45        575.73        53.31 o                         
   3  22   3       1271.02       1302.41       112.39 o                         
   4  22   3         29.00       -127.30       127.30 o                         
   5  22   3        267.55        239.69        70.49 o                         
   6  22   3          0.34        -47.97       102.88 o                         
   1  23   3       1333.02       1442.91        59.64 o                         
   2  23   3        763.00        836.88        60.87 o                         
   3  23   3        556.06        558.68        70.71 o                         
   4  23   3        752.20        681.30        73.86 o                         
   0  24   3        422.39        510.79        91.26 o                         
   1  24   3         25.03         -6.76        48.29 o                         
   2  24   3          5.72        155.72        82.92 o                         
   0   0   4       5294.56       4579.52       136.62 o                         
   1   0   4      14414.48      14881.91       102.58 o                         
   2   0   4       2878.15       2773.82        28.99 o                         
   3   0   4         98.21        157.82        23.91 o                         
   4   0   4        103.44        133.93        25.94 o                         
   5   0   4       4063.31       3832.81        49.70 o                         
   6   0   4       1619.22       1607.95        47.70 o                         
   7   0   4        245.96        228.35        36.24 o                         
   8   0   4       2589.14       2317.95        57.55 o                         
   9   0   4        604.44        646.48        84.48 o                         
  10   0   4        104.71         -7.60        66.67 o                         
  11   0   4       2225.62       1989.93        72.95 o                         
  12   0   4       2044.23       2267.18        96.55 o                         
  13   0   4       1403.53       1460.85        87.07 o                         
  14   0   4        200.27        103.11       194.78 o                         
   1   1   4        604.42        532.97        12.60 o                         
   2   1   4       6059.05       6049.34        41.17 o                         
   3   1   4        654.56        740.91        22.19 o                         
   4   1   4      11541.83      11199.85        60.95 o                         
   5   1   4        743.39        941.61        23.64 o                         
   6   1   4        424.97        467.33        24.59 o                         
   7   1   4       1320.79       1250.36        28.35 o                         
   8   1   4          3.06        -27.24        33.38 o                         
   9   1   4       1298.12       1381.32        41.47 o                         
  10   1   4        115.08         98.52        43.22 o                         
  11   1   4        331.87        237.28        46.44 o                         
  12   1   4        424.00        323.88        52.10 o                         
  13   1   4         26.91         46.22        75.87 o                         
  14   1   4          5.55         44.60        79.84 o                         
   0   2   4       4555.59       4416.17        57.87 o                         
   1   2   4       7437.01       7941.09        50.94 o                         
   2   2   4      26157.46      25230.85       113.44 o                         
   3   2   4       5278.03       5202.86        32.53 o                         
   4   2   4        131.38        133.79        18.88 o                         
   5   2   4      11025.77      10385.93        60.14 o                         
   6   2   4        404.13        506.69        24.45 o                         
   7   2   4          2.94        -14.12        26.18 o                         
   8   2   4         35.06        -30.27        30.27 o                         
   9   2   4        310.52        320.95        37.99 o                         
  10   2   4        231.92        191.54        43.47 o                         
  11   2   4         92.98         66.85        54.17 o                         
  12   2   4         51.00        -18.61        59.92 o                         
  13   2   4         21.40        -61.29        61.29 o                         
  14   2   4         49.45        -70.65        70.65 o                         
   1   3   4       3815.55       3736.06        26.49 o                         
   2   3   4      40432.70      39445.93       168.39 o                         
   3   3   4      15942.96      15668.89        80.77 o                         
   4   3   4      20065.39      19570.00        93.59 o                         
   5   3   4       2137.66       2273.98        27.30 o                         
   6   3   4      11802.19      11435.78        67.18 o                         
   7   3   4         40.00          2.55        26.64 o                         
   8   3   4        805.85        993.51        32.70 o                         
   9   3   4       1018.37       1103.81        39.89 o                         
  10   3   4         52.45        136.12        43.78 o                         
  11   3   4          8.22        -25.53        54.10 o                         
  12   3   4        832.99        917.47        65.11 o                         
  13   3   4         24.21        -11.46        65.55 o                         
  14   3   4        719.46        924.70        74.69 o                         
   0   4   4        107.60        242.04        20.87 o                         
   1   4   4      13364.72      13314.59        67.88 o                         
   2   4   4      11073.29      11240.29        55.42 o                         
   3   4   4      10066.78       9951.21        50.91 o                         
   4   4   4         97.37        134.85        20.14 o                         
   5   4   4        515.41        568.65        28.67 o                         
   6   4   4        535.05        507.83        29.56 o                         
   7   4   4        387.77        360.08        27.89 o                         
   8   4   4        894.85        964.90        33.40 o                         
   9   4   4        167.44        180.49        34.38 o                         
  10   4   4         82.72         51.37        50.53 o                         
  11   4   4          0.86        -15.23        52.78 o                         
  12   4   4        169.27        145.53        59.60 o                         
  13   4   4        127.20         87.20        65.55 o                         
  14   4   4        111.30         85.65        71.23 o                         
   1   5   4       2504.59       2477.16        18.69 o                         
   2   5   4       1478.09       1450.10        18.30 o                         
   3   5   4       2197.79       2026.05        21.79 o                         
   4   5   4       7764.76       7945.48        46.00 o                         
   5   5   4       7457.82       7365.04        45.01 o                         
   6   5   4       3803.49       3824.13        34.15 o                         
   7   5   4        673.04        773.06        36.85 o                         
   8   5   4          0.50        -30.90        30.90 o                         
   9   5   4       1131.69       1236.04        52.69 o                         
  10   5   4          0.04        -49.32        49.32 o                         
  11   5   4          3.50        -18.03        53.40 o                         
  12   5   4        313.01        214.30        60.16 o                         
  13   5   4         66.63        -21.04        65.76 o                         
  14   5   4        123.79        -80.34        88.87 o                         
   0   6   4      31616.13      32629.70       192.65 o                         
   1   6   4       4673.20       4586.45        26.58 o                         
   2   6   4        701.38        793.06        16.43 o                         
   3   6   4       1308.33       1392.24        25.48 o                         
   4   6   4       1804.41       1813.36        34.79 o                         
   5   6   4       1105.62       1201.53        25.18 o                         
   6   6   4        499.90        488.37        29.13 o                         
   7   6   4       1782.00       1766.02        37.78 o                         
   8   6   4       2429.28       2343.59        36.55 o                         
   9   6   4        667.26        656.37        39.09 o                         
  10   6   4        834.43        914.32        51.08 o                         
  11   6   4        188.76         92.94        57.53 o                         
  12   6   4         76.83        100.68        62.78 o                         
  13   6   4         95.28         28.93        71.88 o                         
  14   6   4        110.85         73.82        76.79 o                         
   1   7   4        548.17        667.62        14.52 o                         
   2   7   4         79.62         77.50        16.24 o                         
   3   7   4       9607.54       9170.96        47.90 o                         
   4   7   4       2015.80       2156.03        27.39 o                         
   5   7   4         67.62         73.73        22.99 o                         
   6   7   4        391.94        409.88        27.80 o                         
   7   7   4        620.63        625.60        35.12 o                         
   8   7   4        174.46        135.19        32.60 o                         
   9   7   4         85.80         94.84        37.67 o                         
  10   7   4        548.42        571.80        49.39 o                         
  11   7   4        753.95        758.05        61.81 o                         
  12   7   4         93.18        102.16        66.12 o                         
  13   7   4         11.91        -70.34        70.34 o                         
   0   8   4        286.68        405.11        27.92 o                         
   1   8   4        455.85        557.59        14.83 o                         
   2   8   4       1422.42       1573.11        27.04 o                         
   3   8   4       1393.63       1537.95        25.23 o                         
   4   8   4       1115.46       1113.33        28.66 o                         
   5   8   4          1.71        -25.49        25.49 o                         
   6   8   4        149.13        164.82        29.39 o                         
   7   8   4        841.21        917.68        45.89 o                         
   8   8   4          1.81        -11.34        32.91 o                         
   9   8   4         62.42         56.73        38.35 o                         
  10   8   4       1137.66       1334.97        59.83 o                         
  11   8   4         12.11        -59.86        59.86 o                         
  12   8   4          0.71        -64.82        64.82 o                         
  13   8   4          7.92        -69.66        71.04 o                         
   1   9   4        361.32        577.70        17.40 o                         
   2   9   4        566.60        627.39        18.18 o                         
   3   9   4        383.84        582.22        21.08 o                         
   4   9   4       3944.59       3795.29        37.63 o                         
   5   9   4         29.48         37.09        26.35 o                         
   6   9   4       1250.12       1317.00        32.47 o                         
   7   9   4        171.11        157.78        30.91 o                         
   8   9   4        148.30        141.88        34.84 o                         
   9   9   4        300.23        180.60        39.03 o                         
  10   9   4         57.56          7.04        44.15 o                         
  11   9   4         96.75         88.20        61.96 o                         
  12   9   4        547.24        608.99        68.94 o                         
  13   9   4         42.81         51.79        76.86 o                         
   0  10   4       7979.96       7615.48        53.21 o                         
   1  10   4        367.64        484.82        19.37 o                         
   2  10   4        445.84        589.96        17.74 o                         
   3  10   4        351.28        415.05        20.13 o                         
   4  10   4        225.97        294.11        24.72 o                         
   5  10   4         20.60         39.67        27.55 o                         
   6  10   4        937.84       1068.59        37.38 o                         
   7  10   4        505.54        496.17        35.16 o                         
   8  10   4       1033.28       1143.62        42.44 o                         
   9  10   4         11.49        -37.89        37.89 o                         
  10  10   4         18.58        -27.97        43.31 o                         
  11  10   4        175.14        107.14        55.51 o                         
  12  10   4          9.08        -33.64        74.20 o                         
  13  10   4          0.11        -85.93        85.93 o                         
   1  11   4       6236.39       6195.46        42.98 o                         
   2  11   4        767.22        790.18        22.48 o                         
   3  11   4       1593.59       1661.16        30.08 o                         
   4  11   4        872.09        800.81        31.32 o                         
   5  11   4        795.56        876.06        35.48 o                         
   6  11   4        283.31        325.56        38.97 o                         
   7  11   4        567.58        656.19        42.05 o                         
   8  11   4          0.27         24.25        39.22 o                         
   9  11   4         17.08        -43.08        43.08 o                         
  10  11   4       1681.41       1778.58        67.90 o                         
  11  11   4         71.76         -4.02        58.51 o                         
  12  11   4         40.25        -88.69        88.69 o                         
   0  12   4        641.26        603.84        38.60 o                         
   1  12   4        987.44       1121.44        26.63 o                         
   2  12   4       3421.47       3422.41        33.04 o                         
   3  12   4       1406.38       1448.32        30.56 o                         
   4  12   4        543.36        641.32        36.11 o                         
   5  12   4       1192.15       1235.42        38.29 o                         
   6  12   4       2080.68       1886.86        44.77 o                         
   7  12   4       1233.08       1369.75        48.18 o                         
   8  12   4        410.30        409.34        72.57 o                         
   9  12   4         69.76        -31.87        56.26 o                         
  10  12   4        660.03        845.99        63.52 o                         
  11  12   4        442.54        365.91        65.32 o                         
  12  12   4         88.14        -14.50       144.69 o                         
   1  13   4        597.71        667.73        21.36 o                         
   2  13   4         75.98        125.11        21.56 o                         
   3  13   4        282.27        254.42        29.31 o                         
   4  13   4        257.77        350.03        38.26 o                         
   5  13   4        626.29        682.80        39.01 o                         
   6  13   4         40.51         60.99        47.30 o                         
   7  13   4         46.06         48.58        44.71 o                         
   8  13   4         23.12        -12.58        51.13 o                         
   9  13   4        414.87        437.55        53.28 o                         
  10  13   4          1.96        -60.42        60.42 o                         
  11  13   4        675.59        737.72        90.00 o                         
  12  13   4         49.10        -32.51        92.09 o                         
   0  14   4         45.83         61.55        26.34 o                         
   1  14   4         28.99         38.61        20.30 o                         
   2  14   4        660.29        701.92        33.62 o                         
   3  14   4       6406.67       5738.98        61.29 o                         
   4  14   4       1133.25       1178.48        36.51 o                         
   5  14   4       2179.13       2007.65        43.77 o                         
   6  14   4        333.26        300.97        42.34 o                         
   7  14   4         39.63         54.69        45.48 o                         
   8  14   4        498.40        451.80        49.80 o                         
   9  14   4        113.86        -20.57        54.51 o                         
  10  14   4         52.00        -59.76        59.76 o                         
  11  14   4          8.19          5.56        70.20 o                         
   1  15   4        330.12        373.57        25.21 o                         
   2  15   4        765.10        693.51        42.96 o                         
   3  15   4       6393.70       5955.09        60.94 o                         
   4  15   4       1121.67       1194.48        47.27 o                         
   5  15   4        237.91        187.45        39.45 o                         
   6  15   4        217.83        181.63        45.40 o                         
   7  15   4       1075.88       1103.44        51.08 o                         
   8  15   4        187.93        167.77        49.87 o                         
   9  15   4       1162.44       1218.74        90.46 o                         
  10  15   4        897.37        921.93       103.55 o                         
  11  15   4         47.10        116.15        67.52 o                         
   0  16   4        671.44        703.04        35.97 o                         
   1  16   4        892.87        899.21        33.16 o                         
   2  16   4        306.80        256.44        61.48 o                         
   3  16   4        123.72        156.70        42.31 o                         
   4  16   4        469.91        452.98        52.46 o                         
   5  16   4        777.23        897.39        55.89 o                         
   6  16   4        712.99        626.49        44.25 o                         
   7  16   4       1020.24       1096.82        64.23 o                         
   8  16   4         52.43         -7.16        50.49 o                         
   9  16   4         24.75        -10.59        59.28 o                         
  10  16   4        138.66         48.18        63.37 o                         
   1  17   4       1037.21        882.50        41.41 o                         
   2  17   4       1606.39       1423.23        43.26 o                         
   3  17   4        808.71        859.80        52.70 o                         
   4  17   4        481.54        518.37        69.13 o                         
   5  17   4        436.19        362.89        47.57 o                         
   6  17   4        324.63        400.33        46.92 o                         
   7  17   4         32.71        -57.30        57.30 o                         
   8  17   4          6.08        -14.80        62.15 o                         
   9  17   4        450.43        592.20        61.15 o                         
  10  17   4        113.22        -13.18        97.31 o                         
   0  18   4        553.35        711.47        71.96 o                         
   1  18   4        148.30         88.64        47.62 o                         
   2  18   4       1871.68       1822.15        56.82 o                         
   3  18   4         22.03         69.59        59.15 o                         
   4  18   4        142.77        140.75        52.01 o                         
   5  18   4       1793.85       1803.78        73.83 o                         
   6  18   4        208.91        207.91        54.73 o                         
   7  18   4        188.35        208.10        51.49 o                         
   8  18   4       1923.26       1923.45        73.47 o                         
   9  18   4        125.81         79.29        65.90 o                         
   1  19   4        191.14        174.68        46.27 o                         
   2  19   4         48.85         45.31        43.26 o                         
   3  19   4         14.32         18.06        81.12 o                         
   4  19   4         15.58          0.36        66.84 o                         
   5  19   4        120.10        168.08        60.95 o                         
   6  19   4        145.53        188.95        69.44 o                         
   7  19   4        212.25        242.30        67.66 o                         
   8  19   4         16.69        -30.13        66.93 o                         
   9  19   4        156.33        154.41        85.25 o                         
   0  20   4        534.30        611.04       115.21 o                         
   1  20   4          5.27        -29.99        57.20 o                         
   2  20   4          0.38        -64.29        64.29 o                         
   3  20   4        691.95        715.37        55.38 o                         
   4  20   4        165.76        160.51        72.57 o                         
   5  20   4        369.20        389.42       155.46 o                         
   6  20   4          2.73         54.23        83.05 o                         
   7  20   4          1.91          4.56        78.40 o                         
   8  20   4        399.26        454.12       159.63 o                         
   1  21   4        712.25        765.90        49.67 o                         
   2  21   4        568.20        657.40       103.00 o                         
   3  21   4        214.00         78.76        73.09 o                         
   4  21   4        257.12        361.79        87.65 o                         
   5  21   4        164.90         97.78        66.06 o                         
   6  21   4         12.60        -69.08        69.08 o                         
   7  21   4        239.49        207.68       120.69 o                         
   0  22   4         52.94         18.90       156.92 o                         
   1  22   4         75.62        104.13        45.17 o                         
   2  22   4        159.74        161.32        50.31 o                         
   3  22   4       1347.69       1271.28       107.01 o                         
   4  22   4          8.47          2.83        64.38 o                         
   5  22   4         39.85         92.07       110.94 o                         
   1  23   4         32.90         71.23        48.15 o                         
   2  23   4        581.67        524.86        55.22 o                         
   3  23   4        109.48         66.70        65.63 o                         
   4  23   4        211.53        275.48        69.29 o                         
   0  24   4        212.68        351.68        69.12 o                         
   1  24   4          2.77         -6.22        61.65 o                         
   2  24   4        343.61        349.67        87.80 o                         
   1   1   5      24071.32      23097.15       131.89 o                         
   2   1   5       3084.57       2873.16        29.01 o                         
   3   1   5       3505.49       3375.53        29.95 o                         
   4   1   5          2.49          4.02        18.01 o                         
   5   1   5       6615.89       6330.60        48.67 o                         
   6   1   5        154.45        207.47        24.37 o                         
   7   1   5        442.09        478.29        28.75 o                         
   8   1   5       4013.00       4107.11        49.68 o                         
   9   1   5        672.12        740.79        40.84 o                         
  10   1   5       1179.88       1185.97        50.47 o                         
  11   1   5        111.65         50.90        50.16 o                         
  12   1   5         59.37         15.52        52.54 o                         
  13   1   5        191.10        151.42        66.56 o                         
  14   1   5         57.50        137.79        83.48 o                         
   0   2   5        813.30        909.63        22.92 o                         
   1   2   5      33069.37      31798.88       160.44 o                         
   2   2   5       2276.83       2428.04        29.01 o                         
   3   2   5       3586.23       3675.05        35.63 o                         
   4   2   5        159.79        149.43        18.41 o                         
   5   2   5       1697.78       1750.14        29.62 o                         
   6   2   5       3116.63       3205.66        31.79 o                         
   7   2   5        221.54        330.15        27.27 o                         
   8   2   5         73.96         12.18        30.38 o                         
   9   2   5       1028.02       1084.21        60.17 o                         
  10   2   5          4.42         22.73        41.19 o                         
  11   2   5        113.32         72.84        49.18 o                         
  12   2   5        223.57        279.98        65.00 o                         
  13   2   5        347.61        245.01        69.75 o                         
  14   2   5         14.92        -82.40        82.40 o                         
   1   3   5       5019.66       5170.20        42.20 o                         
   2   3   5       6878.92       7303.67        40.27 o                         
   3   3   5       1260.83       1240.66        26.18 o                         
   4   3   5        485.39        499.78        24.06 o                         
   5   3   5       2136.50       2244.27        28.19 o                         
   6   3   5       3022.13       3078.63        33.64 o                         
   7   3   5       1449.38       1359.73        31.02 o                         
   8   3   5        565.00        620.81        35.50 o                         
   9   3   5       2065.66       2222.91        56.49 o                         
  10   3   5       2562.36       2592.06        52.88 o                         
  11   3   5         49.65          1.63        56.22 o                         
  12   3   5         24.79        -60.57        60.57 o                         
  13   3   5         80.73        -65.94        65.94 o                         
  14   3   5         23.36        119.91        94.64 o                         
   0   4   5      10408.60       9766.64       128.60 o                         
   1   4   5        264.54        357.39        17.51 o                         
   2   4   5       4133.44       4266.01        27.68 o                         
   3   4   5       9777.97       9660.21        50.54 o                         
   4   4   5        576.99        726.93        23.43 o                         
   5   4   5        827.67        815.80        25.51 o                         
   6   4   5        373.94        441.56        25.80 o                         
   7   4   5       3057.23       3172.74        47.04 o                         
   8   4   5       2647.26       2612.50        41.50 o                         
   9   4   5        157.44        124.03        36.44 o                         
  10   4   5       1529.85       1770.39        58.00 o                         
  11   4   5       1092.09       1244.66        70.86 o                         
  12   4   5        122.83         89.79        61.34 o                         
  13   4   5        725.12        717.99        69.96 o                         
  14   4   5         22.68        -41.77        73.69 o                         
   1   5   5       9976.49       9924.62        48.34 o                         
   2   5   5         42.80         25.91        16.47 o                         
   3   5   5        634.53        693.80        19.85 o                         
   4   5   5      12407.73      12451.80        76.71 o                         
   5   5   5       1528.21       1615.06        26.48 o                         
   6   5   5         86.46        124.60        24.21 o                         
   7   5   5       4014.12       3781.96        41.20 o                         
   8   5   5         11.65         13.54        31.95 o                         
   9   5   5       4181.91       4029.81        46.93 o                         
  10   5   5          2.78         59.63        49.84 o                         
  11   5   5        450.65        376.80        59.80 o                         
  12   5   5        713.61        614.92        63.12 o                         
  13   5   5        382.05        321.38        74.76 o                         
  14   5   5          2.76        -76.89        76.89 o                         
   0   6   5          0.55         80.27        20.28 o                         
   1   6   5       2507.34       2485.03        21.12 o                         
   2   6   5          0.54        -16.34        16.34 o                         
   3   6   5       4595.64       4634.00        42.76 o                         
   4   6   5       6876.34       6630.96        41.34 o                         
   5   6   5       3324.05       3227.30        31.08 o                         
   6   6   5       1793.11       1904.55        37.40 o                         
   7   6   5        531.44        554.52        33.45 o                         
   8   6   5       2367.66       2219.61        38.67 o                         
   9   6   5          6.88         15.84        36.17 o                         
  10   6   5        227.53        201.28        50.97 o                         
  11   6   5        344.67        322.27        57.45 o                         
  12   6   5        175.48         78.47        64.46 o                         
  13   6   5          5.53        -47.57        73.61 o                         
  14   6   5          2.71        -76.84        76.84 o                         
   1   7   5       3322.44       3300.05        23.20 o                         
   2   7   5        972.44        977.79        22.48 o                         
   3   7   5      10988.53      10680.72        72.34 o                         
   4   7   5      13925.58      13236.96        79.37 o                         
   5   7   5        271.81        368.79        24.48 o                         
   6   7   5         29.24         26.80        28.74 o                         
   7   7   5       4906.70       4755.88        46.23 o                         
   8   7   5        296.16        331.99        35.50 o                         
   9   7   5        695.57        820.18        44.45 o                         
  10   7   5        160.28         48.39        46.82 o                         
  11   7   5          6.38          6.52        57.42 o                         
  12   7   5       1452.90       1713.00       112.01 o                         
  13   7   5        195.59        162.16        72.86 o                         
   0   8   5       7434.97       7360.74        53.08 o                         
   1   8   5       1791.93       1982.67        27.76 o                         
   2   8   5       4802.97       4764.62        68.30 o                         
   3   8   5        964.27       1075.81        23.26 o                         
   4   8   5       2405.04       2377.67        29.13 o                         
   5   8   5        369.64        396.17        27.58 o                         
   6   8   5       2053.72       2166.85        33.63 o                         
   7   8   5       1409.55       1389.66        42.94 o                         
   8   8   5       1737.95       1682.10        40.54 o                         
   9   8   5        808.60        915.91        43.08 o                         
  10   8   5         29.78         24.29        42.22 o                         
  11   8   5        169.16        133.17        60.03 o                         
  12   8   5        232.77        198.65        67.28 o                         
  13   8   5        264.21        183.82        77.52 o                         
   1   9   5       8539.88       8646.49        47.49 o                         
   2   9   5       1065.77       1039.32        19.23 o                         
   3   9   5         10.21        -10.35        19.94 o                         
   4   9   5       3128.84       2806.81        31.25 o                         
   5   9   5        950.31        929.40        29.01 o                         
   6   9   5        206.74        262.50        30.18 o                         
   7   9   5         83.61        120.47        33.39 o                         
   8   9   5        326.63        427.48        34.96 o                         
   9   9   5        270.16        294.22        40.04 o                         
  10   9   5          8.32        -45.60        45.60 o                         
  11   9   5        600.60        435.51        61.13 o                         
  12   9   5        129.72        155.67        69.02 o                         
  13   9   5        190.32        144.39        87.49 o                         
   0  10   5       8011.69       8168.20        58.04 o                         
   1  10   5       1640.25       1647.44        25.85 o                         
   2  10   5        755.88        923.07        21.60 o                         
   3  10   5       7956.09       7352.85        50.11 o                         
   4  10   5        208.29        172.42        25.40 o                         
   5  10   5       1528.96       1525.22        40.73 o                         
   6  10   5          3.56          7.55        30.54 o                         
   7  10   5         30.87         23.55        32.51 o                         
   8  10   5         89.43        159.75        36.84 o                         
   9  10   5        327.80        307.96        40.61 o                         
  10  10   5        146.67         74.05        50.08 o                         
  11  10   5        440.33        466.25        57.79 o                         
  12  10   5        185.43        177.59        75.89 o                         
  13  10   5        400.19        359.66        91.12 o                         
   1  11   5      10146.55       9632.07        65.45 o                         
   2  11   5          0.13        -10.82        21.99 o                         
   3  11   5         12.92        -28.10        28.10 o                         
   4  11   5       2786.03       2706.87        38.42 o                         
   5  11   5          8.32        -21.39        30.36 o                         
   6  11   5         82.75         43.62        35.43 o                         
   7  11   5       4006.86       3867.59        47.06 o                         
   8  11   5         34.25        -30.31        40.75 o                         
   9  11   5       1517.64       1696.09        61.42 o                         
  10  11   5        594.09        804.08        54.81 o                         
  11  11   5        123.02         81.54        61.92 o                         
  12  11   5          1.18        -95.61        95.61 o                         
   0  12   5       3537.18       3400.02        68.47 o                         
   1  12   5        204.82        268.92        20.45 o                         
   2  12   5         28.56         64.09        24.24 o                         
   3  12   5       2372.75       2511.92        41.30 o                         
   4  12   5          2.98        -24.04        33.32 o                         
   5  12   5          3.77         -8.34        34.29 o                         
   6  12   5        541.29        581.91        42.09 o                         
   7  12   5       1102.74       1107.42        67.23 o                         
   8  12   5       1058.88       1175.11        52.31 o                         
   9  12   5          1.59         27.27        52.01 o                         
  10  12   5        144.08        163.29        60.38 o                         
  11  12   5          0.02        102.31        64.43 o                         
  12  12   5         84.72        132.94       117.10 o                         
   1  13   5         38.91         77.45        20.66 o                         
   2  13   5       1201.65       1171.23        39.44 o                         
   3  13   5         99.38        147.09        30.63 o                         
   4  13   5        952.66        927.89        37.00 o                         
   5  13   5        576.91        616.13        53.40 o                         
   6  13   5          2.23        -39.11        39.11 o                         
   7  13   5        703.70        790.99        47.58 o                         
   8  13   5          0.21         -7.17        64.72 o                         
   9  13   5         13.31        -53.05        53.05 o                         
  10  13   5         34.91        -58.20        58.20 o                         
  11  13   5        224.54        206.21        83.36 o                         
  12  13   5        305.33        372.91        89.69 o                         
   0  14   5        218.33        221.09        29.61 o                         
   1  14   5          3.18         22.72        24.20 o                         
   2  14   5       1129.09       1060.43        28.65 o                         
   3  14   5         44.13         51.13        31.20 o                         
   4  14   5        665.55        632.64        36.83 o                         
   5  14   5        675.79        670.05        59.34 o                         
   6  14   5        299.22        215.46        46.35 o                         
   7  14   5        569.60        517.30        46.95 o                         
   8  14   5        769.76        807.53        53.50 o                         
   9  14   5          0.01         11.52        71.78 o                         
  10  14   5         46.97        108.01        61.36 o                         
  11  14   5          6.88        122.97        67.87 o                         
   1  15   5         60.41         94.36        42.85 o                         
   2  15   5        268.44        295.06        30.91 o                         
   3  15   5       2785.21       2765.58        56.10 o                         
   4  15   5        187.45        219.31        36.81 o                         
   5  15   5        229.57        215.48        39.89 o                         
   6  15   5          9.77         -3.21        42.60 o                         
   7  15   5         85.25        143.24        46.72 o                         
   8  15   5          0.01        -50.27        50.27 o                         
   9  15   5        181.20        108.69        55.34 o                         
  10  15   5         80.81        153.91        64.07 o                         
  11  15   5        110.08         62.37        74.07 o                         
   0  16   5        533.67        582.29        72.50 o                         
   1  16   5         61.13        -11.92        42.93 o                         
   2  16   5         95.04        159.66        38.57 o                         
   3  16   5         98.06         79.03        41.19 o                         
   4  16   5        264.61        240.03        38.04 o                         
   5  16   5       1706.41       1782.01        44.45 o                         
   6  16   5          6.71         -9.69        44.05 o                         
   7  16   5         35.04         72.57        48.31 o                         
   8  16   5        137.26         47.84        51.60 o                         
   9  16   5        412.66        327.16        58.32 o                         
  10  16   5         23.32        -41.66        80.89 o                         
   1  17   5         94.67         44.53        47.09 o                         
   2  17   5          8.83         17.82        40.85 o                         
   3  17   5        493.42        363.32        45.64 o                         
   4  17   5          5.41          9.95        49.84 o                         
   5  17   5         35.20         25.79        58.84 o                         
   6  17   5         77.26        107.97        49.23 o                         
   7  17   5        460.13        546.03        54.49 o                         
   8  17   5         48.03         -9.72        53.40 o                         
   9  17   5        255.92        136.04        61.22 o                         
  10  17   5         21.09          4.10        87.98 o                         
   0  18   5         15.22        -51.78        51.78 o                         
   1  18   5         15.66         13.72        43.46 o                         
   2  18   5          1.46         30.99        56.47 o                         
   3  18   5       1267.72       1295.26        57.32 o                         
   4  18   5         50.17        -53.86        53.86 o                         
   5  18   5         30.60        -11.74        72.43 o                         
   6  18   5        176.02        191.71        54.76 o                         
   7  18   5        403.15        501.80        79.01 o                         
   8  18   5         86.40        100.49        60.62 o                         
   9  18   5          0.00        -50.53        61.93 o                         
   1  19   5        773.43        948.93        66.71 o                         
   2  19   5        115.84         82.17        67.69 o                         
   3  19   5       1795.29       1764.51       101.09 o                         
   4  19   5        510.97        480.81        98.43 o                         
   5  19   5        176.39         49.33        75.07 o                         
   6  19   5          0.67        -50.99       100.32 o                         
   7  19   5        571.10        426.60       107.41 o                         
   8  19   5        260.30        297.23        66.56 o                         
   0  20   5          7.48        -13.76        57.41 o                         
   1  20   5         43.40         49.92        43.16 o                         
   2  20   5        813.29        817.43        88.00 o                         
   3  20   5        445.99        512.81        54.02 o                         
   4  20   5         25.12        -39.94        68.45 o                         
   5  20   5       1149.83       1201.07       111.24 o                         
   6  20   5        127.07        147.72        71.03 o                         
   7  20   5        340.17        323.99        91.11 o                         
   1  21   5         74.22        136.42        46.08 o                         
   2  21   5         47.26         35.40        47.75 o                         
   3  21   5          4.95         26.74        65.52 o                         
   4  21   5       1081.09       1033.00       107.25 o                         
   5  21   5          9.61         35.55        73.67 o                         
   6  21   5        261.86        274.82        74.47 o                         
   0  22   5        628.87        604.53        67.72 o                         
   1  22   5        277.59        376.02        67.45 o                         
   2  22   5        179.46        274.69        82.49 o                         
   3  22   5        276.26        277.64        60.85 o                         
   4  22   5          8.72         -2.85        64.61 o                         
   5  22   5          8.03        -81.62        81.62 o                         
   1  23   5         78.11         48.42        52.24 o                         
   2  23   5        192.86        190.00        95.92 o                         
   3  23   5         74.11        -60.69        60.69 o                         
   4  23   5        202.10        154.15        67.75 o                         
   0  24   5        939.63       1104.03       140.14 o                         
   1  24   5        123.61        185.38        68.90 o                         
   0   0   6      11152.73      10053.63       120.97 o                         
   1   0   6      21405.70      19380.14       116.52 o                         
   2   0   6      21409.75      20361.27       130.70 o                         
   3   0   6        491.64        622.54        30.01 o                         
   4   0   6       3397.55       3378.43        60.53 o                         
   5   0   6       1174.76       1063.49        33.79 o                         
   6   0   6          6.00         -6.92        33.08 o                         
   7   0   6        172.31        162.18        37.54 o                         
   8   0   6        141.40         44.77        49.71 o                         
   9   0   6        809.02        898.94        74.87 o                         
  10   0   6         10.93        -58.94        58.94 o                         
  11   0   6         19.55          1.88        61.57 o                         
  12   0   6         38.21        -74.49        74.49 o                         
  13   0   6         12.38        -74.35        91.01 o                         
  14   0   6        334.35        199.26       163.75 o                         
   1   1   6       4245.38       3940.29        48.71 o                         
   2   1   6       7371.48       6747.98        39.07 o                         
   3   1   6          5.79        -13.95        16.75 o                         
   4   1   6       4637.98       4648.42        36.78 o                         
   5   1   6       2420.30       2378.55        28.85 o                         
   6   1   6       2434.53       2471.57        30.46 o                         
   7   1   6        122.64         89.71        28.42 o                         
   8   1   6       1372.42       1449.32        43.35 o                         
   9   1   6        638.13        711.91        41.47 o                         
  10   1   6       1454.27       1436.51        48.89 o                         
  11   1   6        492.35        376.41        45.66 o                         
  12   1   6          2.99          7.83        67.84 o                         
  13   1   6        130.13        -75.86        75.86 o                         
  14   1   6          2.81         39.29        79.38 o                         
   0   2   6        846.94        993.93        42.44 o                         
   1   2   6      34193.00      31865.73       141.44 o                         
   2   2   6       6195.40       6052.70        42.08 o                         
   3   2   6       1095.31       1228.41        20.35 o                         
   4   2   6         16.26         10.39        19.35 o                         
   5   2   6        418.38        558.46        23.22 o                         
   6   2   6         91.24        116.55        23.57 o                         
   7   2   6         59.90         74.78        28.35 o                         
   8   2   6       5393.82       5125.80        52.02 o                         
   9   2   6        173.38        266.06        39.21 o                         
  10   2   6       4967.96       5043.47        68.07 o                         
  11   2   6          1.98        -40.90        47.10 o                         
  12   2   6         11.70        -76.07        76.07 o                         
  13   2   6        108.43        -22.96        64.92 o                         
  14   2   6        126.27         68.44        73.38 o                         
   1   3   6        710.02        767.69        22.49 o                         
   2   3   6      10578.48      10328.27        72.74 o                         
   3   3   6       2238.40       2355.57        23.86 o                         
   4   3   6      12555.63      11081.43        60.45 o                         
   5   3   6        875.88        813.53        35.37 o                         
   6   3   6       3277.10       2829.35        36.76 o                         
   7   3   6         64.51        136.42        27.70 o                         
   8   3   6          3.95        -30.01        30.01 o                         
   9   3   6       3957.40       3997.38        55.94 o                         
  10   3   6         43.90         45.10        42.58 o                         
  11   3   6        344.95        269.14        66.25 o                         
  12   3   6       1286.55       1347.33        66.66 o                         
  13   3   6          1.64        -42.83        77.12 o                         
  14   3   6        755.68       1034.52       139.05 o                         
   0   4   6      13251.80      13872.69        94.51 o                         
   1   4   6        177.18        174.87        16.03 o                         
   2   4   6      12976.46      12758.78        63.08 o                         
   3   4   6        985.09       1109.86        19.89 o                         
   4   4   6        615.35        567.78        23.99 o                         
   5   4   6          0.07        -15.71        24.24 o                         
   6   4   6       4541.09       4380.89        39.04 o                         
   7   4   6       4132.78       3896.08        43.49 o                         
   8   4   6       2130.17       1981.24        50.59 o                         
   9   4   6       1627.76       1671.02        70.14 o                         
  10   4   6         14.11        -19.12        45.41 o                         
  11   4   6         22.33        -54.11        55.27 o                         
  12   4   6        133.45        225.72        61.87 o                         
  13   4   6        160.06         96.15        69.12 o                         
  14   4   6         96.64        169.53        74.30 o                         
   1   5   6       2094.60       2165.76        22.45 o                         
   2   5   6       8326.71       8499.65        44.90 o                         
   3   5   6       2700.44       2753.52        35.28 o                         
   4   5   6        592.26        698.01        24.06 o                         
   5   5   6        121.12        152.18        23.75 o                         
   6   5   6        346.52        387.06        26.43 o                         
   7   5   6         35.72         32.67        27.92 o                         
   8   5   6        107.53         90.02        31.73 o                         
   9   5   6       1001.03       1049.21        49.47 o                         
  10   5   6        184.76        221.23        51.46 o                         
  11   5   6          1.79         18.96        55.98 o                         
  12   5   6          4.83         71.57        61.39 o                         
  13   5   6          1.84         33.93        79.49 o                         
  14   5   6         15.98        -54.76        76.53 o                         
   0   6   6       4802.38       4550.46        40.82 o                         
   1   6   6        142.90        134.16        16.07 o                         
   2   6   6       5606.14       5662.36        35.02 o                         
   3   6   6       9374.27       9154.09        71.80 o                         
   4   6   6       8293.71       8533.40        49.53 o                         
   5   6   6       4714.96       4504.85        43.56 o                         
   6   6   6         35.80         51.40        25.27 o                         
   7   6   6       4145.35       4008.67        46.31 o                         
   8   6   6       7670.86       7374.98        61.79 o                         
   9   6   6       1055.58       1128.42        71.60 o                         
  10   6   6        197.26        160.58        47.85 o                         
  11   6   6        607.27        677.42        68.73 o                         
  12   6   6        426.12        398.32        65.26 o                         
  13   6   6          6.49        -76.04        76.04 o                         
   1   7   6        447.62        606.05        21.46 o                         
   2   7   6        457.58        561.20        19.31 o                         
   3   7   6         81.35        104.64        19.90 o                         
   4   7   6       1636.62       1429.78        24.51 o                         
   5   7   6        941.24        911.59        30.98 o                         
   6   7   6       1277.99       1349.07        37.95 o                         
   7   7   6        391.18        383.39        32.35 o                         
   8   7   6        175.67        211.48        35.51 o                         
   9   7   6        294.50        287.56        38.14 o                         
  10   7   6        125.88         74.66        44.91 o                         
  11   7   6         84.00         -1.67        57.90 o                         
  12   7   6        484.80        364.14        81.34 o                         
  13   7   6         21.22          8.99        80.74 o                         
   0   8   6       4933.64       5249.57        67.67 o                         
   1   8   6         27.49         12.97        17.04 o                         
   2   8   6       2318.98       2301.52        35.63 o                         
   3   8   6        341.27        329.02        22.11 o                         
   4   8   6          1.55          4.05        24.12 o                         
   5   8   6        637.11        655.85        28.31 o                         
   6   8   6        824.88        869.80        33.01 o                         
   7   8   6        634.40        653.13        40.89 o                         
   8   8   6         47.01         62.87        35.81 o                         
   9   8   6        692.28        732.45        39.33 o                         
  10   8   6        412.35        462.20        45.49 o                         
  11   8   6         36.69        -15.37        61.15 o                         
  12   8   6          1.92         -9.50        69.77 o                         
  13   8   6         20.73        -79.25        79.25 o                         
   1   9   6       1042.40       1163.44        18.78 o                         
   2   9   6       1185.37       1064.51        22.63 o                         
   3   9   6        316.30        438.57        23.68 o                         
   4   9   6       1566.50       1504.64        30.55 o                         
   5   9   6        613.61        657.71        29.15 o                         
   6   9   6        199.30        221.35        35.24 o                         
   7   9   6        560.71        610.68        35.48 o                         
   8   9   6          1.43         13.43        36.43 o                         
   9   9   6         60.78         40.67        38.10 o                         
  10   9   6        175.66        140.63        44.98 o                         
  11   9   6         88.92          3.69        62.31 o                         
  12   9   6        292.28        263.90        73.14 o                         
  13   9   6         61.36        -67.73        81.28 o                         
   0  10   6          3.85          5.04        23.85 o                         
   1  10   6       5745.30       5963.45        43.81 o                         
   2  10   6        266.80        437.69        24.26 o                         
   3  10   6       1804.29       1863.85        27.78 o                         
   4  10   6         37.13         49.03        25.73 o                         
   5  10   6          4.90        -27.66        27.66 o                         
   6  10   6        440.10        405.69        31.49 o                         
   7  10   6       2001.53       1817.60        37.10 o                         
   8  10   6        928.68        971.55        38.50 o                         
   9  10   6        254.37        285.13        42.81 o                         
  10  10   6         17.35         34.37        44.75 o                         
  11  10   6        209.44        207.96        60.35 o                         
  12  10   6        284.69        299.35        74.54 o                         
  13  10   6         49.53         -4.21        89.83 o                         
   1  11   6        481.02        497.94        22.13 o                         
   2  11   6       4281.29       4271.66        41.42 o                         
   3  11   6        328.94        320.43        29.15 o                         
   4  11   6       1670.88       1674.52        34.21 o                         
   5  11   6       1354.89       1485.87        34.25 o                         
   6  11   6          7.06         -6.63        34.82 o                         
   7  11   6       1935.46       1818.93        48.74 o                         
   8  11   6         51.25        -34.20        52.93 o                         
   9  11   6         71.19        121.89        47.19 o                         
  10  11   6        558.58        463.58        53.03 o                         
  11  11   6          0.18        -80.29        80.29 o                         
  12  11   6         56.85          0.61       100.56 o                         
   0  12   6       8796.78       8809.32        80.18 o                         
   1  12   6        821.19        877.27        25.72 o                         
   2  12   6       4608.61       4395.01        46.44 o                         
   3  12   6       1110.66       1041.42        32.45 o                         
   4  12   6        947.59        856.31        37.33 o                         
   5  12   6       1416.47       1403.64        53.14 o                         
   6  12   6       6891.66       6292.66        73.65 o                         
   7  12   6        275.70        266.66        45.31 o                         
   8  12   6        374.19        316.64        48.67 o                         
   9  12   6         23.55        -17.09        73.32 o                         
  10  12   6       1393.71       1590.08        71.50 o                         
  11  12   6          6.83         19.99        66.27 o                         
  12  12   6          0.03        -26.16       113.52 o                         
   1  13   6        648.46        767.54        28.63 o                         
   2  13   6       1331.40       1309.97        30.83 o                         
   3  13   6        223.24        225.00        32.21 o                         
   4  13   6       2606.16       2369.30        46.05 o                         
   5  13   6        551.20        602.87        40.95 o                         
   6  13   6         93.64        164.79        40.71 o                         
   7  13   6          0.69        -43.84        43.84 o                         
   8  13   6        122.91        146.94        55.04 o                         
   9  13   6        761.86        816.35        63.62 o                         
  10  13   6        211.21        259.61        60.30 o                         
  11  13   6        179.32        123.16        68.60 o                         
  12  13   6        134.15         67.17       123.90 o                         
   0  14   6        288.05        230.07        40.04 o                         
   1  14   6        124.06        108.96        27.81 o                         
   2  14   6          7.49         51.55        29.94 o                         
   3  14   6        138.24        144.24        32.97 o                         
   4  14   6          1.26         -4.54        35.95 o                         
   5  14   6        235.66        264.57        39.70 o                         
   6  14   6          8.86         -8.90        47.40 o                         
   7  14   6         29.06         66.47        45.77 o                         
   8  14   6        265.82        214.53        49.96 o                         
   9  14   6         34.98         22.35        54.74 o                         
  10  14   6          7.29        -60.07        60.07 o                         
  11  14   6         89.38         32.05        70.39 o                         
   1  15   6         79.06         50.49        43.39 o                         
   2  15   6        335.52        344.16        37.36 o                         
   3  15   6       1032.72       1087.08        46.84 o                         
   4  15   6         84.26         48.40        37.02 o                         
   5  15   6        177.27        180.70        50.21 o                         
   6  15   6        147.25        111.76        43.72 o                         
   7  15   6        216.01        209.24        49.77 o                         
   8  15   6          1.04        -47.70        56.33 o                         
   9  15   6        722.73        677.02        59.50 o                         
  10  15   6        102.31         26.56        67.31 o                         
  11  15   6         81.44         80.16        73.94 o                         
   0  16   6          0.14         64.11        52.24 o                         
   1  16   6        973.81        903.34        36.92 o                         
   2  16   6        924.85        855.07        42.75 o                         
   3  16   6        764.02        893.83        39.47 o                         
   4  16   6         15.54        -12.14        37.79 o                         
   5  16   6        151.95        102.66        41.74 o                         
   6  16   6          0.02         19.51        47.29 o                         
   7  16   6        111.68        135.65        49.63 o                         
   8  16   6        728.00        700.53        57.52 o                         
   9  16   6          0.01        -74.03        74.03 o                         
  10  16   6         94.74        132.09        71.91 o                         
   1  17   6         37.21        -30.50        64.95 o                         
   2  17   6        769.58        879.85        44.55 o                         
   3  17   6        141.37        149.03        46.75 o                         
   4  17   6       3118.16       3114.42        74.88 o                         
   5  17   6        100.82         21.99        42.89 o                         
   6  17   6       1931.99       1752.59        75.37 o                         
   7  17   6         77.07         26.57        51.90 o                         
   8  17   6         11.49        -73.47        73.47 o                         
   9  17   6        105.93          5.75        60.89 o                         
  10  17   6        578.33        496.09        71.14 o                         
   0  18   6        172.78        139.03        87.38 o                         
   1  18   6       1613.85       1564.57        67.18 o                         
   2  18   6       3454.77       3268.15        63.56 o                         
   3  18   6        194.37        220.89        62.87 o                         
   4  18   6        185.90        305.90        59.93 o                         
   5  18   6        466.03        391.03        60.61 o                         
   6  18   6        165.05        214.65        70.23 o                         
   7  18   6        164.81         43.23        76.74 o                         
   8  18   6       2915.67       2893.38        97.87 o                         
   9  18   6          4.03         11.17        63.43 o                         
   1  19   6        842.95        902.98        57.64 o                         
   2  19   6        255.92        210.05        45.39 o                         
   3  19   6        320.15        293.19        56.33 o                         
   4  19   6        731.21        657.59        59.05 o                         
   5  19   6          1.30       -114.70       114.70 o                         
   6  19   6        966.02       1014.73        86.41 o                         
   7  19   6        204.18        190.59        68.80 o                         
   8  19   6        143.61        206.89        70.50 o                         
   0  20   6        446.26        404.91       134.70 o                         
   1  20   6         74.98        -36.80        46.05 o                         
   2  20   6         52.04        104.60        53.24 o                         
   3  20   6        824.22        754.87        73.33 o                         
   4  20   6         92.39        171.30        80.59 o                         
   5  20   6        335.67        241.10        65.26 o                         
   6  20   6         91.59         50.52        71.12 o                         
   7  20   6          3.20         37.81        98.11 o                         
   1  21   6        310.59        274.95        49.37 o                         
   2  21   6        249.05        274.86        89.37 o                         
   3  21   6        371.03        328.12       114.46 o                         
   4  21   6        108.57        -25.92       102.33 o                         
   5  21   6         81.55        -27.45       129.14 o                         
   6  21   6          1.57        -51.72        92.95 o                         
   0  22   6         77.91         19.69       121.55 o                         
   1  22   6         33.66         23.77        61.39 o                         
   2  22   6         31.07         87.36        73.99 o                         
   3  22   6        465.14        448.90        65.74 o                         
   4  22   6        307.99        282.79        65.54 o                         
   5  22   6        123.14         19.09        72.22 o                         
   1  23   6         32.67         -5.27        74.43 o                         
   2  23   6       1960.22       1952.99        61.98 o                         
   3  23   6        532.51        436.87        65.65 o                         
   4  23   6        346.39        363.40        93.33 o                         
   1   1   7       5450.25       5105.07        33.40 o                         
   2   1   7         88.55         78.60        16.01 o                         
   3   1   7       1445.13       1466.15        22.07 o                         
   4   1   7        165.42        249.20        21.77 o                         
   5   1   7        588.78        720.07        26.05 o                         
   6   1   7         18.16         -3.40        23.12 o                         
   7   1   7       4384.40       4474.72        47.16 o                         
   8   1   7        307.51        365.67        35.86 o                         
   9   1   7       4930.55       4805.74        53.48 o                         
  10   1   7        369.18        365.79        42.99 o                         
  11   1   7         16.95         33.56        44.90 o                         
  12   1   7        138.95        115.43        56.27 o                         
  13   1   7         14.11        -66.09        66.09 o                         
  14   1   7          4.46          0.21        85.15 o                         
   0   2   7      17495.56      16595.29       111.07 o                         
   1   2   7        355.54        435.24        17.64 o                         
   2   2   7       1472.08       1613.24        20.42 o                         
   3   2   7       1259.12       1321.71        25.59 o                         
   4   2   7       5732.40       6078.63        92.84 o                         
   5   2   7          9.97         -1.53        23.20 o                         
   6   2   7       6708.96       6593.62        57.62 o                         
   7   2   7        523.65        629.32        36.55 o                         
   8   2   7         15.46        -34.79        34.79 o                         
   9   2   7       1287.96       1320.95        59.40 o                         
  10   2   7        950.12       1124.77        57.75 o                         
  11   2   7        205.58        175.47        53.99 o                         
  12   2   7         76.31         23.74        61.65 o                         
  13   2   7        523.21        381.77        69.30 o                         
  14   2   7         54.66          4.92        77.74 o                         
   1   3   7         65.04         85.37        16.32 o                         
   2   3   7        209.11        307.16        18.56 o                         
   3   3   7          4.98         -8.66        18.72 o                         
   4   3   7        633.21        807.48        34.70 o                         
   5   3   7       1508.39       1573.20        30.54 o                         
   6   3   7         64.35        133.94        26.23 o                         
   7   3   7       2281.49       2210.43        33.19 o                         
   8   3   7          3.60         20.25        31.62 o                         
   9   3   7        646.17        732.30        40.97 o                         
  10   3   7          6.83         19.09        44.76 o                         
  11   3   7        456.93        590.47        52.02 o                         
  12   3   7          0.53         51.80        62.86 o                         
  13   3   7         93.17         69.70        70.66 o                         
  14   3   7        151.94        167.93        78.61 o                         
   0   4   7       1881.40       1975.93        29.41 o                         
   1   4   7        118.58        135.35        16.93 o                         
   2   4   7      12482.66      12535.13        63.07 o                         
   3   4   7       4938.33       4742.41        39.88 o                         
   4   4   7        740.15        916.87        30.04 o                         
   5   4   7        986.13        802.06        26.78 o                         
   6   4   7       2698.23       2662.29        33.38 o                         
   7   4   7       1240.69       1191.41        31.46 o                         
   8   4   7         41.42         43.37        31.72 o                         
   9   4   7       1039.42       1113.35        52.50 o                         
  10   4   7         12.82         34.01        49.39 o                         
  11   4   7       1020.21       1209.23        77.86 o                         
  12   4   7         70.52         17.17        70.41 o                         
  13   4   7        930.03        925.06        88.17 o                         
  14   4   7          5.85        -69.92        80.91 o                         
   1   5   7       1237.80       1150.20        20.37 o                         
   2   5   7        554.52        711.07        22.71 o                         
   3   5   7      19218.58      18698.34        90.42 o                         
   4   5   7       4578.63       4520.18        34.71 o                         
   5   5   7       1022.35       1050.62        29.86 o                         
   6   5   7        936.99       1078.45        35.57 o                         
   7   5   7       6343.01       5768.10        49.74 o                         
   8   5   7       3165.44       3080.83        43.43 o                         
   9   5   7       6277.55       6189.34        93.81 o                         
  10   5   7        117.84          8.74        52.00 o                         
  11   5   7        176.20        159.51        52.57 o                         
  12   5   7        147.25        179.64        63.87 o                         
  13   5   7        220.54        277.52        70.29 o                         
   0   6   7       6929.92       7661.66        59.90 o                         
   1   6   7       3143.70       3534.09        32.16 o                         
   2   6   7       1638.71       1502.77        26.37 o                         
   3   6   7       3508.72       3482.13        55.99 o                         
   4   6   7       6294.15       6557.44        52.68 o                         
   5   6   7       2187.54       2037.19        35.55 o                         
   6   6   7        139.71        144.66        26.89 o                         
   7   6   7         82.39         35.50        31.68 o                         
   8   6   7       1974.95       2075.77        48.25 o                         
   9   6   7         33.73         34.30        38.57 o                         
  10   6   7          0.55         47.69        48.65 o                         
  11   6   7        119.30         89.85        54.20 o                         
  12   6   7        442.07        460.20        66.20 o                         
  13   6   7        216.41        303.38        73.03 o                         
   1   7   7       2109.88       2369.72        23.18 o                         
   2   7   7        954.89       1072.53        22.67 o                         
   3   7   7        460.96        434.92        22.00 o                         
   4   7   7       1100.17       1100.05        24.39 o                         
   5   7   7        527.22        655.06        27.44 o                         
   6   7   7         30.10        -29.06        29.06 o                         
   7   7   7       1360.82       1340.81        36.68 o                         
   8   7   7        318.07        260.45        35.35 o                         
   9   7   7        177.51        199.96        39.63 o                         
  10   7   7        239.36        259.63        55.03 o                         
  11   7   7          1.11        -59.32        59.32 o                         
  12   7   7        550.71        632.84        68.62 o                         
  13   7   7         94.04        -31.03        75.28 o                         
   0   8   7        350.41        634.63        28.01 o                         
   1   8   7       1447.53       1457.64        32.46 o                         
   2   8   7        272.55        251.97        20.50 o                         
   3   8   7        378.48        404.73        23.46 o                         
   4   8   7       1187.71       1287.80        27.00 o                         
   5   8   7       2294.69       2294.54        35.63 o                         
   6   8   7         19.08         -1.55        29.83 o                         
   7   8   7         80.05         41.42        32.93 o                         
   8   8   7        425.63        405.65        36.84 o                         
   9   8   7        429.41        476.34        40.83 o                         
  10   8   7        163.40        125.38        44.83 o                         
  11   8   7          0.05         14.64        60.31 o                         
  12   8   7        229.96        278.59        95.44 o                         
  13   8   7          2.76        -77.97        77.97 o                         
   1   9   7       5893.57       5765.22        35.27 o                         
   2   9   7         22.29         16.56        19.79 o                         
   3   9   7        181.28        176.12        23.88 o                         
   4   9   7        576.25        617.97        27.09 o                         
   5   9   7        521.45        567.13        29.61 o                         
   6   9   7       3915.80       3896.17        41.61 o                         
   7   9   7       4004.54       3758.59        55.55 o                         
   8   9   7        439.02        516.98        38.04 o                         
   9   9   7        636.87        735.16        42.77 o                         
  10   9   7          6.74        -18.49        41.69 o                         
  11   9   7        250.23        333.33        62.76 o                         
  12   9   7         23.33        -61.84        72.45 o                         
  13   9   7        305.47        366.42       126.38 o                         
   0  10   7        135.69        193.01        27.22 o                         
   1  10   7        965.84       1018.85        20.29 o                         
   2  10   7        276.67        448.05        27.97 o                         
   3  10   7      18348.11      16837.30        95.69 o                         
   4  10   7         13.85         47.29        26.20 o                         
   5  10   7       8783.68       8060.45        68.89 o                         
   6  10   7          3.24         14.95        31.40 o                         
   7  10   7        309.38        349.45        35.48 o                         
   8  10   7        405.62        336.04        37.97 o                         
   9  10   7         91.69         79.92        39.96 o                         
  10  10   7         87.77         80.55        47.51 o                         
  11  10   7       1525.24       1617.40        74.85 o                         
  12  10   7        104.58        117.82        84.84 o                         
   1  11   7      10949.82      10177.20       106.90 o                         
   2  11   7         13.67         28.32        27.86 o                         
   3  11   7        266.81        352.39        29.09 o                         
   4  11   7        154.28        104.70        30.79 o                         
   5  11   7          0.56         -9.77        32.26 o                         
   6  11   7         14.64         55.62        35.39 o                         
   7  11   7       2481.49       2526.87        45.60 o                         
   8  11   7         15.58         16.23        42.22 o                         
   9  11   7       2295.40       2338.55        52.46 o                         
  10  11   7          4.92          5.30        57.45 o                         
  11  11   7        540.89        611.15        82.52 o                         
  12  11   7        120.88        -23.88        98.72 o                         
   0  12   7      11746.82      11757.78       121.27 o                         
   1  12   7       1404.20       1397.87        41.24 o                         
   2  12   7        256.39        329.06        30.72 o                         
   3  12   7        305.89        323.32        32.76 o                         
   4  12   7        657.22        713.70        52.70 o                         
   5  12   7       1658.00       1552.59        50.41 o                         
   6  12   7          0.95        -22.67        41.50 o                         
   7  12   7        719.58        743.46        48.19 o                         
   8  12   7        634.54        708.89        51.50 o                         
   9  12   7          1.10        -53.52        53.52 o                         
  10  12   7         15.78          8.12        62.35 o                         
  11  12   7          5.04        -65.61        65.61 o                         
  12  12   7         13.66         60.97       118.03 o                         
   1  13   7       1510.68       1804.78        33.47 o                         
   2  13   7         19.53         21.83        30.84 o                         
   3  13   7        472.36        617.51        38.27 o                         
   4  13   7         16.73         71.01        36.34 o                         
   5  13   7       1064.85       1080.75        69.27 o                         
   6  13   7        211.96        187.65        48.22 o                         
   7  13   7         53.22         59.91        45.00 o                         
   8  13   7        145.89        255.22        64.22 o                         
   9  13   7        148.97         21.35        62.59 o                         
  10  13   7          0.34         38.07        61.69 o                         
  11  13   7         98.36        -75.01        75.01 o                         
   0  14   7       1153.38       1157.34        42.54 o                         
   1  14   7        303.65        352.97        35.69 o                         
   2  14   7        705.58        724.97        34.34 o                         
   3  14   7        672.34        735.31        36.10 o                         
   4  14   7        607.59        628.58        39.16 o                         
   5  14   7        958.72        997.83        50.82 o                         
   6  14   7        305.85        236.42        58.53 o                         
   7  14   7        163.36        105.96        47.51 o                         
   8  14   7         79.42        125.37        52.15 o                         
   9  14   7          3.74        -41.97        66.59 o                         
  10  14   7          0.16         49.11        62.49 o                         
  11  14   7          3.82         79.30        71.89 o                         
   1  15   7         88.91        115.57        32.16 o                         
   2  15   7        180.33        203.93        41.89 o                         
   3  15   7         40.56         13.65        34.54 o                         
   4  15   7       1572.66       1633.75        40.54 o                         
   5  15   7         68.10         54.81        40.22 o                         
   6  15   7        803.41        719.04        45.87 o                         
   7  15   7        104.54         97.26        48.41 o                         
   8  15   7          1.34        -52.12        52.12 o                         
   9  15   7        154.18         97.99        58.37 o                         
  10  15   7          0.00        -65.41        65.41 o                         
  11  15   7         34.77         76.52        77.66 o                         
   0  16   7        883.50        896.02       103.86 o                         
   1  16   7        660.95        662.84        41.93 o                         
   2  16   7         13.02         -8.24        48.43 o                         
   3  16   7       1081.79       1110.54        43.14 o                         
   4  16   7         54.70        -16.78        38.76 o                         
   5  16   7       2103.97       2147.80        56.11 o                         
   6  16   7         50.19         60.01        45.98 o                         
   7  16   7          1.28        -39.61        57.77 o                         
   8  16   7        152.95        120.21        62.08 o                         
   9  16   7        129.44         81.20        60.10 o                         
  10  16   7        211.71        257.60        67.97 o                         
   1  17   7       1108.18       1199.11        43.57 o                         
   2  17   7         64.78         67.47        63.85 o                         
   3  17   7         34.62         97.28        60.75 o                         
   4  17   7         27.85         83.64        45.39 o                         
   5  17   7        350.32        347.45        74.60 o                         
   6  17   7        224.56        302.10        49.13 o                         
   7  17   7        263.61        261.62        52.79 o                         
   8  17   7         97.01         24.03        59.54 o                         
   9  17   7          6.49        -11.48        62.26 o                         
  10  17   7          6.86         31.18        87.89 o                         
   0  18   7        797.42        703.73       160.73 o                         
   1  18   7        375.71        395.04        60.80 o                         
   2  18   7          6.53         26.20        48.24 o                         
   3  18   7        316.90        265.34        50.61 o                         
   4  18   7        246.81        272.57        55.49 o                         
   5  18   7        174.76        166.65        59.10 o                         
   6  18   7        384.78        430.98        69.64 o                         
   7  18   7         35.39         35.60        54.43 o                         
   8  18   7          0.22         42.65        60.65 o                         
   9  18   7         90.81         15.16        65.08 o                         
   1  19   7        916.93       1167.83        49.36 o                         
   2  19   7        122.28         95.65        52.11 o                         
   3  19   7        891.87        944.09        60.50 o                         
   4  19   7         48.52         17.63        56.86 o                         
   5  19   7         59.32        -48.20        86.63 o                         
   6  19   7        288.43        124.34        70.36 o                         
   7  19   7        617.39        665.59        72.93 o                         
   8  19   7         33.48        -18.38        67.58 o                         
   0  20   7          2.12        -17.28        63.14 o                         
   1  20   7        156.33        170.02        50.15 o                         
   2  20   7         29.59         -3.69        53.10 o                         
   3  20   7        588.12        697.57        83.98 o                         
   4  20   7         31.10        -33.53        58.26 o                         
   5  20   7       2215.36       2210.69        73.48 o                         
   6  20   7         66.45        -27.68        74.96 o                         
   7  20   7        347.06        403.41        78.52 o                         
   1  21   7        427.29        395.00        51.31 o                         
   2  21   7         97.97         -1.01        52.24 o                         
   3  21   7          0.66         18.69        77.22 o                         
   4  21   7        384.75        321.62        86.82 o                         
   5  21   7         43.95        122.22        72.38 o                         
   6  21   7          0.10        -64.84        80.98 o                         
   0  22   7        309.39        292.32       162.11 o                         
   1  22   7        240.01        266.73        54.36 o                         
   2  22   7          2.50        -83.05        83.05 o                         
   3  22   7        172.60         90.69       100.58 o                         
   4  22   7         21.16        -60.39        65.64 o                         
   5  22   7          9.78        -83.65        95.77 o                         
   1  23   7         37.10        -43.39        56.99 o                         
   2  23   7         16.23         94.22        61.89 o                         
   3  23   7         48.37        -74.26        74.26 o                         
   0   0   8      14366.68      13546.69       160.17 o                         
   1   0   8         55.52         -3.00        22.29 o                         
   2   0   8       6084.08       6446.86        50.50 o                         
   3   0   8      17729.93      18226.78       120.26 o                         
   4   0   8       1951.27       2530.00        62.85 o                         
   5   0   8       1926.86       1799.15        38.29 o                         
   6   0   8       4516.14       4651.78        53.11 o                         
   7   0   8        133.70        140.47        47.26 o                         
   8   0   8         18.54        -16.65        50.99 o                         
   9   0   8        715.40        812.04        76.51 o                         
  10   0   8         17.07        -58.64        58.64 o                         
  11   0   8          4.64        -76.73        76.73 o                         
  12   0   8         55.71         39.12        68.82 o                         
  13   0   8          4.15          6.34        93.49 o                         
  14   0   8         81.73        -11.51       138.96 o                         
   1   1   8        258.82        237.23        16.12 o                         
   2   1   8       2103.74       2296.21        21.45 o                         
   3   1   8        812.80        811.09        24.84 o                         
   4   1   8       4411.84       4367.74        40.52 o                         
   5   1   8        308.27        340.27        23.89 o                         
   6   1   8        817.40        794.76        30.88 o                         
   7   1   8        141.21        166.98        29.87 o                         
   8   1   8         43.13         18.62        35.58 o                         
   9   1   8        244.09        226.79        39.17 o                         
  10   1   8        592.42        584.51        43.51 o                         
  11   1   8        369.11        284.59        48.20 o                         
  12   1   8         32.52        -52.67        52.67 o                         
  13   1   8         39.62        206.62        76.71 o                         
  14   1   8          0.35         40.07       103.12 o                         
   0   2   8      35618.05      34166.27       221.11 o                         
   1   2   8       3454.98       3195.46        25.97 o                         
   2   2   8       3589.95       3710.77        28.13 o                         
   3   2   8        698.33        691.07        21.64 o                         
   4   2   8       1527.99       1453.61        32.88 o                         
   5   2   8         90.96         55.27        23.45 o                         
   6   2   8       1324.59       1284.13        32.31 o                         
   7   2   8         23.21         43.02        29.15 o                         
   8   2   8       6425.97       6065.94        69.89 o                         
   9   2   8        583.75        617.32        48.28 o                         
  10   2   8        756.53        858.58        58.30 o                         
  11   2   8        442.99        460.66        54.37 o                         
  12   2   8          3.36         19.63        56.72 o                         
  13   2   8         26.95        -17.85        68.60 o                         
  14   2   8        364.95        237.25        79.86 o                         
   1   3   8       1754.52       1845.78        26.81 o                         
   2   3   8       4059.25       4182.33        30.73 o                         
   3   3   8       2172.18       2191.14        26.05 o                         
   4   3   8       6215.96       5221.51        56.25 o                         
   5   3   8        186.15        298.74        23.73 o                         
   6   3   8       4766.21       4369.00        38.96 o                         
   7   3   8        548.63        635.04        36.39 o                         
   8   3   8          0.76         14.48        36.13 o                         
   9   3   8        228.51        291.39        39.89 o                         
  10   3   8        654.25        867.75        62.78 o                         
  11   3   8        157.78        218.43        54.65 o                         
  12   3   8       2404.05       2616.69        66.54 o                         
  13   3   8          7.63         89.46        85.87 o                         
  14   3   8        759.77        755.06        85.47 o                         
   0   4   8      27114.18      26022.60       167.99 o                         
   1   4   8         24.81         65.68        18.42 o                         
   2   4   8       7228.72       7559.20        51.35 o                         
   3   4   8         64.33         94.70        21.70 o                         
   4   4   8          0.36        -22.92        22.92 o                         
   5   4   8         38.63         16.11        24.81 o                         
   6   4   8       4839.21       4514.34        44.51 o                         
   7   4   8        268.75        301.85        29.62 o                         
   8   4   8       5513.23       5292.73        55.40 o                         
   9   4   8       4586.86       4448.95        59.95 o                         
  10   4   8       1611.16       1659.02        67.45 o                         
  11   4   8        628.53        790.73        58.48 o                         
  12   4   8         81.32        104.82        60.10 o                         
  13   4   8         37.59        217.51        70.79 o                         
   1   5   8        628.23        742.11        20.58 o                         
   2   5   8       1769.61       1824.44        36.51 o                         
   3   5   8        407.29        384.85        22.63 o                         
   4   5   8       7161.85       7038.10        62.19 o                         
   5   5   8        985.61       1010.63        27.31 o                         
   6   5   8       1618.32       1670.49        30.10 o                         
   7   5   8         91.41        119.28        30.94 o                         
   8   5   8        285.72        299.77        36.88 o                         
   9   5   8        229.62        248.64        45.04 o                         
  10   5   8        996.58       1062.94        54.17 o                         
  11   5   8         76.43         36.76        52.45 o                         
  12   5   8         71.65        -14.52        61.87 o                         
  13   5   8        170.04         28.76        98.15 o                         
   0   6   8        301.86        504.30        30.36 o                         
   1   6   8         26.44        -15.87        20.48 o                         
   2   6   8        194.18        151.20        21.57 o                         
   3   6   8       1144.14       1532.12        32.01 o                         
   4   6   8        144.47        205.30        24.13 o                         
   5   6   8          1.08         -3.77        24.23 o                         
   6   6   8       1015.89       1081.61        34.92 o                         
   7   6   8        829.78        880.88        35.59 o                         
   8   6   8       4905.78       4532.92        85.75 o                         
   9   6   8       1011.89        999.39        49.16 o                         
  10   6   8        206.61        314.75        69.74 o                         
  11   6   8        113.37         82.22        54.00 o                         
  12   6   8        263.00        221.83        65.71 o                         
  13   6   8         66.07        -62.09        75.46 o                         
   1   7   8       3255.39       3724.05        33.89 o                         
   2   7   8       1492.99       1702.09        34.57 o                         
   3   7   8        900.90        989.22        24.44 o                         
   4   7   8       1859.13       1915.53        26.65 o                         
   5   7   8          3.43          5.98        26.57 o                         
   6   7   8          0.02         -2.63        29.90 o                         
   7   7   8        852.65        898.83        37.84 o                         
   8   7   8        144.67        124.92        36.65 o                         
   9   7   8        356.85        378.06        44.71 o                         
  10   7   8        207.01        100.57        52.38 o                         
  11   7   8        179.05        109.24        60.01 o                         
  12   7   8        515.84        648.00        71.23 o                         
  13   7   8         94.95         35.19        84.68 o                         
   0   8   8        403.80        253.88        29.21 o                         
   1   8   8         89.48        119.83        20.34 o                         
   2   8   8         33.73         71.98        22.77 o                         
   3   8   8        135.12        186.87        23.70 o                         
   4   8   8        938.02        983.92        31.57 o                         
   5   8   8        152.43        185.10        27.81 o                         
   6   8   8       2525.86       2401.88        35.75 o                         
   7   8   8        135.90         64.43        33.70 o                         
   8   8   8         84.81         33.76        36.96 o                         
   9   8   8        652.88        611.61        44.49 o                         
  10   8   8        406.36        436.12        59.93 o                         
  11   8   8         21.47         60.74        57.98 o                         
  12   8   8         17.33        -68.69        68.69 o                         
  13   8   8          0.01         75.09        79.66 o                         
   1   9   8        867.29       1035.03        24.43 o                         
   2   9   8       1284.19       1260.44        26.28 o                         
   3   9   8          6.21         48.15        25.05 o                         
   4   9   8        460.99        493.32        27.14 o                         
   5   9   8         10.22          6.80        28.45 o                         
   6   9   8          4.29        -11.58        31.18 o                         
   7   9   8        558.02        627.28        35.92 o                         
   8   9   8        360.72        386.23        42.60 o                         
   9   9   8          7.59        -38.15        43.50 o                         
  10   9   8        311.57        276.46        48.57 o                         
  11   9   8          1.70        -22.65        59.82 o                         
  12   9   8        128.90        149.84        72.52 o                         
  13   9   8         18.07        -12.17        82.64 o                         
   0  10   8        633.97        827.51        35.04 o                         
   1  10   8         27.27         28.09        23.31 o                         
   2  10   8        994.14       1155.54        25.05 o                         
   3  10   8         71.70         84.32        25.12 o                         
   4  10   8          0.02        -20.55        26.70 o                         
   5  10   8        331.71        348.27        30.32 o                         
   6  10   8        374.77        331.26        33.26 o                         
   7  10   8       2385.93       2300.47        43.69 o                         
   8  10   8          0.47         48.18        38.12 o                         
   9  10   8         47.22         14.94        42.16 o                         
  10  10   8          3.58         66.15        44.29 o                         
  11  10   8         53.69         69.23        65.11 o                         
  12  10   8        352.38        361.70        86.58 o                         
   1  11   8        875.26       1009.90        29.68 o                         
   2  11   8       2513.48       2676.50        36.58 o                         
   3  11   8         37.88         35.22        29.31 o                         
   4  11   8       1542.12       1611.97        35.47 o                         
   5  11   8       1746.60       1489.92        40.10 o                         
   6  11   8       3481.42       3302.07        46.00 o                         
   7  11   8        609.53        484.78        40.68 o                         
   8  11   8        375.30        376.07        44.17 o                         
   9  11   8         25.38         39.39        48.53 o                         
  10  11   8         93.89         16.94        73.51 o                         
  11  11   8        201.33        130.66        81.39 o                         
  12  11   8        316.74        415.23       102.12 o                         
   0  12   8      18024.72      18078.45       382.58 o                         
   1  12   8         18.95         51.52        30.11 o                         
   2  12   8       2996.48       2781.66        40.84 o                         
   3  12   8          4.48         21.27        32.52 o                         
   4  12   8          3.24         28.98        35.51 o                         
   5  12   8          0.03        -36.36        39.31 o                         
   6  12   8       2050.50       1976.70        47.38 o                         
   7  12   8        757.03        822.27        61.07 o                         
   8  12   8        971.75       1055.48        72.17 o                         
   9  12   8         21.36        -53.59        53.59 o                         
  10  12   8       1325.40       1616.98        83.89 o                         
  11  12   8         13.19         16.06        73.43 o                         
  12  12   8         30.45        180.50       128.50 o                         
   1  13   8        382.34        492.90        32.30 o                         
   2  13   8       5822.27       5588.35        64.72 o                         
   3  13   8         77.61         21.62        32.85 o                         
   4  13   8       2045.75       1869.58        59.13 o                         
   5  13   8          7.33        -39.01        39.01 o                         
   6  13   8        650.98        697.43        45.67 o                         
   7  13   8          7.89        -37.60        46.75 o                         
   8  13   8         17.04         56.28        50.78 o                         
   9  13   8         62.32        -64.01        64.01 o                         
  10  13   8         64.66         48.04        60.80 o                         
  11  13   8          0.98        -74.68        74.68 o                         
   0  14   8        643.02        687.40        47.79 o                         
   1  14   8        402.82        455.12        33.82 o                         
   2  14   8          2.43         90.86        35.23 o                         
   3  14   8        808.40        787.42        37.57 o                         
   4  14   8        330.21        268.29        38.25 o                         
   5  14   8         52.20         94.60        40.49 o                         
   6  14   8         51.33         22.19        43.06 o                         
   7  14   8        497.75        549.81        52.95 o                         
   8  14   8         43.36         87.70        51.90 o                         
   9  14   8        463.72        369.05        65.12 o                         
  10  14   8         23.23         68.86        64.41 o                         
  11  14   8         19.19        -57.24        72.31 o                         
   1  15   8          6.66         89.70        33.61 o                         
   2  15   8         99.61        115.73        34.13 o                         
   3  15   8         93.70         70.63        35.39 o                         
   4  15   8         28.50         59.84        38.08 o                         
   5  15   8       1525.18       1347.71        47.86 o                         
   6  15   8        311.70        198.65        44.70 o                         
   7  15   8        396.01        478.17        50.37 o                         
   8  15   8         63.67        -54.07        54.07 o                         
   9  15   8        506.23        408.13        60.09 o                         
  10  15   8          0.13        -64.93        64.93 o                         
   0  16   8        390.62        416.45        56.92 o                         
   1  16   8       2040.12       2034.66        46.91 o                         
   2  16   8        209.43        211.67        37.62 o                         
   3  16   8        143.05        205.52        37.21 o                         
   4  16   8        295.56        327.35        39.74 o                         
   5  16   8       1292.17       1405.16        46.16 o                         
   6  16   8         23.57        -47.05        47.05 o                         
   7  16   8        300.09        401.70        56.92 o                         
   8  16   8        407.83        433.91        68.23 o                         
   9  16   8          5.81        -61.47        61.47 o                         
  10  16   8         43.24        -58.47        67.38 o                         
   1  17   8        764.38        805.34        62.24 o                         
   2  17   8       2016.04       2145.52        54.16 o                         
   3  17   8        182.49        140.27        45.37 o                         
   4  17   8       1473.79       1637.56        46.08 o                         
   5  17   8         28.03         82.01        44.02 o                         
   6  17   8       1457.95       1582.41        76.01 o                         
   7  17   8         53.02         49.41        53.22 o                         
   8  17   8          5.88         -1.82        56.97 o                         
   9  17   8        577.73        504.11        66.25 o                         
   0  18   8       3008.37       2991.73       142.04 o                         
   1  18   8        285.96        275.47        57.98 o                         
   2  18   8       2919.71       2725.92        94.58 o                         
   3  18   8        982.68       1042.39        55.19 o                         
   4  18   8        301.21        291.16       108.97 o                         
   5  18   8        182.30         97.68        57.25 o                         
   6  18   8        661.73        520.76        65.28 o                         
   7  18   8          4.66        -55.72        55.72 o                         
   8  18   8       1547.90       1753.66        91.32 o                         
   9  18   8         16.89        -58.16        67.27 o                         
   1  19   8         34.37        150.15        50.17 o                         
   2  19   8        192.59        162.72        83.48 o                         
   3  19   8        196.13        143.47        66.32 o                         
   4  19   8       1213.97       1224.61        68.62 o                         
   5  19   8         82.95         47.91       106.42 o                         
   6  19   8       1357.61       1442.72       122.87 o                         
   7  19   8         59.97         -6.01       131.60 o                         
   8  19   8         84.24         -3.97        67.38 o                         
   0  20   8        348.08        407.97       147.77 o                         
   1  20   8          0.04        -50.94        65.52 o                         
   2  20   8          0.07        -51.66        51.66 o                         
   3  20   8         29.15         -4.66        54.51 o                         
   4  20   8        100.28         79.19        59.85 o                         
   5  20   8        303.01        282.39        67.31 o                         
   6  20   8         30.24        -10.25        74.04 o                         
   7  20   8          0.58       -105.37       105.37 o                         
   1  21   8         33.32        -52.85        52.85 o                         
   2  21   8        136.27        132.60        56.25 o                         
   3  21   8        291.25        388.03        59.77 o                         
   4  21   8        520.64        516.44        65.06 o                         
   5  21   8          4.61         -4.73        70.66 o                         
   6  21   8          3.95        -73.69        75.03 o                         
   0  22   8         10.66        -34.81        82.25 o                         
   1  22   8         93.68         15.94        78.31 o                         
   2  22   8         10.15        125.47        76.49 o                         
   3  22   8         70.66         19.14        87.62 o                         
   4  22   8        479.65        352.52       134.68 o                         
   5  22   8         25.02       -241.33       241.33 o                         
   1  23   8         17.33          8.08        61.52 o                         
   2  23   8        942.35       1017.58       127.79 o                         
   3  23   8        360.70        367.62        89.62 o                         
   1   1   9       8103.13       7850.25        42.25 o                         
   2   1   9       1299.80       1465.84        21.91 o                         
   3   1   9       4003.21       4434.17        44.61 o                         
   4   1   9       8448.38       9389.42        54.78 o                         
   5   1   9        280.24        250.75        23.39 o                         
   6   1   9          1.24        -21.87        26.78 o                         
   7   1   9       2652.15       2561.63        43.19 o                         
   8   1   9        158.52        134.60        36.36 o                         
   9   1   9        709.86        913.18        43.63 o                         
  10   1   9         88.65        105.77        44.56 o                         
  11   1   9        155.04        100.79        47.91 o                         
  12   1   9        119.41        -50.57        53.93 o                         
  13   1   9         42.93         -2.12        70.75 o                         
  14   1   9         18.47         89.76       174.06 o                         
   0   2   9          0.01         25.45        26.76 o                         
   1   2   9       1168.11       1087.69        21.24 o                         
   2   2   9         23.98         53.37        17.74 o                         
   3   2   9       6946.64       6719.41        41.31 o                         
   4   2   9        339.57        524.19        24.61 o                         
   5   2   9        251.14        271.99        23.57 o                         
   6   2   9        149.36        155.82        27.04 o                         
   7   2   9          6.18         -8.55        28.93 o                         
   8   2   9         90.08         24.29        37.22 o                         
   9   2   9          8.39          2.10        38.71 o                         
  10   2   9          0.01        -44.84        44.84 o                         
  11   2   9        580.09        492.13        66.69 o                         
  12   2   9          0.22        -58.60        58.60 o                         
  13   2   9         87.90        -34.43        71.53 o                         
   1   3   9          2.72         -0.10        19.50 o                         
   2   3   9       8683.85       9509.79        53.16 o                         
   3   3   9        254.89        375.37        22.83 o                         
   4   3   9         50.98         -9.98        24.02 o                         
   5   3   9        812.24       1063.62        40.25 o                         
   6   3   9        982.69       1100.29        31.47 o                         
   7   3   9        328.37        241.10        29.90 o                         
   8   3   9        405.63        337.48        38.11 o                         
   9   3   9        607.92        640.63        53.38 o                         
  10   3   9         39.07        -47.62        47.62 o                         
  11   3   9         75.05         90.03        57.83 o                         
  12   3   9         52.31         57.25        68.42 o                         
  13   3   9          0.04        -70.99        70.99 o                         
   0   4   9       4581.56       4775.53        59.00 o                         
   1   4   9       2768.77       2949.95        36.76 o                         
   2   4   9       9656.30       9420.81        52.90 o                         
   3   4   9      12960.13      12227.37        65.40 o                         
   4   4   9         88.70        101.05        23.93 o                         
   5   4   9       6153.82       5475.42        47.45 o                         
   6   4   9        602.70        758.81        37.58 o                         
   7   4   9       1973.69       1958.33        39.25 o                         
   8   4   9        853.46        813.10        36.62 o                         
   9   4   9         94.34         85.89        45.51 o                         
  10   4   9        414.17        440.62        52.57 o                         
  11   4   9        973.57       1063.43        61.67 o                         
  12   4   9        106.93         49.57        59.71 o                         
  13   4   9       1033.07       1207.00        94.42 o                         
   1   5   9      16515.52      16682.70        98.51 o                         
   2   5   9       2227.70       2311.55        29.72 o                         
   3   5   9       1082.22       1123.83        25.06 o                         
   4   5   9        176.98        245.86        23.31 o                         
   5   5   9          8.93         30.00        24.90 o                         
   6   5   9       2846.26       2815.53        33.86 o                         
   7   5   9       3571.18       3526.98        42.44 o                         
   8   5   9        246.91        217.59        37.41 o                         
   9   5   9       2913.24       2850.64        55.03 o                         
  10   5   9        552.15        533.06        69.65 o                         
  11   5   9        482.22        406.21        58.09 o                         
  12   5   9         88.61         22.33        62.48 o                         
  13   5   9          1.10        -63.98        72.99 o                         
   0   6   9       1502.16       1899.10        39.64 o                         
   1   6   9       2163.21       2571.06        39.00 o                         
   2   6   9       5739.61       5717.63        38.86 o                         
   3   6   9         29.24         49.81        22.98 o                         
   4   6   9       1382.88       1396.62        26.06 o                         
   5   6   9        108.56         86.63        25.60 o                         
   6   6   9        279.95        174.48        30.26 o                         
   7   6   9        150.23        118.95        37.42 o                         
   8   6   9       1185.55       1206.60        41.46 o                         
   9   6   9         54.53         62.06        47.51 o                         
  10   6   9        166.93        125.62        53.51 o                         
  11   6   9          0.05          3.21        58.95 o                         
  12   6   9          4.20        -60.24        60.24 o                         
  13   6   9         70.68         -4.39        76.03 o                         
   1   7   9       1398.54       1556.70        24.98 o                         
   2   7   9       4035.30       4434.26        34.55 o                         
   3   7   9        326.15        373.25        25.37 o                         
   4   7   9       1119.81       1169.55        35.81 o                         
   5   7   9        206.27        250.54        29.18 o                         
   6   7   9       3905.59       3821.88        60.60 o                         
   7   7   9       1253.85       1364.88        39.98 o                         
   8   7   9        936.00        964.10        40.94 o                         
   9   7   9       1005.40       1061.39        53.05 o                         
  10   7   9         25.23         34.81        53.01 o                         
  11   7   9         49.54        -59.14        59.14 o                         
  12   7   9         33.51        -30.47        63.06 o                         
  13   7   9          6.37        -79.86        79.86 o                         
   0   8   9       8697.61       9153.12        76.50 o                         
   1   8   9        294.54        420.06        23.91 o                         
   2   8   9          9.55         -7.49        24.23 o                         
   3   8   9          0.08        -11.50        24.41 o                         
   4   8   9          8.55         17.81        26.64 o                         
   5   8   9        528.07        579.75        30.68 o                         
   6   8   9        100.02        140.65        31.48 o                         
   7   8   9        458.00        463.54        35.63 o                         
   8   8   9          6.23         65.96        37.60 o                         
   9   8   9        196.68        165.03        42.88 o                         
  10   8   9        281.16        371.65        56.81 o                         
  11   8   9          5.88        -58.13        58.13 o                         
  12   8   9         36.61        -54.75        79.07 o                         
  13   8   9         19.90         59.95        80.40 o                         
   1   9   9       2220.63       2131.02        32.03 o                         
   2   9   9       3953.06       3987.28        49.36 o                         
   3   9   9        111.27        162.79        26.30 o                         
   4   9   9        336.39        346.42        27.91 o                         
   5   9   9          0.02        -26.42        28.75 o                         
   6   9   9        245.90        264.39        32.71 o                         
   7   9   9        371.16        341.14        35.16 o                         
   8   9   9       1118.66       1044.03        47.44 o                         
   9   9   9        157.37         66.35        41.77 o                         
  10   9   9         46.13         11.30        51.19 o                         
  11   9   9        252.28        275.21        60.97 o                         
  12   9   9        594.94        532.97       119.52 o                         
   0  10   9       4829.65       4942.43        56.02 o                         
   1  10   9       2034.02       2019.01        28.62 o                         
   2  10   9         21.96         48.45        25.46 o                         
   3  10   9       5860.61       5460.22        44.07 o                         
   4  10   9        200.34        189.81        28.21 o                         
   5  10   9      12505.32      11614.94        85.71 o                         
   6  10   9       7253.11       6970.27        65.00 o                         
   7  10   9       2818.81       2656.08        41.08 o                         
   8  10   9          9.30         65.47        37.61 o                         
   9  10   9        634.97        747.03        46.14 o                         
  10  10   9         91.85         39.25        46.95 o                         
  11  10   9       1726.71       1905.07       131.42 o                         
  12  10   9        219.05        340.73        82.37 o                         
   1  11   9       5671.37       5780.92        66.43 o                         
   2  11   9          0.88          8.76        29.64 o                         
   3  11   9        740.42        823.92        32.27 o                         
   4  11   9       2210.41       1985.77        36.92 o                         
   5  11   9       1056.05       1171.06        44.98 o                         
   6  11   9        384.59        379.80        38.67 o                         
   7  11   9       2053.47       1897.92        48.29 o                         
   8  11   9          1.26        -43.36        43.48 o                         
   9  11   9       1008.72       1098.92        54.17 o                         
  10  11   9        369.95        299.20        75.04 o                         
  11  11   9        453.96        780.21        91.38 o                         
  12  11   9          7.82         -3.40       106.44 o                         
   0  12   9        593.72        779.42        49.57 o                         
   1  12   9        397.90        428.42        33.70 o                         
   2  12   9       3171.94       3078.42        45.75 o                         
   3  12   9          0.22        -34.28        34.28 o                         
   4  12   9         15.58        -19.43        36.41 o                         
   5  12   9       1168.57       1276.07        46.81 o                         
   6  12   9        133.07        133.13        43.85 o                         
   7  12   9         90.25        146.79        47.34 o                         
   8  12   9        285.43        301.90        52.11 o                         
   9  12   9         60.05        -42.28        54.89 o                         
  10  12   9         16.60          2.30        62.32 o                         
  11  12   9          9.28          7.11        90.41 o                         
   1  13   9        221.46        235.48        34.32 o                         
   2  13   9         81.68        108.13        34.15 o                         
   3  13   9        236.88        199.56        50.69 o                         
   4  13   9       2234.06       2043.00        56.15 o                         
   5  13   9          0.31        -21.93        39.72 o                         
   6  13   9        165.36        129.30        60.16 o                         
   7  13   9        126.97         14.90        45.64 o                         
   8  13   9        430.60        419.93        53.67 o                         
   9  13   9        299.83        274.29        56.85 o                         
  10  13   9          0.00         23.87        63.27 o                         
  11  13   9          3.05         79.48        72.40 o                         
   0  14   9      10961.44      10187.21       124.61 o                         
   1  14   9         26.40          2.83        34.18 o                         
   2  14   9       1035.23       1061.84        37.52 o                         
   3  14   9         31.55          2.56        36.24 o                         
   4  14   9        235.00        225.29        40.09 o                         
   5  14   9        557.91        546.01        43.32 o                         
   6  14   9         36.74        -44.08        44.08 o                         
   7  14   9        138.98         89.53        48.73 o                         
   8  14   9        233.99        244.20        68.43 o                         
   9  14   9          6.68         61.93        58.42 o                         
  10  14   9         68.21         23.41        64.43 o                         
  11  14   9        220.87        225.22        73.77 o                         
   1  15   9        291.36        398.19        37.06 o                         
   2  15   9        118.90         49.91        38.23 o                         
   3  15   9         24.16         17.47        36.86 o                         
   4  15   9          8.24        -10.62        38.35 o                         
   5  15   9        252.51        190.24        43.55 o                         
   6  15   9        715.26        685.99        48.55 o                         
   7  15   9        180.40        190.02        54.54 o                         
   8  15   9        434.55        437.56        55.76 o                         
   9  15   9          3.76        -63.59        64.62 o                         
  10  15   9        145.14        231.60        77.41 o                         
   0  16   9        370.43        508.32        53.98 o                         
   1  16   9        100.57        113.57        37.33 o                         
   2  16   9         57.07         40.94        38.23 o                         
   3  16   9        186.44        186.30        43.67 o                         
   4  16   9          7.78         33.54        40.81 o                         
   5  16   9       1172.04       1310.72        49.79 o                         
   6  16   9        176.84        106.52        47.21 o                         
   7  16   9        626.01        791.72        54.10 o                         
   8  16   9          0.33         62.16        56.07 o                         
   9  16   9          1.32          7.93        70.37 o                         
  10  16   9          0.00        -68.37        68.37 o                         
   1  17   9       1426.72       1468.38       107.78 o                         
   2  17   9         12.42        -26.61        64.64 o                         
   3  17   9         11.13          8.89        41.48 o                         
   4  17   9         39.32         21.18        58.06 o                         
   5  17   9        551.49        411.73        46.00 o                         
   6  17   9        955.32        964.45        53.57 o                         
   7  17   9        605.67        697.37        56.18 o                         
   8  17   9         26.42          9.47        57.94 o                         
   9  17   9        516.28        432.09        65.62 o                         
   0  18   9        362.09        323.76        68.20 o                         
   1  18   9        445.02        542.77        53.61 o                         
   2  18   9        153.76        123.14        68.08 o                         
   3  18   9        271.61        226.64        70.03 o                         
   4  18   9        150.67        129.54        84.20 o                         
   5  18   9         76.95        117.62        52.14 o                         
   6  18   9        171.50         46.60        52.24 o                         
   7  18   9          3.52        -37.86        56.27 o                         
   8  18   9          1.34        -55.52        61.57 o                         
   1  19   9        839.89       1084.60        90.16 o                         
   2  19   9         79.83        169.14        52.43 o                         
   3  19   9          0.30        -52.78        52.78 o                         
   4  19   9          2.53        -59.21       130.51 o                         
   5  19   9        179.42        273.15        64.48 o                         
   6  19   9        548.74        593.89        82.89 o                         
   7  19   9        365.89        370.07        86.99 o                         
   8  19   9         62.09        118.72        67.44 o                         
   0  20   9         10.30         33.40        72.92 o                         
   1  20   9        120.50        110.60        62.46 o                         
   2  20   9         43.20        -67.70        67.70 o                         
   3  20   9         36.32         -2.28        62.75 o                         
   4  20   9        168.48        224.31        75.87 o                         
   5  20   9        538.98        473.23       120.94 o                         
   6  20   9         21.22         12.58        73.19 o                         
   7  20   9        291.33        234.66       149.43 o                         
   1  21   9        113.94        148.68        57.37 o                         
   2  21   9        161.57        182.27        60.63 o                         
   3  21   9         20.91         23.44        92.84 o                         
   4  21   9        127.17        169.17        65.60 o                         
   5  21   9          6.38        -22.96        77.88 o                         
   0  22   9          3.66        -85.18        85.18 o                         
   1  22   9         27.40         45.62        59.57 o                         
   2  22   9        125.25         29.08        62.86 o                         
   3  22   9         79.54        -33.41       105.42 o                         
   4  22   9        455.69        553.01       128.45 o                         
   1  23   9         73.63         31.82        65.84 o                         
   2  23   9          7.42        100.49        67.13 o                         
   0   0  10       6631.97       6155.79        71.27 o                         
   1   0  10       3780.20       3782.84        40.71 o                         
   2   0  10       1525.74       1579.65        68.25 o                         
   3   0  10      12221.85      12149.41        88.71 o                         
   4   0  10          1.18        -11.43        32.03 o                         
   5   0  10          8.62         35.65        32.37 o                         
   6   0  10         22.17        -36.41        41.96 o                         
   7   0  10         83.40        -20.18        48.52 o                         
   8   0  10        178.97        132.74        53.48 o                         
   9   0  10        694.72        686.71        82.69 o                         
  10   0  10        397.89        349.25        97.43 o                         
  11   0  10         46.38         36.60        69.08 o                         
  12   0  10          9.01        -88.60        88.60 o                         
  13   0  10        489.24        597.41       104.51 o                         
   1   1  10       4317.03       4225.39        29.41 o                         
   2   1  10         94.05         85.85        21.37 o                         
   3   1  10       6125.16       6917.71        53.29 o                         
   4   1  10        181.96        156.91        22.97 o                         
   5   1  10       1251.84       1380.38        25.90 o                         
   6   1  10          3.40         59.08        27.76 o                         
   7   1  10       3488.23       3461.72        57.05 o                         
   8   1  10        438.78        482.10        38.87 o                         
   9   1  10         61.97        -11.15        40.27 o                         
  10   1  10         96.00         44.46        46.28 o                         
  11   1  10          0.84        -58.10        58.10 o                         
  12   1  10          4.49        -65.09        65.09 o                         
  13   1  10         11.88         10.92        67.96 o                         
   0   2  10        631.93        589.78        27.99 o                         
   1   2  10        218.16        300.05        19.82 o                         
   2   2  10        490.97        434.17        22.62 o                         
   3   2  10       2502.03       2350.72        26.09 o                         
   4   2  10         34.70         29.31        22.17 o                         
   5   2  10       2814.36       2641.99        33.57 o                         
   6   2  10       2431.93       2171.26        43.21 o                         
   7   2  10         19.75         12.94        31.50 o                         
   8   2  10        980.29       1093.87        68.49 o                         
   9   2  10         36.87         -3.47        39.49 o                         
  10   2  10        215.35        266.14        44.19 o                         
  11   2  10         75.59         77.78        58.09 o                         
  12   2  10         47.07        -63.09        63.09 o                         
  13   2  10        402.70        361.00        68.28 o                         
   1   3  10      15352.59      14985.40        75.97 o                         
   2   3  10       3732.57       3734.92        38.46 o                         
   3   3  10          5.54        -19.88        22.52 o                         
   4   3  10       5915.79       5421.41        37.67 o                         
   5   3  10          1.48         19.18        25.50 o                         
   6   3  10       3035.17       2913.14        34.80 o                         
   7   3  10       2701.99       2496.56        40.18 o                         
   8   3  10        223.44        274.86        39.67 o                         
   9   3  10        475.53        573.55        45.65 o                         
  10   3  10        309.36        245.83        51.60 o                         
  11   3  10        121.52        149.92        56.47 o                         
  12   3  10        811.53        866.39        66.19 o                         
  13   3  10         16.38        -79.28        79.28 o                         
   0   4  10      14356.21      14044.47       101.79 o                         
   1   4  10        206.92        235.88        22.61 o                         
   2   4  10      11201.15      11816.79        63.68 o                         
   3   4  10        243.27        219.04        24.06 o                         
   4   4  10        149.00        165.82        24.13 o                         
   5   4  10       3704.54       3850.19        48.84 o                         
   6   4  10       2739.74       2654.06        34.20 o                         
   7   4  10        112.59         53.01        31.04 o                         
   8   4  10        207.55        295.10        39.68 o                         
   9   4  10        869.46        720.89        61.24 o                         
  10   4  10        176.05        187.43        51.68 o                         
  11   4  10       1362.56       1314.29        63.14 o                         
  12   4  10         21.96        -56.45        63.65 o                         
  13   4  10        104.01         98.06        69.63 o                         
   1   5  10        103.93        137.41        22.17 o                         
   2   5  10       2543.17       2631.84        28.86 o                         
   3   5  10       2340.58       2661.51        37.97 o                         
   4   5  10         27.44         19.56        24.00 o                         
   5   5  10        249.80        244.80        26.60 o                         
   6   5  10        553.84        551.55        30.11 o                         
   7   5  10       1260.61       1301.77        55.47 o                         
   8   5  10        161.61         88.69        38.39 o                         
   9   5  10        184.85        155.60        48.07 o                         
  10   5  10        363.10        317.15        53.16 o                         
  11   5  10        106.69         23.65        78.90 o                         
  12   5  10        103.58         30.72        62.37 o                         
  13   5  10        245.33        142.55        73.20 o                         
   0   6  10      13129.04      12896.07        95.30 o                         
   1   6  10         14.75        -12.92        22.66 o                         
   2   6  10       4809.09       4963.22        41.98 o                         
   3   6  10       1387.56       1498.22        25.74 o                         
   4   6  10       1042.36       1174.78        26.84 o                         
   5   6  10       1608.62       1620.75        33.03 o                         
   6   6  10       1393.23       1407.49        35.67 o                         
   7   6  10        141.84        119.91        35.49 o                         
   8   6  10         98.13         45.37        36.90 o                         
   9   6  10        150.26        159.82        50.01 o                         
  10   6  10          4.87        -53.86        53.86 o                         
  11   6  10        275.48        236.80        62.27 o                         
  12   6  10         31.24        -71.86        71.86 o                         
  13   6  10          6.76          4.43        76.69 o                         
   1   7  10       1529.76       1639.53        26.09 o                         
   2   7  10        579.52        604.57        24.97 o                         
   3   7  10        378.90        434.76        24.85 o                         
   4   7  10          4.26          0.82        26.89 o                         
   5   7  10        147.75        147.42        31.05 o                         
   6   7  10         15.32         19.53        31.85 o                         
   7   7  10       2165.07       2113.75        49.60 o                         
   8   7  10        882.75        855.44        41.24 o                         
   9   7  10        755.52        758.46        48.28 o                         
  10   7  10        291.80        190.11        56.11 o                         
  11   7  10        175.40         79.48        60.36 o                         
  12   7  10          2.24        -69.71        69.71 o                         
  13   7  10          4.01        -79.92        79.92 o                         
   0   8  10       9343.10       9319.76        97.47 o                         
   1   8  10        209.85        217.34        25.45 o                         
   2   8  10        652.66        766.58        27.90 o                         
   3   8  10         10.93         -6.09        25.91 o                         
   4   8  10         52.32         63.17        28.04 o                         
   5   8  10        245.74        187.27        29.78 o                         
   6   8  10        832.58        871.15        35.36 o                         
   7   8  10       2544.35       2342.54        52.09 o                         
   8   8  10         25.02        -12.56        38.26 o                         
   9   8  10        512.59        477.35        43.35 o                         
  10   8  10        104.27        103.95        57.22 o                         
  11   8  10         93.29        -34.86        61.95 o                         
  12   8  10         18.97         18.70        74.42 o                         
  13   8  10          1.21        -86.10        86.10 o                         
   1   9  10       1571.14       1669.72        27.93 o                         
   2   9  10        586.48        543.55        27.32 o                         
   3   9  10          0.06        -26.24        26.24 o                         
   4   9  10       3482.96       3337.36        49.83 o                         
   5   9  10        707.67        721.76        33.54 o                         
   6   9  10       1872.31       1810.20        36.54 o                         
   7   9  10        835.97        822.52        43.03 o                         
   8   9  10          8.35        -11.80        37.98 o                         
   9   9  10         49.95         77.71        44.01 o                         
  10   9  10        317.10        337.17        55.68 o                         
  11   9  10         11.41        -82.42        82.42 o                         
  12   9  10        399.59        420.42        74.09 o                         
   0  10  10        239.05        340.13        37.71 o                         
   1  10  10         11.50          0.53        25.92 o                         
   2  10  10         43.86         41.60        26.41 o                         
   3  10  10         88.70         87.05        27.78 o                         
   4  10  10         31.71        -11.17        29.56 o                         
   5  10  10       4304.51       4242.58        44.50 o                         
   6  10  10       2124.89       2017.28        38.42 o                         
   7  10  10         53.41         23.37        36.63 o                         
   8  10  10       1382.99       1504.63        46.94 o                         
   9  10  10          0.33        -43.68        43.68 o                         
  10  10  10         39.20        -51.96        51.96 o                         
  11  10  10         75.00        208.77        70.00 o                         
  12  10  10          0.43         -9.36       108.11 o                         
   1  11  10       1205.15       1312.08        42.34 o                         
   2  11  10          0.30        -20.32        31.18 o                         
   3  11  10          8.08          1.00        35.69 o                         
   4  11  10       2952.86       2665.74        60.80 o                         
   5  11  10        177.35        189.66        36.12 o                         
   6  11  10       2852.54       2660.90        49.68 o                         
   7  11  10         73.22          8.15        41.53 o                         
   8  11  10        395.51        494.68        46.81 o                         
   9  11  10        468.52        338.67        65.67 o                         
  10  11  10         74.44        -14.42        58.93 o                         
  11  11  10        224.97        215.55        89.40 o                         
  12  11  10        118.03        -16.99       134.77 o                         
   0  12  10       2847.46       2687.11        62.12 o                         
   1  12  10         67.05         12.15        33.87 o                         
   2  12  10       1960.97       2021.01        49.27 o                         
   3  12  10        663.20        726.90        40.48 o                         
   4  12  10        137.14        203.20        39.69 o                         
   5  12  10        620.57        759.37        44.10 o                         
   6  12  10       1528.53       1490.52        58.91 o                         
   7  12  10       3053.35       2929.07        56.62 o                         
   8  12  10       2363.42       2243.23        57.60 o                         
   9  12  10          3.47        -62.73        76.59 o                         
  10  12  10        426.82        276.38        65.32 o                         
  11  12  10        184.08        203.37        89.13 o                         
   1  13  10       1926.91       1969.18        40.96 o                         
   2  13  10        461.48        612.74        39.12 o                         
   3  13  10        732.91        796.78        40.10 o                         
   4  13  10        711.28        647.10        41.13 o                         
   5  13  10         44.73         33.27        41.41 o                         
   6  13  10        215.61         92.16        45.41 o                         
   7  13  10       3454.66       3213.15        79.32 o                         
   8  13  10         41.96         52.02        51.69 o                         
   9  13  10        154.09        154.77        59.43 o                         
  10  13  10         48.89        -66.05        66.05 o                         
  11  13  10        156.10        123.43        83.92 o                         
   0  14  10        438.39        440.20        56.65 o                         
   1  14  10       1739.11       1647.86        39.69 o                         
   2  14  10         12.21        -37.17        37.17 o                         
   3  14  10        274.68        316.25        40.04 o                         
   4  14  10         57.67         53.47        40.05 o                         
   5  14  10         43.90        -39.75        42.22 o                         
   6  14  10         97.17         92.61        45.56 o                         
   7  14  10         30.61        -55.68        55.68 o                         
   8  14  10         48.69        -18.42        53.34 o                         
   9  14  10         13.04        -20.69        58.46 o                         
  10  14  10          0.01         -0.33        64.63 o                         
  11  14  10          2.07         40.98        87.05 o                         
   1  15  10       1593.60       1598.38        40.67 o                         
   2  15  10          4.82         40.64        39.10 o                         
   3  15  10        135.05        110.18        55.53 o                         
   4  15  10          0.40        -40.93        40.93 o                         
   5  15  10        557.86        640.92        57.86 o                         
   6  15  10        156.53        119.38        51.76 o                         
   7  15  10       1060.86       1074.34        93.97 o                         
   8  15  10         95.29         61.50        54.96 o                         
   9  15  10        159.40         91.51        60.49 o                         
  10  15  10        335.24        328.71        67.83 o                         
   0  16  10         79.27         64.62        53.22 o                         
   1  16  10          7.03         25.50        38.59 o                         
   2  16  10        176.21        196.43        40.18 o                         
   3  16  10        817.90        938.17        46.51 o                         
   4  16  10        158.84        133.67        48.41 o                         
   5  16  10       1746.99       1882.84        49.86 o                         
   6  16  10         69.96         29.46        48.91 o                         
   7  16  10        232.28         49.84        61.30 o                         
   8  16  10         72.70        180.19        58.39 o                         
   9  16  10          0.29        -62.26        62.26 o                         
  10  16  10         36.59        -38.06       130.22 o                         
   1  17  10       1542.08       1542.36        51.57 o                         
   2  17  10        271.74        263.88        47.93 o                         
   3  17  10        211.41        172.33        43.28 o                         
   4  17  10       3270.11       3262.40        54.66 o                         
   5  17  10          0.85          5.60        46.13 o                         
   6  17  10       1210.20       1230.28        55.11 o                         
   7  17  10        471.81        461.77        56.42 o                         
   8  17  10         14.91        -59.10        59.33 o                         
   9  17  10         92.63        165.24        66.29 o                         
   0  18  10       1565.45       1519.70       150.60 o                         
   1  18  10         71.73         36.80        53.51 o                         
   2  18  10        666.52        744.76        95.13 o                         
   3  18  10       1198.11       1292.80        61.81 o                         
   4  18  10         36.82         41.58        52.87 o                         
   5  18  10       1417.89       1647.40        64.70 o                         
   6  18  10        618.17        492.73        53.69 o                         
   7  18  10        102.34         75.46        58.14 o                         
   8  18  10        844.50       1040.72        88.63 o                         
   1  19  10         51.10        122.79        54.65 o                         
   2  19  10         65.58        -31.47        55.31 o                         
   3  19  10        180.20        111.42        58.62 o                         
   4  19  10        198.47        273.38        76.71 o                         
   5  19  10        241.08        160.93        63.41 o                         
   6  19  10         60.09         25.94        66.65 o                         
   7  19  10         53.33        -72.71        77.01 o                         
   0  20  10        227.20        104.89        76.81 o                         
   1  20  10         34.76         53.40        62.62 o                         
   2  20  10          2.64        104.59        58.13 o                         
   3  20  10        102.22        104.74        62.02 o                         
   4  20  10         16.76         33.13        63.02 o                         
   5  20  10         13.70          8.30        68.09 o                         
   6  20  10         18.94          1.03        75.27 o                         
   1  21  10        224.35        294.27        69.47 o                         
   2  21  10         19.06         53.10       127.02 o                         
   3  21  10         96.40         69.49        67.15 o                         
   4  21  10        150.24        164.29       103.76 o                         
   5  21  10         32.32        -54.25        91.95 o                         
   0  22  10         21.37         35.06       124.27 o                         
   1  22  10          5.46        -61.61        61.61 o                         
   2  22  10         17.09         84.63        81.93 o                         
   3  22  10         94.62        180.46        99.08 o                         
   4  22  10         56.70        535.32       318.16 o                         
   1  23  10        137.00         84.02       200.02 o                         
   1   1  11       5861.22       6184.03        37.99 o                         
   2   1  11       8404.60       8727.50        60.04 o                         
   3   1  11        504.51        770.80        24.16 o                         
   4   1  11        709.71        747.61        34.73 o                         
   5   1  11       1381.84       1456.53        34.53 o                         
   6   1  11          0.12        -28.80        28.80 o                         
   7   1  11       1442.27       1474.43        60.45 o                         
   8   1  11          4.44         24.67        37.95 o                         
   9   1  11         67.52         17.64        48.03 o                         
  10   1  11         36.24        -16.90        44.43 o                         
  11   1  11         73.93         35.61        51.48 o                         
  12   1  11         51.68        -64.03        64.03 o                         
  13   1  11         19.20         53.33        71.37 o                         
   0   2  11        767.58        827.29        31.14 o                         
   1   2  11       4590.09       4783.48        33.31 o                         
   2   2  11       2587.28       3055.63        39.62 o                         
   3   2  11       1197.68       1209.22        26.48 o                         
   4   2  11       1059.67       1208.23        25.11 o                         
   5   2  11        327.74        311.47        26.66 o                         
   6   2  11         60.35         41.92        28.69 o                         
   7   2  11        135.76        132.93        34.65 o                         
   8   2  11        347.21        340.55        39.03 o                         
   9   2  11        355.24        262.96        42.02 o                         
  10   2  11        233.94        271.67        48.76 o                         
  11   2  11        443.54        432.89        59.72 o                         
  12   2  11         85.08        149.21        64.68 o                         
  13   2  11        329.23        380.00        70.22 o                         
   1   3  11        565.05        622.38        24.95 o                         
   2   3  11        631.02        550.93        24.49 o                         
   3   3  11       5246.59       5418.12        45.67 o                         
   4   3  11          0.28          7.12        24.63 o                         
   5   3  11         29.77         18.27        25.87 o                         
   6   3  11       1163.83       1177.49        37.59 o                         
   7   3  11        300.73        425.72        33.17 o                         
   8   3  11        371.74        354.68        40.25 o                         
   9   3  11       2062.51       2067.54        74.43 o                         
  10   3  11         38.24        -24.56        52.45 o                         
  11   3  11          4.77        -38.61        57.63 o                         
  12   3  11        193.14        189.61        84.44 o                         
  13   3  11          0.28          0.68        70.11 o                         
   0   4  11        760.43        978.81        49.68 o                         
   1   4  11        163.02        298.79        23.96 o                         
   2   4  11      11992.85      12163.87        66.36 o                         
   3   4  11        262.94        252.75        24.58 o                         
   4   4  11          5.34        -14.42        23.91 o                         
   5   4  11       3760.11       3634.12        36.07 o                         
   6   4  11       2739.40       2820.03        53.39 o                         
   7   4  11       4149.82       3929.76        42.88 o                         
   8   4  11         78.00         33.90        47.50 o                         
   9   4  11          9.43        -48.19        48.19 o                         
  10   4  11         23.25         12.86        52.98 o                         
  11   4  11        927.16        902.18        62.54 o                         
  12   4  11          0.07        -74.79        74.79 o                         
  13   4  11        220.35        256.66        72.61 o                         
   1   5  11       5194.22       5306.52        38.92 o                         
   2   5  11      16028.82      15707.28        87.97 o                         
   3   5  11       1595.39       1577.85        29.47 o                         
   4   5  11          4.51          5.87        24.90 o                         
   5   5  11        491.58        537.28        28.06 o                         
   6   5  11       1521.63       1515.27        44.68 o                         
   7   5  11        792.97        862.43        38.18 o                         
   8   5  11          0.03        -40.19        40.19 o                         
   9   5  11       1237.48       1226.03        78.81 o                         
  10   5  11       1235.75       1388.13        59.05 o                         
  11   5  11        134.93        153.06        59.68 o                         
  12   5  11          1.82         23.03        65.72 o                         
  13   5  11         14.94        -92.41        92.41 o                         
   0   6  11       2160.13       2240.45        39.17 o                         
   1   6  11        251.56        337.24        24.02 o                         
   2   6  11       5323.20       5418.35        49.67 o                         
   3   6  11        468.30        598.56        25.93 o                         
   4   6  11         12.31          0.46        25.83 o                         
   5   6  11          2.12         23.96        28.68 o                         
   6   6  11        107.99         84.47        32.53 o                         
   7   6  11        398.72        427.25        43.17 o                         
   8   6  11       1621.33       1628.45        43.90 o                         
   9   6  11         18.13         -2.89        49.36 o                         
  10   6  11       2279.69       2316.10        74.42 o                         
  11   6  11         67.36        -59.44        59.44 o                         
  12   6  11         38.15        -49.48        66.35 o                         
  13   6  11         16.10        -81.05        81.05 o                         
   1   7  11       2172.97       2273.17        27.70 o                         
   2   7  11       6884.74       7243.46        47.08 o                         
   3   7  11        333.25        362.82        26.86 o                         
   4   7  11         31.57        -28.54        28.54 o                         
   5   7  11         95.34         41.37        30.74 o                         
   6   7  11       1279.40       1304.62        55.10 o                         
   7   7  11        279.49        341.23        43.53 o                         
   8   7  11        259.84        263.70        39.92 o                         
   9   7  11        674.20        714.08        64.05 o                         
  10   7  11         44.91         80.34        62.85 o                         
  11   7  11         48.38          4.40        70.34 o                         
  12   7  11         25.35        -33.06        70.90 o                         
  13   7  11          0.01         25.00        72.57 o                         
   0   8  11       4465.85       4316.57        57.30 o                         
   1   8  11       2046.34       2165.65        30.49 o                         
   2   8  11        109.80        116.57        27.50 o                         
   3   8  11         38.33         34.10        27.14 o                         
   4   8  11         92.96         68.60        29.15 o                         
   5   8  11       2509.29       2523.02        36.82 o                         
   6   8  11        550.89        583.71        34.82 o                         
   7   8  11       1342.29       1331.21        40.33 o                         
   8   8  11       1005.97       1030.42        42.62 o                         
   9   8  11         16.46          6.45        44.31 o                         
  10   8  11        958.40        999.66        81.06 o                         
  11   8  11        379.73        410.31        64.97 o                         
  12   8  11         29.90         86.33        76.43 o                         
   1   9  11        539.70        561.14        28.37 o                         
   2   9  11       2855.85       2859.42        34.94 o                         
   3   9  11        202.70        273.49        28.45 o                         
   4   9  11       6723.68       6670.89        61.98 o                         
   5   9  11       1560.20       1497.61        39.42 o                         
   6   9  11      11992.02      10962.47        95.01 o                         
   7   9  11        709.64        811.03        39.08 o                         
   8   9  11        119.23         96.21        40.13 o                         
   9   9  11         43.22         41.92        44.29 o                         
  10   9  11         60.69        -56.78        56.78 o                         
  11   9  11         82.31        -65.17        65.17 o                         
  12   9  11       1328.54       1498.51        77.19 o                         
   0  10  11      11814.26      11591.18       148.43 o                         
   1  10  11       1568.82       1533.51        39.74 o                         
   2  10  11         86.09         89.61        28.24 o                         
   3  10  11       1474.41       1457.81        31.27 o                         
   4  10  11        669.90        705.18        35.89 o                         
   5  10  11       1418.67       1495.54        36.23 o                         
   6  10  11        153.74        155.48        34.73 o                         
   7  10  11         50.86         92.95        36.55 o                         
   8  10  11         39.02        -26.29        40.78 o                         
   9  10  11        227.47        225.23        45.89 o                         
  10  10  11        803.94        924.33        56.63 o                         
  11  10  11        368.09        430.94        70.96 o                         
  12  10  11         18.75         61.69        92.15 o                         
   1  11  11       1726.20       1706.16        42.69 o                         
   2  11  11        627.91        684.05        44.27 o                         
   3  11  11        724.92        876.84        36.99 o                         
   4  11  11        321.08        412.64        43.05 o                         
   5  11  11       3433.77       3314.12        48.02 o                         
   6  11  11          0.71        -38.54        38.54 o                         
   7  11  11        842.34        806.87        45.39 o                         
   8  11  11        409.90        333.65        48.04 o                         
   9  11  11        117.64         40.70        52.35 o                         
  10  11  11        131.97         23.30        62.52 o                         
  11  11  11         22.78        -94.55        94.55 o                         
   0  12  11       1871.23       2078.51        59.25 o                         
   1  12  11         62.79         19.45        43.31 o                         
   2  12  11       2745.73       2754.25        47.63 o                         
   3  12  11         88.95        105.97        38.31 o                         
   4  12  11       1025.74       1047.81        44.31 o                         
   5  12  11        596.97        610.58        57.52 o                         
   6  12  11       3069.47       2997.25        72.38 o                         
   7  12  11          2.11        -12.75        48.95 o                         
   8  12  11       1269.56       1391.39        91.91 o                         
   9  12  11        316.74        319.81        65.05 o                         
  10  12  11        315.05        183.73        73.16 o                         
  11  12  11          0.03        -18.62       106.42 o                         
   1  13  11       3366.01       3251.97        49.68 o                         
   2  13  11        198.49        210.94        39.17 o                         
   3  13  11          0.05        -10.98        38.42 o                         
   4  13  11        213.25        124.89        41.57 o                         
   5  13  11        642.99        705.17        53.90 o                         
   6  13  11        161.18         67.88        46.26 o                         
   7  13  11       1404.39       1513.11        61.20 o                         
   8  13  11         86.30        -54.20        54.20 o                         
   9  13  11         25.60        -59.42        59.42 o                         
  10  13  11         25.80         -5.04        65.24 o                         
  11  13  11        145.87         -5.80       144.90 o                         
   0  14  11       1800.39       1896.94        81.43 o                         
   1  14  11        861.21        898.53        48.94 o                         
   2  14  11       1265.77       1264.59        43.26 o                         
   3  14  11        446.32        479.33        41.97 o                         
   4  14  11         22.64        -34.21        41.56 o                         
   5  14  11        303.51        310.46        46.64 o                         
   6  14  11       1218.07       1150.34        54.18 o                         
   7  14  11          1.09         19.23        50.98 o                         
   8  14  11          0.04        -55.75        55.75 o                         
   9  14  11         38.30        -12.85        77.82 o                         
  10  14  11         44.82         89.29        72.31 o                         
   1  15  11          5.00         -2.80        39.14 o                         
   2  15  11       1837.42       1917.20        45.28 o                         
   3  15  11         35.59        -18.94        41.12 o                         
   4  15  11         70.23         67.42        43.29 o                         
   5  15  11        576.49        648.21        48.72 o                         
   6  15  11        324.92        162.09        50.14 o                         
   7  15  11         31.45         49.96        53.64 o                         
   8  15  11          0.89          3.44        59.09 o                         
   9  15  11        104.63         66.36        62.66 o                         
  10  15  11        108.34        307.83        98.46 o                         
   0  16  11        145.82        139.35        54.49 o                         
   1  16  11         35.60         25.78        40.64 o                         
   2  16  11        436.93        556.99        65.36 o                         
   3  16  11        352.87        406.13        44.49 o                         
   4  16  11         50.78         68.69        44.93 o                         
   5  16  11       1606.88       1843.42        97.31 o                         
   6  16  11        106.78        242.39        52.49 o                         
   7  16  11        666.25        757.21        59.12 o                         
   8  16  11         66.83         48.93        59.21 o                         
   9  16  11        241.03        263.64        67.08 o                         
   1  17  11       1038.69       1125.63        53.82 o                         
   2  17  11        513.42        526.46        44.78 o                         
   3  17  11         82.50         68.87        44.34 o                         
   4  17  11         58.65         45.09        47.49 o                         
   5  17  11          4.40          7.01        48.68 o                         
   6  17  11        433.51        391.53        55.49 o                         
   7  17  11        762.70        644.27        68.93 o                         
   8  17  11         15.92        -63.67        63.67 o                         
   9  17  11         78.73        184.30        70.37 o                         
   0  18  11        338.01        374.58        81.05 o                         
   1  18  11        413.08        443.63        57.73 o                         
   2  18  11         17.07        -29.47        66.12 o                         
   3  18  11        201.91        236.94        58.07 o                         
   4  18  11         57.84        118.57        51.65 o                         
   5  18  11          8.08         73.21        51.21 o                         
   6  18  11        259.93        277.38        60.17 o                         
   7  18  11          1.21          5.17        65.64 o                         
   8  18  11         32.10        100.23        90.46 o                         
   1  19  11        953.25       1260.22       134.90 o                         
   2  19  11         78.84        101.73        59.01 o                         
   3  19  11          4.44        -89.47        89.47 o                         
   4  19  11        149.46        239.99        65.23 o                         
   5  19  11         15.14        -68.48        68.48 o                         
   6  19  11        411.89        545.82        66.84 o                         
   7  19  11         97.86         20.87        67.55 o                         
   0  20  11        537.38        537.34        86.05 o                         
   1  20  11          8.69         55.95        58.35 o                         
   2  20  11        182.78        273.86        77.95 o                         
   3  20  11        227.58        185.60        74.69 o                         
   4  20  11        194.81        399.44        79.55 o                         
   5  20  11         92.64         63.95        73.85 o                         
   6  20  11         15.04        -63.55        77.92 o                         
   1  21  11        134.96        174.56        62.27 o                         
   2  21  11        187.19        246.16        64.78 o                         
   3  21  11         58.14         18.75        75.72 o                         
   4  21  11          0.30         -3.82        84.35 o                         
   5  21  11         16.00        122.65       327.90 o                         
   0  22  11        152.53        109.20        94.21 o                         
   1  22  11          0.13         28.26        64.78 o                         
   2  22  11         25.62        -45.05        66.38 o                         
   3  22  11        239.50        308.38        73.52 o                         
   0   0  12         23.20         -0.59        42.80 o                         
   1   0  12       9484.47       9854.82        73.90 o                         
   2   0  12       9212.63       8652.12        89.77 o                         
   3   0  12       2578.02       2403.06        42.30 o                         
   4   0  12         54.29         84.06        33.39 o                         
   5   0  12        988.51       1030.71        54.15 o                         
   6   0  12       3187.86       3102.22        66.24 o                         
   7   0  12       4027.33       4061.70        72.79 o                         
   8   0  12         29.25         -5.50        53.37 o                         
   9   0  12        441.21        425.78        67.76 o                         
  10   0  12       1205.62       1248.72       117.35 o                         
  11   0  12        247.00        239.67        74.24 o                         
  12   0  12        231.87        290.17        91.46 o                         
  13   0  12         22.94       -147.43       147.43 o                         
   1   1  12       2606.35       2788.48        30.20 o                         
   2   1  12       1699.66       1523.90        30.06 o                         
   3   1  12        259.41        251.82        22.71 o                         
   4   1  12        731.24        769.67        29.05 o                         
   5   1  12         46.65         56.91        27.14 o                         
   6   1  12        766.65        756.85        39.42 o                         
   7   1  12        463.57        571.77        38.55 o                         
   8   1  12         37.76        -18.97        38.86 o                         
   9   1  12       1985.05       1923.75        49.94 o                         
  10   1  12        101.08         72.31        45.97 o                         
  11   1  12          2.89        -53.99        53.99 o                         
  12   1  12         44.05         44.61        71.99 o                         
  13   1  12          6.34          4.18        77.46 o                         
   0   2  12       3428.96       3226.43        39.99 o                         
   1   2  12        474.88        619.92        23.52 o                         
   2   2  12       1132.60       1179.14        24.31 o                         
   3   2  12       7516.14       7463.80        45.50 o                         
   4   2  12        579.60        718.08        27.51 o                         
   5   2  12       5042.42       5061.14        42.15 o                         
   6   2  12        137.10        188.98        30.32 o                         
   7   2  12        192.67        210.27        36.47 o                         
   8   2  12        355.31        367.35        39.54 o                         
   9   2  12         18.33        -43.61        43.61 o                         
  10   2  12         14.77        -47.54        47.54 o                         
  11   2  12        489.01        377.59        59.69 o                         
  12   2  12         38.71         30.37        65.17 o                         
  13   2  12        269.36        323.97        74.44 o                         
   1   3  12       5646.25       5613.29        44.90 o                         
   2   3  12          0.67        -14.35        23.06 o                         
   3   3  12       2816.67       3126.12        37.67 o                         
   4   3  12       1516.10       1377.08        29.40 o                         
   5   3  12          4.35        -21.02        27.79 o                         
   6   3  12        347.82        391.53        30.65 o                         
   7   3  12       4482.12       4236.03        68.39 o                         
   8   3  12        235.74        183.96        39.17 o                         
   9   3  12       1027.80       1010.57        74.47 o                         
  10   3  12        910.37        906.28        57.79 o                         
  11   3  12        111.95         42.70        58.41 o                         
  12   3  12        643.77        710.98        77.47 o                         
  13   3  12         15.90          0.20        72.89 o                         
   0   4  12       4557.59       4751.66        53.03 o                         
   1   4  12        545.79        588.57        25.86 o                         
   2   4  12       2227.75       2243.56        28.96 o                         
   3   4  12        265.95        317.51        26.31 o                         
   4   4  12          0.16        -25.33        25.33 o                         
   5   4  12       1543.62       1426.71        30.77 o                         
   6   4  12         20.51         10.24        29.87 o                         
   7   4  12        454.98        549.40        34.81 o                         
   8   4  12        174.12        216.83        45.45 o                         
   9   4  12        958.53       1050.36        53.67 o                         
  10   4  12        232.48        131.83        53.83 o                         
  11   4  12        512.37        470.13        75.46 o                         
  12   4  12          4.44        -19.87        65.52 o                         
  13   4  12        156.90         46.89        71.95 o                         
   1   5  12        981.09       1046.56        29.62 o                         
   2   5  12        327.50        288.96        24.50 o                         
   3   5  12         99.80         48.60        24.71 o                         
   4   5  12         25.12        -22.50        26.64 o                         
   5   5  12        106.85        101.63        28.18 o                         
   6   5  12       5350.45       4923.05        48.07 o                         
   7   5  12        340.46        209.29        36.51 o                         
   8   5  12       1221.00       1262.29        55.23 o                         
   9   5  12         13.26         15.80        53.60 o                         
  10   5  12        658.47        781.54        78.55 o                         
  11   5  12        156.95         38.41        74.06 o                         
  12   5  12        745.22        905.69        86.59 o                         
  13   5  12         55.52         13.07        71.97 o                         
   0   6  12        840.44        962.17        38.15 o                         
   1   6  12       2099.36       2245.40        28.34 o                         
   2   6  12       1667.58       1637.32        35.00 o                         
   3   6  12        784.64        961.53        27.97 o                         
   4   6  12         17.93         52.80        27.00 o                         
   5   6  12        174.41        201.91        31.15 o                         
   6   6  12       5182.04       5057.18        62.80 o                         
   7   6  12        831.98        839.51        38.62 o                         
   8   6  12       4510.91       4116.37        63.53 o                         
   9   6  12        114.92        139.19        58.68 o                         
  10   6  12        642.23        696.00        70.26 o                         
  11   6  12        103.69         27.82        67.68 o                         
  12   6  12         46.02         -4.59        68.98 o                         
  13   6  12          0.15        -94.39        94.39 o                         
   1   7  12          9.82         -3.89        27.06 o                         
   2   7  12        208.31        236.93        28.55 o                         
   3   7  12        579.52        761.99        30.14 o                         
   4   7  12        825.46        801.73        32.50 o                         
   5   7  12        394.52        417.53        32.69 o                         
   6   7  12       1766.61       1719.31        48.22 o                         
   7   7  12        603.19        614.29        38.35 o                         
   8   7  12        584.11        608.31        45.86 o                         
   9   7  12        123.44        108.62        54.22 o                         
  10   7  12        399.55        401.69        57.08 o                         
  11   7  12         24.28         26.47        62.78 o                         
  12   7  12        281.36        305.61        72.65 o                         
   0   8  12       2542.91       2578.23        63.52 o                         
   1   8  12        110.71         79.84        27.12 o                         
   2   8  12        951.78       1118.57        42.41 o                         
   3   8  12        383.16        381.30        36.10 o                         
   4   8  12        697.30        719.34        32.53 o                         
   5   8  12        212.98        261.77        33.32 o                         
   6   8  12        934.95        923.35        37.81 o                         
   7   8  12        256.36        282.25        37.27 o                         
   8   8  12       1921.72       1780.55        45.86 o                         
   9   8  12        465.00        425.56        52.13 o                         
  10   8  12        111.79        200.37        63.98 o                         
  11   8  12         56.67        -64.19        64.19 o                         
  12   8  12        203.14        125.02        72.67 o                         
   1   9  12        288.07        292.58        28.86 o                         
   2   9  12       1660.02       1684.42        31.62 o                         
   3   9  12        161.24        111.22        29.46 o                         
   4   9  12        207.52        196.50        31.57 o                         
   5   9  12         96.41        161.73        33.99 o                         
   6   9  12       3909.42       3701.95        45.85 o                         
   7   9  12         46.87         74.45        38.18 o                         
   8   9  12        256.59        233.42        41.81 o                         
   9   9  12          8.09        -46.30        46.30 o                         
  10   9  12        674.73        588.87        62.10 o                         
  11   9  12         45.33        -56.77        66.03 o                         
  12   9  12        656.74        808.51        74.55 o                         
   0  10  12       2440.84       2557.93        48.43 o                         
   1  10  12         39.62         43.74        28.35 o                         
   2  10  12        630.89        785.96        32.41 o                         
   3  10  12        444.38        439.22        31.50 o                         
   4  10  12        768.75        811.75        34.00 o                         
   5  10  12       4008.63       3894.23        50.02 o                         
   6  10  12        231.64        199.26        35.28 o                         
   7  10  12          5.29        -38.25        38.25 o                         
   8  10  12        195.50        143.95        41.94 o                         
   9  10  12         47.64          2.70        45.98 o                         
  10  10  12         23.18        -32.80        63.76 o                         
  11  10  12         43.26         22.11        70.86 o                         
  12  10  12         12.59        -87.10        88.80 o                         
   1  11  12       1477.04       1508.84        36.05 o                         
   2  11  12          7.28        -33.46        34.21 o                         
   3  11  12          3.86         36.87        34.63 o                         
   4  11  12        427.59        434.25        40.67 o                         
   5  11  12        780.50        934.74        44.16 o                         
   6  11  12       2212.35       2059.29        65.11 o                         
   7  11  12         80.57        -46.66        46.66 o                         
   8  11  12         13.71         18.02        47.96 o                         
   9  11  12        194.66        226.07        56.77 o                         
  10  11  12          0.63        -81.55        81.55 o                         
  11  11  12         94.97        124.62        97.45 o                         
   0  12  12       4181.69       4154.35        79.36 o                         
   1  12  12       1351.63       1366.65        52.13 o                         
   2  12  12        252.49        358.27        40.46 o                         
   3  12  12       1789.93       1726.76        44.74 o                         
   4  12  12        524.11        478.22        43.93 o                         
   5  12  12         28.71        -38.51        44.20 o                         
   6  12  12        259.28        208.72        51.31 o                         
   7  12  12        323.08        297.46        52.05 o                         
   8  12  12         61.50        -16.21        54.28 o                         
   9  12  12         52.95        -65.44        79.37 o                         
  10  12  12          0.05        132.70        71.87 o                         
  11  12  12        179.92        381.39       102.86 o                         
   1  13  12       1124.44       1094.00        42.95 o                         
   2  13  12          9.83        -39.66        39.66 o                         
   3  13  12        598.73        740.70        44.55 o                         
   4  13  12        106.86         52.12        43.04 o                         
   5  13  12        627.78        564.28        57.53 o                         
   6  13  12         19.60         -9.39        47.76 o                         
   7  13  12       1214.27       1240.35        58.56 o                         
   8  13  12        601.58        582.41        58.50 o                         
   9  13  12        165.23        221.69        64.93 o                         
  10  13  12         12.72         65.55        86.97 o                         
   0  14  12        880.39       1017.01        63.29 o                         
   1  14  12         33.82         60.96        40.43 o                         
   2  14  12         46.62         12.41        41.22 o                         
   3  14  12        605.11        753.44        45.45 o                         
   4  14  12         12.86        -18.80        42.86 o                         
   5  14  12         66.26         68.56        57.18 o                         
   6  14  12        167.94        273.45        50.42 o                         
   7  14  12         21.35         22.31        61.47 o                         
   8  14  12         23.06          0.75        57.12 o                         
   9  14  12         28.37        -61.81        61.81 o                         
  10  14  12        415.91        379.26        79.81 o                         
   1  15  12       1332.11       1426.18        44.31 o                         
   2  15  12        892.43       1021.46        77.70 o                         
   3  15  12          0.04        -39.73        49.21 o                         
   4  15  12       2277.76       2172.96        55.53 o                         
   5  15  12         21.63        -39.22        46.98 o                         
   6  15  12         39.63        -25.75        51.43 o                         
   7  15  12        426.54        421.98        61.20 o                         
   8  15  12        147.80        158.62        63.72 o                         
   9  15  12        142.90         92.87        65.62 o                         
  10  15  12        197.54        122.87        91.02 o                         
   0  16  12        414.42        394.71        59.94 o                         
   1  16  12        409.87        455.93        43.16 o                         
   2  16  12        215.59        170.37        44.15 o                         
   3  16  12       1250.14       1341.02        81.02 o                         
   4  16  12        147.85        239.04        47.68 o                         
   5  16  12        850.06        909.21        56.22 o                         
   6  16  12         83.62         58.04        79.01 o                         
   7  16  12          0.59        -22.79        56.95 o                         
   8  16  12         26.18        -28.06        98.58 o                         
   9  16  12          5.63        -65.70        65.70 o                         
   1  17  12        361.64        422.24        45.70 o                         
   2  17  12         86.75         82.73        45.13 o                         
   3  17  12         83.34         52.06        46.40 o                         
   4  17  12       1001.05       1012.83        52.75 o                         
   5  17  12          9.95         38.79        50.39 o                         
   6  17  12         87.13         80.05        57.03 o                         
   7  17  12        255.17        198.77        61.15 o                         
   8  17  12         10.33         40.76        65.44 o                         
   0  18  12        766.14        643.22       120.66 o                         
   1  18  12        117.97        122.62        68.52 o                         
   2  18  12        348.65        267.63        56.63 o                         
   3  18  12       1702.89       1751.82        57.99 o                         
   4  18  12        128.29        187.24        55.07 o                         
   5  18  12       1338.56       1403.04        59.60 o                         
   6  18  12        377.14        421.25        75.14 o                         
   7  18  12        186.84        193.16        62.23 o                         
   8  18  12         59.23         39.54        75.32 o                         
   1  19  12        317.81        361.84        64.02 o                         
   2  19  12         33.73        115.83        61.63 o                         
   3  19  12        514.28        394.84        66.99 o                         
   4  19  12         29.77        153.41        70.94 o                         
   5  19  12        185.06        235.69        69.35 o                         
   6  19  12         32.11        109.28        97.40 o                         
   7  19  12        288.13        317.18        66.31 o                         
   0  20  12       1204.32       1202.79       151.32 o                         
   1  20  12          0.01        -61.61        61.61 o                         
   2  20  12        301.15        454.17       132.86 o                         
   3  20  12          1.39         -1.94        67.58 o                         
   4  20  12         49.48         20.82        70.43 o                         
   5  20  12        210.85        261.43        75.14 o                         
   1  21  12        212.71        353.33        66.94 o                         
   2  21  12        505.01        443.47        68.37 o                         
   3  21  12         11.59        103.90       140.76 o                         
   4  21  12       1624.61       1556.29       144.17 o                         
   0  22  12        108.64        248.91       102.40 o                         
   1  22  12        216.07        227.24        70.42 o                         
   2  22  12        597.73        530.52       126.70 o                         
   1   1  13       6784.09       6807.84        43.60 o                         
   2   1  13         72.35         85.72        23.02 o                         
   3   1  13        140.83        218.67        24.35 o                         
   4   1  13       2337.48       2638.27        38.57 o                         
   5   1  13       2331.79       2296.53        41.48 o                         
   6   1  13        772.72        895.09        36.66 o                         
   7   1  13       2053.39       1913.66        41.09 o                         
   8   1  13       1542.81       1547.54        46.74 o                         
   9   1  13        378.46        329.72        43.54 o                         
  10   1  13          0.39        -44.54        46.91 o                         
  11   1  13        245.86        170.72        57.12 o                         
  12   1  13          0.37          9.38        70.13 o                         
  13   1  13         39.91          4.07        78.95 o                         
   0   2  13        820.35       1013.30        36.29 o                         
   1   2  13        257.11        213.64        23.39 o                         
   2   2  13         26.35         14.14        22.33 o                         
   3   2  13       2348.61       2255.47        32.66 o                         
   4   2  13         63.09        -13.00        26.91 o                         
   5   2  13       1591.48       1407.07        33.33 o                         
   6   2  13        126.42         75.45        38.37 o                         
   7   2  13       1398.12       1455.97        57.27 o                         
   8   2  13         23.13         67.65        46.54 o                         
   9   2  13        790.35        935.23        50.93 o                         
  10   2  13         39.93        -15.17        51.40 o                         
  11   2  13       1093.99       1210.07       106.16 o                         
  12   2  13         45.26         66.21        66.20 o                         
  13   2  13        162.13         53.68        75.43 o                         
   1   3  13        123.34         65.31        24.55 o                         
   2   3  13         47.20         94.11        24.88 o                         
   3   3  13       2780.12       3096.29        43.75 o                         
   4   3  13       1031.95       1058.88        32.65 o                         
   5   3  13         34.36          2.00        28.54 o                         
   6   3  13         64.17         51.63        30.56 o                         
   7   3  13        490.41        623.92        40.68 o                         
   8   3  13        124.14         61.06        43.00 o                         
   9   3  13        410.65        498.04        69.07 o                         
  10   3  13         22.94        112.04        54.94 o                         
  11   3  13         40.53         13.43        73.59 o                         
  12   3  13        521.07        678.50        90.40 o                         
  13   3  13          9.95        -75.03        75.03 o                         
   0   4  13        538.30        758.68        36.88 o                         
   1   4  13        374.92        552.22        30.45 o                         
   2   4  13       1231.95       1235.83        35.55 o                         
   3   4  13       1049.21       1291.55        29.59 o                         
   4   4  13        258.76        303.92        27.91 o                         
   5   4  13       1162.29       1357.25        32.85 o                         
   6   4  13       1286.06       1335.44        36.40 o                         
   7   4  13        153.85        139.56        38.69 o                         
   8   4  13       2763.16       2496.37        55.97 o                         
   9   4  13         30.86         74.92        50.71 o                         
  10   4  13         53.94        -71.90        71.90 o                         
  11   4  13          0.12        -61.33        61.33 o                         
  12   4  13         54.96         15.64        67.75 o                         
  13   4  13          4.90        -74.06        74.06 o                         
   1   5  13         70.30         20.09        25.63 o                         
   2   5  13       1063.43       1168.71        30.54 o                         
   3   5  13          3.07        -25.74        25.74 o                         
   4   5  13       1089.81        937.97        31.35 o                         
   5   5  13        374.40        373.31        29.73 o                         
   6   5  13         60.33         43.54        35.36 o                         
   7   5  13       1017.92       1090.72        43.04 o                         
   8   5  13        362.97        353.43        60.30 o                         
   9   5  13         18.69        -29.65        50.72 o                         
  10   5  13        310.78        286.55        57.56 o                         
  11   5  13          0.64        -61.97        61.97 o                         
  12   5  13        180.35        206.52        67.85 o                         
   0   6  13         15.03         17.81        40.09 o                         
   1   6  13         44.97         25.11        25.59 o                         
   2   6  13       4948.29       4823.58        42.21 o                         
   3   6  13        104.71         28.35        27.94 o                         
   4   6  13        654.01        651.29        32.32 o                         
   5   6  13       1048.41       1107.08        48.95 o                         
   6   6  13        246.78        316.99        35.09 o                         
   7   6  13       1388.48       1355.01        41.64 o                         
   8   6  13        203.21        163.24        51.55 o                         
   9   6  13         15.37        -41.95        61.03 o                         
  10   6  13        550.68        597.50        56.76 o                         
  11   6  13          1.42        -22.40        61.24 o                         
  12   6  13         78.46         74.48        70.24 o                         
   1   7  13       8028.55       7582.24        67.34 o                         
   2   7  13          1.15          3.89        29.40 o                         
   3   7  13       3257.11       3307.63        39.14 o                         
   4   7  13        906.21        881.99        33.61 o                         
   5   7  13       1063.46       1118.03        56.38 o                         
   6   7  13        273.95        257.92        35.92 o                         
   7   7  13       4317.88       4202.50        87.15 o                         
   8   7  13        168.77        163.86        50.09 o                         
   9   7  13       5628.81       5715.81        85.03 o                         
  10   7  13         80.13        -28.52        58.44 o                         
  11   7  13        222.21        136.39        65.33 o                         
  12   7  13        129.36         30.59        73.28 o                         
   0   8  13       2766.80       2844.04        51.31 o                         
   1   8  13          0.43         -1.52        28.67 o                         
   2   8  13        473.55        494.55        31.35 o                         
   3   8  13       2144.17       2274.09        35.41 o                         
   4   8  13        215.95        236.16        31.50 o                         
   5   8  13       3141.80       3040.63        41.47 o                         
   6   8  13         24.29        -34.34        34.34 o                         
   7   8  13       2647.29       2675.25        51.68 o                         
   8   8  13        614.17        708.04        44.45 o                         
   9   8  13       1002.45        965.82        66.78 o                         
  10   8  13        366.69        491.37        59.47 o                         
  11   8  13       1529.38       1598.87        88.52 o                         
  12   8  13         40.24        -70.80        70.80 o                         
   1   9  13       1221.60       1230.03        36.32 o                         
   2   9  13       1711.65       1720.87        37.15 o                         
   3   9  13        455.98        500.34        37.20 o                         
   4   9  13       2647.51       2635.27        38.46 o                         
   5   9  13        470.00        593.13        41.48 o                         
   6   9  13          5.62          2.23        36.71 o                         
   7   9  13          6.39        -21.50        37.65 o                         
   8   9  13          1.50          1.51        41.23 o                         
   9   9  13          0.54        -46.92        48.25 o                         
  10   9  13         45.30        -58.09        58.09 o                         
  11   9  13          1.16         24.17        81.07 o                         
  12   9  13        120.60        127.12        84.68 o                         
   0  10  13       1170.21       1236.52        51.10 o                         
   1  10  13        539.34        661.96        37.48 o                         
   2  10  13       1342.63       1306.07        34.12 o                         
   3  10  13        328.18        237.25        33.60 o                         
   4  10  13         33.66         33.86        33.01 o                         
   5  10  13        291.63        368.57        35.55 o                         
   6  10  13       2874.16       2602.93        59.86 o                         
   7  10  13        241.17        143.24        39.90 o                         
   8  10  13        331.45        267.45        45.67 o                         
   9  10  13         34.94        -51.24        51.24 o                         
  10  10  13        725.63        544.46        61.77 o                         
  11  10  13          0.30        -89.18        89.18 o                         
   1  11  13         19.36        -34.58        35.54 o                         
   2  11  13       1007.39        984.69        39.18 o                         
   3  11  13        430.75        371.36        52.64 o                         
   4  11  13       1106.57       1202.52        44.20 o                         
   5  11  13        948.53        928.20        43.54 o                         
   6  11  13       1547.10       1646.63        52.17 o                         
   7  11  13         59.68        -16.69        44.77 o                         
   8  11  13        104.80         48.16        51.17 o                         
   9  11  13         28.41        -55.47        61.24 o                         
  10  11  13          1.39         35.03        84.03 o                         
  11  11  13          4.43        -19.88       116.59 o                         
   0  12  13         13.39         83.24        56.77 o                         
   1  12  13          6.52        -13.16        39.37 o                         
   2  12  13       3933.76       4003.62        57.96 o                         
   3  12  13        617.06        593.74        44.31 o                         
   4  12  13        491.35        542.53        57.89 o                         
   5  12  13          6.29         53.29        45.91 o                         
   6  12  13         35.62        -25.71        48.56 o                         
   7  12  13         28.99        -18.91        65.08 o                         
   8  12  13        100.29        192.80        56.92 o                         
   9  12  13        389.87        222.53        62.78 o                         
  10  12  13        254.29        214.40        80.48 o                         
  11  12  13         56.31        -44.46       107.19 o                         
   1  13  13       4826.89       4477.61        80.51 o                         
   2  13  13         91.37         33.29        41.28 o                         
   3  13  13         15.16         52.38        43.32 o                         
   4  13  13         48.09         96.99        45.82 o                         
   5  13  13        304.32        278.97        47.39 o                         
   6  13  13        896.27        829.89        79.73 o                         
   7  13  13        828.31        871.28        64.42 o                         
   8  13  13        221.47        204.27        58.58 o                         
   9  13  13        679.83        623.20        89.37 o                         
  10  13  13        100.02         15.01        93.29 o                         
   0  14  13       2344.23       2442.15        71.40 o                         
   1  14  13       1528.14       1488.48        59.76 o                         
   2  14  13         34.90         64.52        43.09 o                         
   3  14  13       1905.69       1958.85        49.94 o                         
   4  14  13         24.20         41.00        46.10 o                         
   5  14  13        507.58        532.82        50.76 o                         
   6  14  13         23.46         52.22        51.84 o                         
   7  14  13         61.35        -35.59        67.18 o                         
   8  14  13        227.05        201.61        60.17 o                         
   9  14  13         61.22         23.24        64.34 o                         
  10  14  13         78.71        -31.51        86.37 o                         
   1  15  13        590.46        532.32        44.26 o                         
   2  15  13        262.29        380.85        45.48 o                         
   3  15  13        504.26        508.68        46.64 o                         
   4  15  13         43.03          2.83        49.51 o                         
   5  15  13        431.08        542.86        51.21 o                         
   6  15  13        342.12        260.70        54.77 o                         
   7  15  13          2.41        -55.06        55.06 o                         
   8  15  13        481.83        333.04        62.62 o                         
   9  15  13        209.14         84.27        67.91 o                         
   0  16  13        614.22        718.61        77.79 o                         
   1  16  13         15.42        -42.82        42.82 o                         
   2  16  13        110.42        101.57        45.47 o                         
   3  16  13        890.78        911.07        63.33 o                         
   4  16  13          1.32         -1.15        48.78 o                         
   5  16  13        299.00        413.09        58.23 o                         
   6  16  13         92.96         74.31        54.88 o                         
   7  16  13        206.35        133.10        58.61 o                         
   8  16  13         39.01         23.69        63.80 o                         
   9  16  13        199.39        207.41        71.97 o                         
   1  17  13         97.59        137.71        47.47 o                         
   2  17  13         30.02         61.25        47.66 o                         
   3  17  13        509.05        462.31        49.69 o                         
   4  17  13         69.90         87.19        52.21 o                         
   5  17  13          0.13        -16.36        52.01 o                         
   6  17  13         10.89         40.73        57.25 o                         
   7  17  13        301.61        240.80        62.70 o                         
   8  17  13        104.92         90.21        67.55 o                         
   0  18  13         31.68         72.02        72.77 o                         
   1  18  13        763.07        680.15        66.89 o                         
   2  18  13        694.19        659.05        57.03 o                         
   3  18  13        167.00         63.83        53.50 o                         
   4  18  13         93.85         58.81        53.69 o                         
   5  18  13          1.44          1.36        55.95 o                         
   6  18  13         32.79         52.74        72.22 o                         
   7  18  13          4.09          9.30        64.04 o                         
   1  19  13        246.32        227.51        66.13 o                         
   2  19  13        146.81        185.53        66.83 o                         
   3  19  13          0.62        -76.45        76.45 o                         
   4  19  13        340.86        463.66        79.56 o                         
   5  19  13        195.19        196.03        73.55 o                         
   6  19  13        777.04        853.46       117.27 o                         
   0  20  13        530.05        495.17        98.70 o                         
   1  20  13         32.93        -65.51        65.51 o                         
   2  20  13        283.20        269.43        68.44 o                         
   3  20  13        324.78        276.00        97.47 o                         
   4  20  13          0.93        150.36        76.56 o                         
   5  20  13         32.29         12.38        77.27 o                         
   1  21  13        469.04        462.90        70.63 o                         
   2  21  13          0.56         77.22       126.00 o                         
   3  21  13         40.84         -3.77        74.38 o                         
   4  21  13        111.83        301.93       326.46 o                         
   0   0  14       3897.21       3450.26        62.65 o                         
   1   0  14        258.55        261.25        34.13 o                         
   2   0  14       5484.60       5313.86        56.57 o                         
   3   0  14       1022.29       1143.26        49.19 o                         
   4   0  14       1006.14       1106.43        56.54 o                         
   5   0  14       1170.06       1257.65        66.22 o                         
   6   0  14       4870.29       4647.17        69.97 o                         
   7   0  14       3690.37       3605.09        84.64 o                         
   8   0  14        287.59        177.73        58.25 o                         
   9   0  14        259.97        284.89        65.46 o                         
  10   0  14       1292.62       1368.26       113.40 o                         
  11   0  14        170.45         55.38        74.52 o                         
  12   0  14         25.76        203.97        99.91 o                         
   1   1  14        559.99        619.51        24.78 o                         
   2   1  14       2862.67       2700.38        29.83 o                         
   3   1  14       2810.10       3010.21        34.07 o                         
   4   1  14       5623.71       5633.03        53.04 o                         
   5   1  14         35.32         21.47        33.57 o                         
   6   1  14       1142.83       1225.99        41.28 o                         
   7   1  14        228.71        246.10        39.23 o                         
   8   1  14        246.64        155.59        44.24 o                         
   9   1  14       1001.75        940.95        55.52 o                         
  10   1  14        339.11        366.07        50.10 o                         
  11   1  14         11.48         64.84        57.16 o                         
  12   1  14        349.18        307.04        99.71 o                         
  13   1  14        229.82       -259.72       259.72 o                         
   0   2  14        177.84        281.63        36.00 o                         
   1   2  14        114.05         87.89        25.98 o                         
   2   2  14        463.91        457.85        27.36 o                         
   3   2  14       1119.01       1054.28        35.51 o                         
   4   2  14          3.65        -27.48        27.48 o                         
   5   2  14        186.81        103.14        30.63 o                         
   6   2  14         44.26        -15.45        35.46 o                         
   7   2  14       1121.67       1256.32        43.97 o                         
   8   2  14          2.48        -24.86        40.10 o                         
   9   2  14         12.99         44.69        46.33 o                         
  10   2  14        199.27        134.41        55.74 o                         
  11   2  14        371.20        306.07        61.58 o                         
  12   2  14         35.12         87.71        71.08 o                         
   1   3  14        921.12        940.08        32.43 o                         
   2   3  14        168.03        181.67        26.96 o                         
   3   3  14        255.85        226.71        27.41 o                         
   4   3  14        212.51        202.25        28.21 o                         
   5   3  14        203.65        192.48        30.00 o                         
   6   3  14        288.44        281.32        35.96 o                         
   7   3  14       2251.28       2174.85        43.32 o                         
   8   3  14        140.75        154.19        43.20 o                         
   9   3  14        785.22        866.73        59.31 o                         
  10   3  14         40.06        -18.30        56.52 o                         
  11   3  14        227.56        152.96        61.32 o                         
  12   3  14         18.23         19.61        66.87 o                         
   0   4  14        164.71        249.13        38.45 o                         
   1   4  14       1423.60       1444.93        28.23 o                         
   2   4  14        384.30        402.73        27.07 o                         
   3   4  14        397.27        430.02        28.21 o                         
   4   4  14        144.88        146.87        28.81 o                         
   5   4  14         38.23         26.47        30.49 o                         
   6   4  14        122.28        129.91        32.72 o                         
   7   4  14        570.77        553.68        44.91 o                         
   8   4  14       1348.31       1356.98        63.55 o                         
   9   4  14        941.68       1096.34        57.02 o                         
  10   4  14        481.38        479.40        73.45 o                         
  11   4  14         11.66          5.04        60.47 o                         
  12   4  14          0.15        -27.98        66.33 o                         
   1   5  14        183.95        176.47        26.53 o                         
   2   5  14       2730.63       2885.09        33.83 o                         
   3   5  14        682.76        871.11        30.38 o                         
   4   5  14        646.36        692.78        33.76 o                         
   5   5  14         74.67         -6.44        31.87 o                         
   6   5  14       2629.52       2668.69        66.09 o                         
   7   5  14        139.47        197.46        45.34 o                         
   8   5  14        573.72        646.43        57.62 o                         
   9   5  14        650.64        647.91        54.44 o                         
  10   5  14        417.34        352.88        59.01 o                         
  11   5  14        176.54        167.57        61.78 o                         
  12   5  14        451.57        484.33        86.11 o                         
   0   6  14       4124.32       4286.92        65.88 o                         
   1   6  14         42.76         40.67        27.11 o                         
   2   6  14      10457.20       9940.30        66.32 o                         
   3   6  14        196.83        201.21        31.69 o                         
   4   6  14        401.78        416.98        33.34 o                         
   5   6  14          9.93        -32.82        32.82 o                         
   6   6  14       2941.10       3039.87        45.60 o                         
   7   6  14       1510.21       1489.10        63.56 o                         
   8   6  14       1399.87       1500.84        79.08 o                         
   9   6  14         21.56         -7.43        53.89 o                         
  10   6  14        255.67        315.76        57.59 o                         
  11   6  14          3.80        -41.10        61.01 o                         
  12   6  14          0.10         17.28        70.92 o                         
   1   7  14        661.18        727.86        32.09 o                         
   2   7  14       3625.26       3587.29        41.53 o                         
   3   7  14       3986.28       4170.24        45.80 o                         
   4   7  14        959.47       1084.54        52.38 o                         
   5   7  14        104.61         66.35        34.00 o                         
   6   7  14       1535.67       1621.33        41.19 o                         
   7   7  14        730.34        813.60        46.52 o                         
   8   7  14         46.17        -48.33        48.33 o                         
   9   7  14         61.60        143.17        63.09 o                         
  10   7  14       1331.52       1338.41        88.96 o                         
  11   7  14         25.58        -40.30        62.75 o                         
  12   7  14         28.24        -42.47        74.09 o                         
   0   8  14       2265.69       2282.86        49.79 o                         
   1   8  14          1.62        -11.72        29.61 o                         
   2   8  14        516.50        670.69        34.18 o                         
   3   8  14        160.37        162.01        34.04 o                         
   4   8  14        622.06        569.68        34.27 o                         
   5   8  14        634.47        620.01        37.17 o                         
   6   8  14        251.56        312.50        37.91 o                         
   7   8  14        764.72        697.97        54.66 o                         
   8   8  14       1091.11       1142.91        60.13 o                         
   9   8  14         96.64         49.97        55.55 o                         
  10   8  14         73.59         -8.28        58.05 o                         
  11   8  14         48.20        -24.10        64.61 o                         
  12   8  14          3.24        -75.41        75.41 o                         
   1   9  14         37.60          1.99        30.87 o                         
   2   9  14       3773.84       3794.42        43.10 o                         
   3   9  14        332.21        331.97        33.09 o                         
   4   9  14       2587.55       2408.56        39.07 o                         
   5   9  14        105.90        103.67        34.42 o                         
   6   9  14        305.48        424.35        39.18 o                         
   7   9  14        111.36         15.47        40.63 o                         
   8   9  14         55.07         12.96        42.42 o                         
   9   9  14        190.53         89.78        65.65 o                         
  10   9  14        367.95        317.05        61.53 o                         
  11   9  14        106.63         22.99        68.10 o                         
   0  10  14       1323.26       1495.26        48.17 o                         
   1  10  14         15.52          9.49        31.85 o                         
   2  10  14       1215.54       1266.54        46.83 o                         
   3  10  14          2.48        -33.25        33.25 o                         
   4  10  14       1381.13       1401.17        44.64 o                         
   5  10  14        825.30        859.35        39.70 o                         
   6  10  14       1436.24       1416.46        43.08 o                         
   7  10  14        916.70        908.60        49.54 o                         
   8  10  14        552.23        502.93        46.70 o                         
   9  10  14          5.34        -64.68        64.68 o                         
  10  10  14         64.45        177.56        66.90 o                         
  11  10  14          3.91        -79.33        79.33 o                         
   1  11  14       1017.03       1096.90        39.67 o                         
   2  11  14          7.92          3.93        36.93 o                         
   3  11  14         49.71         36.55        38.12 o                         
   4  11  14          1.98        -38.21        38.21 o                         
   5  11  14       1081.98       1159.56        66.39 o                         
   6  11  14        141.14         38.02        43.45 o                         
   7  11  14        107.87         47.99        53.02 o                         
   8  11  14        216.40        190.46        52.33 o                         
   9  11  14         95.22         15.82        61.88 o                         
  10  11  14        139.79        -89.83        89.83 o                         
  11  11  14         32.57         55.83       103.54 o                         
   0  12  14        777.27        905.47        66.83 o                         
   1  12  14       1483.42       1526.88        44.78 o                         
   2  12  14        326.41        307.59        49.56 o                         
   3  12  14        576.23        596.52        58.20 o                         
   4  12  14          6.26         33.38        51.67 o                         
   5  12  14        322.71        316.39        70.74 o                         
   6  12  14         32.56          8.13        50.19 o                         
   7  12  14        340.92        307.11        67.34 o                         
   8  12  14        708.07        420.71        60.18 o                         
   9  12  14         49.99        -61.99        61.99 o                         
  10  12  14         40.92        187.95       104.07 o                         
   1  13  14        260.28        302.34        43.89 o                         
   2  13  14        115.67        146.31        44.56 o                         
   3  13  14         21.78        -44.36        44.36 o                         
   4  13  14        901.17        943.28        51.75 o                         
   5  13  14        189.67        170.73        48.35 o                         
   6  13  14         92.26        129.64        52.45 o                         
   7  13  14         76.31         18.40        55.46 o                         
   8  13  14         37.88        -58.86        58.86 o                         
   9  13  14          2.49        -49.57        65.31 o                         
  10  13  14        108.65        110.43        83.83 o                         
   0  14  14        599.36        634.24        67.61 o                         
   1  14  14         32.97         15.39        43.50 o                         
   2  14  14       1760.55       1812.82        60.71 o                         
   3  14  14         62.88        101.53        67.69 o                         
   4  14  14        744.59        818.60        52.42 o                         
   5  14  14          1.47         74.36        68.93 o                         
   6  14  14        398.55        413.07        54.91 o                         
   7  14  14        157.39         31.68        57.91 o                         
   8  14  14        804.48        600.21        62.57 o                         
   9  14  14        276.78        214.64        67.20 o                         
   1  15  14         34.63         39.18        47.92 o                         
   2  15  14        901.02        979.62        56.22 o                         
   3  15  14        453.41        545.87        48.92 o                         
   4  15  14       2244.48       2267.72        71.41 o                         
   5  15  14         70.71        101.19        70.61 o                         
   6  15  14       1273.87       1440.76        62.36 o                         
   7  15  14          6.57        -58.44        58.44 o                         
   8  15  14         30.40        -54.39        63.06 o                         
   9  15  14         32.87         92.18        69.76 o                         
   0  16  14        312.46        461.16        65.89 o                         
   1  16  14        646.69        759.56        70.12 o                         
   2  16  14        958.29       1129.32        51.38 o                         
   3  16  14        349.96        367.22        49.92 o                         
   4  16  14          5.67        -41.02        50.88 o                         
   5  16  14        162.82        185.30        55.39 o                         
   6  16  14        288.13        219.19        81.24 o                         
   7  16  14         13.03        -60.91        60.91 o                         
   8  16  14        866.41        896.56        71.30 o                         
   1  17  14        124.17         92.59        48.70 o                         
   2  17  14         53.42         16.59        48.46 o                         
   3  17  14        448.61        490.24        52.03 o                         
   4  17  14        128.24         76.47        53.38 o                         
   5  17  14        151.06        163.11        59.21 o                         
   6  17  14         94.17         97.71        57.56 o                         
   7  17  14        122.99         76.79        63.44 o                         
   8  17  14         71.19        202.44        69.94 o                         
   0  18  14          0.89        -57.08        75.97 o                         
   1  18  14          0.18         -7.79        51.52 o                         
   2  18  14         40.50        -48.20        64.93 o                         
   3  18  14       1248.75       1249.27        57.52 o                         
   4  18  14        354.48        239.58        71.12 o                         
   5  18  14         35.48         72.06        58.20 o                         
   6  18  14         27.42         15.12        61.35 o                         
   7  18  14        326.94        260.87        81.12 o                         
   1  19  14        266.28        234.73        67.84 o                         
   2  19  14        390.88        360.97        85.70 o                         
   3  19  14        165.63        173.47        71.97 o                         
   4  19  14        208.57        161.74        72.82 o                         
   5  19  14          1.37         83.05        74.89 o                         
   6  19  14        222.91        327.08        91.22 o                         
   0  20  14       1387.18       1380.23       110.30 o                         
   1  20  14         56.82        122.34        70.85 o                         
   2  20  14        744.90       1012.63       151.72 o                         
   3  20  14        333.15        495.96       106.94 o                         
   4  20  14         40.38         90.16        80.16 o                         
   1  21  14         51.05        142.63        73.79 o                         
   2  21  14        681.26        761.39        81.23 o                         
   3  21  14        149.38       -233.39       341.61 o                         
   1   1  15       3485.24       3291.98        35.99 o                         
   2   1  15         60.66         21.23        27.96 o                         
   3   1  15        523.41        566.33        30.78 o                         
   4   1  15         13.04         -0.90        32.56 o                         
   5   1  15         49.54        -10.17        34.79 o                         
   6   1  15        246.09        152.73        38.23 o                         
   7   1  15       1493.38       1594.35        50.61 o                         
   8   1  15        763.77        915.21        44.77 o                         
   9   1  15        652.27        754.73        55.22 o                         
  10   1  15          0.07         59.06        51.33 o                         
  11   1  15        107.38        121.30        61.24 o                         
  12   1  15        269.67        256.09        72.08 o                         
   0   2  15       3332.68       3251.64        54.85 o                         
   1   2  15        186.00        155.33        27.55 o                         
   2   2  15        290.04        291.19        28.25 o                         
   3   2  15       8264.36       7834.59        70.55 o                         
   4   2  15        549.60        572.12        30.66 o                         
   5   2  15       2477.66       2332.46        40.42 o                         
   6   2  15       2443.89       2258.36        41.84 o                         
   7   2  15       3464.25       3225.88        53.71 o                         
   8   2  15         49.00         17.93        45.46 o                         
   9   2  15        167.74        165.12        50.16 o                         
  10   2  15         10.52         27.22        57.53 o                         
  11   2  15       1368.33       1351.85        68.56 o                         
  12   2  15        225.29        176.38        69.81 o                         
   1   3  15       2321.46       2406.44        47.55 o                         
   2   3  15         84.26         62.73        27.84 o                         
   3   3  15       2033.61       2040.00        37.88 o                         
   4   3  15        250.23        203.35        29.51 o                         
   5   3  15        430.42        473.06        33.25 o                         
   6   3  15        468.33        608.10        40.55 o                         
   7   3  15       1887.41       1697.12        46.04 o                         
   8   3  15        543.78        648.54        55.29 o                         
   9   3  15        655.75        494.01        59.09 o                         
  10   3  15         30.82         32.25        57.64 o                         
  11   3  15          3.45        -60.89        60.89 o                         
  12   3  15         96.89        106.25        70.76 o                         
   0   4  15        718.01       1000.57        51.34 o                         
   1   4  15       1587.71       1504.18        35.13 o                         
   2   4  15        870.59        964.37        35.49 o                         
   3   4  15         37.95        -28.51        28.51 o                         
   4   4  15        138.37         82.13        29.81 o                         
   5   4  15         27.50          7.50        31.32 o                         
   6   4  15        705.49        867.08        54.20 o                         
   7   4  15        302.90        290.77        48.06 o                         
   8   4  15       2197.66       2148.57        58.83 o                         
   9   4  15         39.88         43.24        53.11 o                         
  10   4  15          6.83        -57.78        57.78 o                         
  11   4  15         18.28        -63.20        63.20 o                         
  12   4  15         48.57        -71.53        71.53 o                         
   1   5  15        555.44        686.11        29.78 o                         
   2   5  15        406.68        482.25        29.77 o                         
   3   5  15        861.86        922.11        31.96 o                         
   4   5  15         92.84         87.76        31.19 o                         
   5   5  15         44.91         26.39        35.24 o                         
   6   5  15        202.69        157.56        39.83 o                         
   7   5  15         22.53        -38.16        50.30 o                         
   8   5  15        378.74        419.06        64.18 o                         
   9   5  15        793.88        688.91        63.86 o                         
  10   5  15          0.26        -63.64        63.64 o                         
  11   5  15         58.23        -43.71        63.12 o                         
  12   5  15          0.03        -69.61        69.61 o                         
   0   6  15        319.98        352.27        42.44 o                         
   1   6  15          0.17        -30.12        30.12 o                         
   2   6  15         22.28         37.54        31.08 o                         
   3   6  15       3326.59       3173.29        46.53 o                         
   4   6  15        448.85        551.53        35.57 o                         
   5   6  15       2245.74       2095.15        42.80 o                         
   6   6  15        235.97        267.96        37.88 o                         
   7   6  15         56.56         65.24        44.70 o                         
   8   6  15        679.49        635.90        53.53 o                         
   9   6  15        115.19         27.30        56.42 o                         
  10   6  15        170.81         88.45        61.23 o                         
  11   6  15        175.26        164.24        66.84 o                         
  12   6  15        130.83        168.34        74.49 o                         
   1   7  15       6742.92       6477.79        70.31 o                         
   2   7  15        728.72        723.47        35.50 o                         
   3   7  15       2392.85       2447.11        38.89 o                         
   4   7  15        688.36        756.89        36.44 o                         
   5   7  15        310.78        228.07        36.69 o                         
   6   7  15        171.84        170.54        43.37 o                         
   7   7  15       1075.82       1238.02        56.91 o                         
   8   7  15         31.22        -13.02        52.88 o                         
   9   7  15       1009.13       1190.72        60.92 o                         
  10   7  15        135.06        151.75        60.09 o                         
  11   7  15        545.84        618.96        84.16 o                         
  12   7  15        351.24        274.56        72.56 o                         
   0   8  15        289.23        268.69        44.90 o                         
   1   8  15        503.19        493.07        34.08 o                         
   2   8  15       1527.73       1611.77        36.41 o                         
   3   8  15       4243.76       4041.07        53.70 o                         
   4   8  15         30.57         13.74        34.07 o                         
   5   8  15       5747.12       5416.23        60.13 o                         
   6   8  15          0.02         65.35        38.34 o                         
   7   8  15         48.73         67.69        41.21 o                         
   8   8  15        884.71        912.93        53.77 o                         
   9   8  15          7.72        -55.74        55.74 o                         
  10   8  15         84.22        -66.63        66.63 o                         
  11   8  15        688.61        788.89        83.96 o                         
   1   9  15       1446.03       1496.08        36.57 o                         
   2   9  15        623.25        738.49        37.82 o                         
   3   9  15         92.16         17.26        33.59 o                         
   4   9  15       1134.53       1230.27        41.67 o                         
   5   9  15        806.63        740.79        50.30 o                         
   6   9  15        700.58        793.25        42.13 o                         
   7   9  15       1843.58       1859.38        47.98 o                         
   8   9  15         29.74         31.95        45.85 o                         
   9   9  15          0.89        -57.94        57.94 o                         
  10   9  15        208.35         85.37        67.20 o                         
  11   9  15         10.07        -82.22        82.22 o                         
   0  10  15        201.51        158.86        46.45 o                         
   1  10  15        390.65        396.54        34.35 o                         
   2  10  15        473.02        544.72        35.95 o                         
   3  10  15         11.71        -28.52        34.59 o                         
   4  10  15       1076.92       1174.65        40.11 o                         
   5  10  15         17.49         14.87        36.30 o                         
   6  10  15          1.71         11.08        39.29 o                         
   7  10  15        422.72        336.90        42.59 o                         
   8  10  15         66.35         34.96        46.37 o                         
   9  10  15         56.49         12.21        61.83 o                         
  10  10  15         40.11         54.34        68.16 o                         
  11  10  15         25.49        -77.18        77.18 o                         
   1  11  15        545.48        571.08        38.90 o                         
   2  11  15        340.42        410.31        38.68 o                         
   3  11  15       1254.55       1402.54        59.19 o                         
   4  11  15         38.67         32.91        41.33 o                         
   5  11  15        793.30        889.32        60.60 o                         
   6  11  15        478.55        609.00        56.04 o                         
   7  11  15         34.76        -48.08        48.08 o                         
   8  11  15         49.50         45.30        54.76 o                         
   9  11  15          0.01        -19.38        74.94 o                         
  10  11  15        154.84        247.32       140.09 o                         
   0  12  15        179.77        183.37        77.11 o                         
   1  12  15        479.90        396.48        43.78 o                         
   2  12  15          0.79        -16.94        43.76 o                         
   3  12  15       2538.37       2362.40        53.55 o                         
   4  12  15       1453.36       1473.48        62.46 o                         
   5  12  15       1119.91       1020.98        55.53 o                         
   6  12  15         19.73          4.17        53.97 o                         
   7  12  15        112.54        105.05        57.17 o                         
   8  12  15          0.01        -46.74        74.14 o                         
   9  12  15          4.04        -72.04        72.04 o                         
  10  12  15         62.96        172.11       125.13 o                         
   1  13  15       1233.70       1555.64        53.14 o                         
   2  13  15        178.32         96.02        45.97 o                         
   3  13  15       2230.17       2174.28        54.09 o                         
   4  13  15        383.39        397.99        58.38 o                         
   5  13  15        139.30        157.32        53.71 o                         
   6  13  15         54.43         24.31        53.85 o                         
   7  13  15       2296.65       2295.28        64.75 o                         
   8  13  15        108.03        185.27        63.57 o                         
   9  13  15       2212.00       2083.74        89.71 o                         
  10  13  15         23.13        298.99       164.95 o                         
   0  14  15          2.51        -67.35        67.35 o                         
   1  14  15        383.50        270.46        46.57 o                         
   2  14  15        196.19        236.07        47.79 o                         
   3  14  15       2074.24       2278.90        54.77 o                         
   4  14  15         49.44         49.04        50.60 o                         
   5  14  15        643.28        794.92        68.43 o                         
   6  14  15        128.92        156.91        59.89 o                         
   7  14  15        217.27        331.70        73.93 o                         
   8  14  15         23.93          4.48        62.90 o                         
   9  14  15        100.71         58.28        89.29 o                         
   1  15  15         17.10         82.55        58.64 o                         
   2  15  15        333.94        289.89        48.33 o                         
   3  15  15        361.44        347.72        50.11 o                         
   4  15  15         23.83         34.84        72.24 o                         
   5  15  15        206.15        145.51        54.34 o                         
   6  15  15         30.50         96.94        79.30 o                         
   7  15  15         24.10         72.27        61.43 o                         
   8  15  15          0.30         87.25        65.89 o                         
   9  15  15          0.95        -59.62        77.01 o                         
   0  16  15         74.08         45.45        66.97 o                         
   1  16  15        253.50        336.01        49.42 o                         
   2  16  15          0.10        -31.53        49.15 o                         
   3  16  15        880.78        834.64        54.10 o                         
   4  16  15         68.64         21.95        53.75 o                         
   5  16  15         44.87         37.42        56.06 o                         
   6  16  15         78.71         40.66        75.50 o                         
   7  16  15         25.26         29.72        67.06 o                         
   8  16  15        337.12        362.14        69.52 o                         
   1  17  15         34.88         30.38        50.50 o                         
   2  17  15          7.24         -2.55        50.20 o                         
   3  17  15        501.45        528.79        79.62 o                         
   4  17  15          9.06        -43.71        54.73 o                         
   5  17  15         46.33         91.61        70.41 o                         
   6  17  15          1.40        -33.01        79.61 o                         
   7  17  15        318.38        389.17       103.32 o                         
   0  18  15         74.96         88.74        73.68 o                         
   1  18  15          0.89         36.85        52.30 o                         
   2  18  15        139.46        127.41        60.04 o                         
   3  18  15         95.23        160.25        54.95 o                         
   4  18  15         15.19        -60.06        60.06 o                         
   5  18  15        154.65        125.08        62.70 o                         
   6  18  15          0.03        -64.76        64.76 o                         
   1  19  15          5.44        -49.34       101.95 o                         
   2  19  15        117.42         69.53        65.64 o                         
   3  19  15         66.40         11.14        85.46 o                         
   4  19  15        324.34        337.38        66.99 o                         
   5  19  15        293.22        341.85        99.69 o                         
   0  20  15        591.93        756.83       112.78 o                         
   1  20  15        247.67        289.97        94.45 o                         
   2  20  15          0.99        -17.50        78.57 o                         
   3  20  15         13.55        -34.62        78.20 o                         
   0   0  16       7408.88       7297.92       118.55 o                         
   1   0  16          8.32         -3.28        47.77 o                         
   2   0  16      12498.52      11656.35       122.31 o                         
   3   0  16       2203.71       2215.49        65.01 o                         
   4   0  16        248.64        231.31        51.13 o                         
   5   0  16       3005.08       3322.39        74.75 o                         
   6   0  16       6567.81       5909.56       133.38 o                         
   7   0  16        600.35        485.81        60.68 o                         
   8   0  16       1386.89       1420.65        68.39 o                         
   9   0  16         32.42          4.43        66.66 o                         
  10   0  16        910.15       1097.75        96.82 o                         
  11   0  16        398.28        158.49        88.66 o                         
  12   0  16         44.18       -138.97       205.56 o                         
   1   1  16       1418.04       1443.11        32.47 o                         
   2   1  16       2872.76       3013.13        43.38 o                         
   3   1  16         60.67         81.48        35.09 o                         
   4   1  16        542.91        552.04        44.12 o                         
   5   1  16        463.27        545.89        38.85 o                         
   6   1  16       3380.64       3113.68        51.58 o                         
   7   1  16        395.88        531.18        44.98 o                         
   8   1  16        169.34        212.17        48.34 o                         
   9   1  16        298.42        332.41        48.60 o                         
  10   1  16        407.88        417.85        64.70 o                         
  11   1  16         13.10        -62.18        62.18 o                         
  12   1  16        666.12        550.44        82.55 o                         
   0   2  16          1.76        -38.97        38.97 o                         
   1   2  16         67.50         87.09        30.03 o                         
   2   2  16        327.95        290.46        30.69 o                         
   3   2  16          0.40        -28.34        30.05 o                         
   4   2  16        714.87        854.01        39.65 o                         
   5   2  16        407.58        421.20        38.46 o                         
   6   2  16         50.16         51.58        40.22 o                         
   7   2  16         11.93         11.89        42.74 o                         
   8   2  16          5.32        -45.77        45.77 o                         
   9   2  16          2.15         25.76        51.76 o                         
  10   2  16        884.53        952.01        86.11 o                         
  11   2  16        259.59        242.96        64.77 o                         
  12   2  16        111.97        -36.28        72.49 o                         
   1   3  16        707.72        839.69        31.71 o                         
   2   3  16          3.36        -29.35        29.35 o                         
   3   3  16        167.44        154.85        30.13 o                         
   4   3  16         29.33        -17.46        31.30 o                         
   5   3  16          0.62        -35.68        35.68 o                         
   6   3  16        111.39         80.54        39.99 o                         
   7   3  16        412.50        444.42        44.17 o                         
   8   3  16        836.75        678.81        53.09 o                         
   9   3  16        708.07        653.26        58.57 o                         
  10   3  16        161.67        165.74        59.38 o                         
  11   3  16        110.48        198.28        67.00 o                         
  12   3  16        289.72        300.60        91.54 o                         
   0   4  16        507.41        642.90        44.14 o                         
   1   4  16         33.11         33.60        29.05 o                         
   2   4  16         58.16         56.61        29.54 o                         
   3   4  16         88.00        138.13        30.37 o                         
   4   4  16        371.21        336.66        36.20 o                         
   5   4  16         17.95         26.56        34.42 o                         
   6   4  16        104.72         40.04        43.52 o                         
   7   4  16         34.78        -21.26        46.76 o                         
   8   4  16        193.52        167.53        54.07 o                         
   9   4  16         39.91        -56.77        56.77 o                         
  10   4  16         96.48         62.67        62.14 o                         
  11   4  16         43.03        -63.94        63.94 o                         
  12   4  16        217.49        261.23        73.61 o                         
   1   5  16        647.45        732.78        35.09 o                         
   2   5  16       8518.16       8266.86        80.47 o                         
   3   5  16        940.06       1052.47        36.08 o                         
   4   5  16       2928.83       2596.60        50.24 o                         
   5   5  16         47.92         49.83        36.26 o                         
   6   5  16        154.26        201.07        51.93 o                         
   7   5  16         62.81        -47.49        47.49 o                         
   8   5  16        272.95        299.72        53.06 o                         
   9   5  16         14.28        -55.70        55.70 o                         
  10   5  16        457.30        448.48        63.35 o                         
  11   5  16          3.60        -46.85        68.01 o                         
  12   5  16        352.15        329.24        75.80 o                         
   0   6  16        530.86        596.73        48.34 o                         
   1   6  16        855.92        940.43        35.70 o                         
   2   6  16       1536.65       1547.27        40.49 o                         
   3   6  16       1136.33       1131.85        38.03 o                         
   4   6  16         35.01         35.84        34.36 o                         
   5   6  16        437.46        542.91        38.95 o                         
   6   6  16       1518.28       1569.59        78.17 o                         
   7   6  16        427.13        495.98        58.84 o                         
   8   6  16       1617.22       1590.95        62.71 o                         
   9   6  16         42.66        -55.62        55.62 o                         
  10   6  16        592.66        622.20        64.40 o                         
  11   6  16         18.38          6.07        71.44 o                         
   1   7  16        342.00        306.46        34.09 o                         
   2   7  16         20.65        -33.53        33.53 o                         
   3   7  16        459.70        447.35        36.52 o                         
   4   7  16          0.88        -35.00        35.00 o                         
   5   7  16        121.21         90.47        37.52 o                         
   6   7  16        730.37        951.27        68.65 o                         
   7   7  16        156.54        275.39        64.10 o                         
   8   7  16         43.10        -25.98        62.87 o                         
   9   7  16         94.51         -2.40        56.96 o                         
  10   7  16        358.53        449.55        87.79 o                         
  11   7  16         11.39        -20.41        67.02 o                         
   0   8  16         99.98         -3.99        46.39 o                         
   1   8  16         58.93         81.65        34.28 o                         
   2   8  16       1380.74       1528.05        39.02 o                         
   3   8  16         60.28          3.18        35.83 o                         
   4   8  16          0.99         64.75        36.08 o                         
   5   8  16        300.89        309.06        38.04 o                         
   6   8  16         35.20         97.04        41.85 o                         
   7   8  16         52.40         -8.05        47.21 o                         
   8   8  16        603.23        602.31        75.28 o                         
   9   8  16          2.60        -45.44        61.26 o                         
  10   8  16          3.61        -64.35        64.35 o                         
  11   8  16        107.67         87.77        87.68 o                         
   1   9  16         54.58          6.27        35.20 o                         
   2   9  16       3532.96       3318.07        44.39 o                         
   3   9  16        401.04        453.99        41.14 o                         
   4   9  16        826.30        908.68        65.53 o                         
   5   9  16         63.70        -13.19        39.97 o                         
   6   9  16        255.64        227.22        40.99 o                         
   7   9  16         26.77         20.63        43.59 o                         
   8   9  16          6.12          0.48        54.15 o                         
   9   9  16        124.55         87.80        62.29 o                         
  10   9  16        267.57        279.46        68.56 o                         
  11   9  16          0.76        -72.24        72.24 o                         
   0  10  16         96.37        120.58        49.47 o                         
   1  10  16        155.23        159.82        34.61 o                         
   2  10  16       2001.63       2027.39        44.73 o                         
   3  10  16         11.51         -1.22        36.28 o                         
   4  10  16        113.14         88.92        37.14 o                         
   5  10  16         16.95         17.16        39.36 o                         
   6  10  16        268.71        190.05        42.43 o                         
   7  10  16         51.05        -44.17        44.17 o                         
   8  10  16        338.26        316.65        49.91 o                         
   9  10  16         22.02         46.68        65.22 o                         
  10  10  16         33.72        -80.01        80.01 o                         
   1  11  16          1.97         13.95        38.32 o                         
   2  11  16        116.72         93.35        40.70 o                         
   3  11  16        169.17        103.16        56.55 o                         
   4  11  16        706.56        811.70        46.49 o                         
   5  11  16        555.56        690.40        76.87 o                         
   6  11  16          0.00        -47.35        47.35 o                         
   7  11  16         58.16         50.49        53.54 o                         
   8  11  16         29.02        -27.56        75.77 o                         
   9  11  16        358.32        270.85       140.37 o                         
  10  11  16        319.45        314.74       107.66 o                         
   0  12  16         18.14         16.66        63.17 o                         
   1  12  16        107.13          3.93        51.59 o                         
   2  12  16          1.61         42.01        45.26 o                         
   3  12  16        219.38        263.38        48.86 o                         
   4  12  16        588.61        559.39        52.47 o                         
   5  12  16          5.39          0.55        71.94 o                         
   6  12  16          5.11         38.97        55.27 o                         
   7  12  16        105.39          4.92        57.93 o                         
   8  12  16        790.98        818.78        66.42 o                         
   9  12  16          7.89        151.80        88.17 o                         
  10  12  16         61.53        200.31       108.62 o                         
   1  13  16         90.62          0.87        46.01 o                         
   2  13  16         49.86         94.44        47.11 o                         
   3  13  16        180.32        288.01        50.04 o                         
   4  13  16        694.17        799.56        80.27 o                         
   5  13  16        149.05        229.76        54.59 o                         
   6  13  16        629.70        697.07        60.67 o                         
   7  13  16        107.07        150.66        61.12 o                         
   8  13  16         35.25         29.68        63.27 o                         
   9  13  16         26.94         31.87        76.04 o                         
   0  14  16        794.25        935.35        81.64 o                         
   1  14  16          0.96        -33.30        47.36 o                         
   2  14  16       1689.17       1710.05        53.46 o                         
   3  14  16        983.36       1066.90        55.87 o                         
   4  14  16        479.97        461.77        57.95 o                         
   5  14  16          0.43        -10.46        67.49 o                         
   6  14  16        613.19        857.76        85.07 o                         
   7  14  16         48.41        -30.06        61.92 o                         
   8  14  16        958.16        963.45        70.93 o                         
   9  14  16         18.79         43.90        72.48 o                         
   1  15  16        251.32        237.56        50.46 o                         
   2  15  16       2370.71       2265.21        69.56 o                         
   3  15  16        260.62        225.84        51.84 o                         
   4  15  16       1881.42       1864.46        60.77 o                         
   5  15  16        112.96        198.06        58.01 o                         
   6  15  16       1623.78       1695.11        68.81 o                         
   7  15  16        102.46         10.10        64.02 o                         
   8  15  16         10.15        -37.49        72.57 o                         
   0  16  16       3914.34       3515.98       132.77 o                         
   1  16  16          7.81         12.83        50.91 o                         
   2  16  16       1071.67       1104.60        56.40 o                         
   3  16  16         12.22          3.54        52.93 o                         
   4  16  16         51.49         47.29        55.64 o                         
   5  16  16         48.88         48.14        58.99 o                         
   6  16  16        436.31        411.25        64.04 o                         
   7  16  16         29.29         19.78        83.02 o                         
   1  17  16        280.64        260.38        54.70 o                         
   2  17  16        163.30         88.47        80.54 o                         
   3  17  16         43.67         35.86        54.67 o                         
   4  17  16          9.78        -56.53        56.53 o                         
   5  17  16        374.90        508.25        69.00 o                         
   6  17  16        371.76        398.08        84.35 o                         
   7  17  16          7.17        156.88        71.09 o                         
   0  18  16         93.56         50.93        76.53 o                         
   1  18  16        127.60        102.30        54.13 o                         
   2  18  16          5.66        -55.23        55.23 o                         
   3  18  16          0.06        -56.94        56.94 o                         
   4  18  16          7.41        -64.10        64.10 o                         
   5  18  16        480.80        536.77        66.46 o                         
   6  18  16        139.07        328.93        91.27 o                         
   1  19  16         16.60         22.00        63.47 o                         
   2  19  16        164.93        112.18        68.10 o                         
   3  19  16         89.46        124.87        67.94 o                         
   4  19  16          6.75         61.76        68.97 o                         
   5  19  16         56.15       -125.48       125.48 o                         
   0  20  16        542.03        584.82       271.81 o                         
   1  20  16        154.06         99.58        77.25 o                         
   2  20  16        651.49        503.39        81.17 o                         
   1   1  17       2263.10       2245.15        56.87 o                         
   2   1  17         45.14         37.54        35.65 o                         
   3   1  17        189.63        140.88        37.59 o                         
   4   1  17        214.74        170.67        37.46 o                         
   5   1  17        301.70        342.12        39.94 o                         
   6   1  17        344.95        365.55        46.78 o                         
   7   1  17       3036.38       2494.43        82.21 o                         
   8   1  17        136.40        110.68        45.59 o                         
   9   1  17        810.83        766.34        64.88 o                         
  10   1  17          8.11        -58.39        58.39 o                         
  11   1  17        141.43         86.51        69.79 o                         
  12   1  17         66.58         75.81        80.68 o                         
   0   2  17        961.56       1088.80        47.49 o                         
   1   2  17        918.48       1044.61        46.03 o                         
   2   2  17        136.16        130.58        33.47 o                         
   3   2  17       3303.81       3168.62        44.98 o                         
   4   2  17         82.75        -23.93        37.42 o                         
   5   2  17       1378.20       1321.46        52.97 o                         
   6   2  17        932.90       1041.91        44.54 o                         
   7   2  17        108.06        177.73        43.70 o                         
   8   2  17        228.50        108.07        48.88 o                         
   9   2  17          0.59        -55.77        55.77 o                         
  10   2  17        144.58        148.91        63.39 o                         
  11   2  17        596.87        692.35        70.06 o                         
  12   2  17          0.24        -77.42        77.42 o                         
   1   3  17       6987.22       6925.47        52.61 o                         
   2   3  17         90.63         48.23        30.71 o                         
   3   3  17        281.04        323.50        34.01 o                         
   4   3  17         10.13         -9.78        37.63 o                         
   5   3  17        253.61        271.45        40.03 o                         
   6   3  17         71.30         78.24        47.89 o                         
   7   3  17        539.59        476.61        49.28 o                         
   8   3  17        105.07         81.16        53.44 o                         
   9   3  17        626.24        625.42        65.51 o                         
  10   3  17         23.73         20.78        59.95 o                         
  11   3  17         71.62        -29.66        68.10 o                         
  12   3  17          2.87        -70.43        80.42 o                         
   0   4  17       1262.55       1216.05        48.29 o                         
   1   4  17         47.53         51.89        31.86 o                         
   2   4  17        163.80        180.86        31.27 o                         
   3   4  17         34.79         71.29        32.58 o                         
   4   4  17         47.95         94.65        34.78 o                         
   5   4  17         27.95         98.11        44.28 o                         
   6   4  17        403.93        371.38        47.97 o                         
   7   4  17          8.15        -50.10        50.10 o                         
   8   4  17        100.22        100.36        53.69 o                         
   9   4  17        742.41        812.45        60.55 o                         
  10   4  17        180.86         77.08        60.82 o                         
  11   4  17        735.12        893.58        81.51 o                         
   1   5  17        694.79        764.37        39.59 o                         
   2   5  17       1557.87       1464.39        38.32 o                         
   3   5  17        628.00        737.41        48.08 o                         
   4   5  17         26.14        -31.97        36.84 o                         
   5   5  17        141.09         61.36        46.91 o                         
   6   5  17         36.18         76.45        48.23 o                         
   7   5  17         24.34        -27.71        50.01 o                         
   8   5  17        213.23         70.47        54.41 o                         
   9   5  17        172.82        187.67        59.41 o                         
  10   5  17         94.02         34.70        62.47 o                         
  11   5  17         87.69        -69.90        69.90 o                         
   0   6  17        163.58        185.80        48.63 o                         
   1   6  17          2.16          2.56        34.76 o                         
   2   6  17       1431.86       1368.49        41.13 o                         
   3   6  17       4469.90       4366.77        50.22 o                         
   4   6  17        140.60        114.09        36.74 o                         
   5   6  17       2038.91       1868.85        56.40 o                         
   6   6  17          6.61         21.20        48.02 o                         
   7   6  17          8.60         -2.49        53.08 o                         
   8   6  17        442.01        235.57        91.06 o                         
   9   6  17         87.16         84.52        59.39 o                         
  10   6  17          5.04         -3.62        65.21 o                         
  11   6  17         77.07        114.54        95.53 o                         
   1   7  17        571.01        565.41        37.52 o                         
   2   7  17        762.97        722.84        37.48 o                         
   3   7  17         24.29         41.07        39.89 o                         
   4   7  17       2928.92       2733.91        45.77 o                         
   5   7  17         23.41         -4.20        38.00 o                         
   6   7  17       1479.08       1576.49        62.65 o                         
   7   7  17       1575.26       1604.49        69.02 o                         
   8   7  17         32.37        -38.84        55.27 o                         
   9   7  17        795.74        900.07        90.51 o                         
  10   7  17        212.24        170.57        66.00 o                         
  11   7  17        433.21        358.52        74.48 o                         
   0   8  17       3242.16       3160.56        66.16 o                         
   1   8  17        803.84        882.22        40.39 o                         
   2   8  17       2649.74       2582.15        64.55 o                         
   3   8  17        148.72        158.54        37.29 o                         
   4   8  17       1946.46       1827.68        41.72 o                         
   5   8  17       1386.78       1432.24        44.09 o                         
   6   8  17        430.43        569.31        44.77 o                         
   7   8  17        265.41        197.89        52.11 o                         
   8   8  17       2107.12       2117.84        81.94 o                         
   9   8  17         29.69         70.28        60.30 o                         
  10   8  17        130.49        197.93        69.72 o                         
  11   8  17       1340.76       1633.63        80.86 o                         
   1   9  17        333.71        301.26        36.56 o                         
   2   9  17        192.32        239.17        37.05 o                         
   3   9  17        439.64        403.11        41.23 o                         
   4   9  17       1197.68       1235.53        47.17 o                         
   5   9  17       1370.32       1570.24        46.00 o                         
   6   9  17        133.59        399.52        82.40 o                         
   7   9  17        669.75        715.90        50.34 o                         
   8   9  17        376.57        335.71        64.31 o                         
   9   9  17         62.80        -54.19        62.94 o                         
  10   9  17        348.75        442.12        96.65 o                         
   0  10  17          2.09        -50.96        50.96 o                         
   1  10  17         57.78         36.02        36.75 o                         
   2  10  17        477.10        437.06        39.30 o                         
   3  10  17       1899.43       1770.33        46.22 o                         
   4  10  17        292.00        189.44        38.47 o                         
   5  10  17         88.76         -2.91        42.24 o                         
   6  10  17          0.02        -42.24        42.24 o                         
   7  10  17         11.54         63.71        45.49 o                         
   8  10  17        166.39        219.90        60.80 o                         
   9  10  17         17.06        -51.98        77.79 o                         
  10  10  17         75.39         -9.78        73.92 o                         
   1  11  17         55.77         -7.27        48.09 o                         
   2  11  17          0.12        -42.25        42.25 o                         
   3  11  17       2012.01       1883.00        47.05 o                         
   4  11  17        737.76        777.47        47.73 o                         
   5  11  17        173.58        258.76        48.00 o                         
   6  11  17        296.30        339.24        51.21 o                         
   7  11  17         47.72         13.45        54.93 o                         
   8  11  17          0.94        -79.93        79.93 o                         
   9  11  17          0.00         54.01        99.62 o                         
  10  11  17         93.00        131.14       100.31 o                         
   0  12  17         92.69        204.75        78.05 o                         
   1  12  17        119.60         88.14        47.55 o                         
   2  12  17         19.80        -28.14        47.16 o                         
   3  12  17       1201.25       1102.02        61.18 o                         
   4  12  17        825.54        834.33        56.29 o                         
   5  12  17        341.49        433.04        83.64 o                         
   6  12  17        348.28        327.51        60.47 o                         
   7  12  17         86.34        100.50        62.06 o                         
   8  12  17        158.89         82.20        69.19 o                         
   9  12  17         69.89        -30.06       138.60 o                         
   1  13  17       1389.34       1491.92        54.78 o                         
   2  13  17       1218.68       1308.79        54.70 o                         
   3  13  17        306.19        422.98        52.87 o                         
   4  13  17        354.06        392.28        55.06 o                         
   5  13  17        287.28        295.83        60.19 o                         
   6  13  17        236.10        136.59        69.34 o                         
   7  13  17        629.82        795.93        76.61 o                         
   8  13  17          7.78         37.72        70.13 o                         
   9  13  17        904.22        944.58        99.14 o                         
   0  14  17       1804.23       1936.26       104.45 o                         
   1  14  17        722.69        673.63        53.90 o                         
   2  14  17         66.89        -14.07        49.97 o                         
   3  14  17       3316.62       3025.70        78.07 o                         
   4  14  17        292.01        108.84        54.95 o                         
   5  14  17         62.72         36.37        58.63 o                         
   6  14  17        215.02        174.83        69.94 o                         
   7  14  17        365.41        311.70        79.54 o                         
   8  14  17         83.93        -51.27        68.79 o                         
   1  15  17        422.83        390.77        65.97 o                         
   2  15  17        101.02        -21.71        62.80 o                         
   3  15  17        270.61        212.83        57.62 o                         
   4  15  17        148.52        151.66        75.67 o                         
   5  15  17        192.26        114.07        69.55 o                         
   6  15  17         26.43         18.04       104.86 o                         
   7  15  17          0.12         -5.71        97.25 o                         
   8  15  17         14.49        -38.90        90.74 o                         
   0  16  17        145.12        189.00        94.86 o                         
   1  16  17        817.16        943.08        64.11 o                         
   2  16  17          7.49        -52.91        55.20 o                         
   3  16  17        515.71        500.88        88.59 o                         
   4  16  17        581.93        586.66        75.97 o                         
   5  16  17        164.11        170.03        99.94 o                         
   6  16  17         13.87        -50.43        65.88 o                         
   7  16  17         15.90         82.32        81.05 o                         
   1  17  17        350.54        271.05        86.75 o                         
   2  17  17         14.67        -45.84        54.97 o                         
   3  17  17        513.66        513.46        59.70 o                         
   4  17  17         13.79        -77.51       104.42 o                         
   5  17  17        134.47        119.68        69.04 o                         
   6  17  17        110.70         29.05        87.94 o                         
   0  18  17         14.07        -81.12        81.12 o                         
   1  18  17          0.53         32.02        56.52 o                         
   2  18  17          1.96         -3.81        58.71 o                         
   3  18  17         10.97        -37.73        69.96 o                         
   4  18  17        121.06         60.42        64.76 o                         
   5  18  17         28.14         54.20        67.86 o                         
   1  19  17          2.44        -66.21        66.21 o                         
   2  19  17          6.39        -65.36        65.36 o                         
   3  19  17          0.11        103.53        67.44 o                         
   4  19  17        139.25         67.58        73.86 o                         
   0  20  17         15.88       -162.33       162.33 o                         
   0   0  18        954.20       1048.95       167.54 o                         
   1   0  18        185.93         39.49        54.27 o                         
   2   0  18      12246.61      11752.44       134.34 o                         
   3   0  18        996.29       1165.67        74.92 o                         
   4   0  18         26.46         86.74        54.82 o                         
   5   0  18       6738.89       6007.93        91.73 o                         
   6   0  18       4947.37       4739.21       154.67 o                         
   7   0  18       1733.83       1584.04        82.05 o                         
   8   0  18       2190.31       2239.18        88.35 o                         
   9   0  18          0.05         63.47        73.69 o                         
  10   0  18        903.62       1065.14       148.33 o                         
  11   0  18        903.53       1103.13       175.98 o                         
   1   1  18       8759.76       8231.60        83.56 o                         
   2   1  18        920.39       1051.52        53.03 o                         
   3   1  18         11.39         30.09        39.46 o                         
   4   1  18         13.97        -38.53        38.53 o                         
   5   1  18        142.98          1.58        48.88 o                         
   6   1  18        467.84        473.24        44.35 o                         
   7   1  18       1331.53       1246.48        48.64 o                         
   8   1  18          8.49         44.31        48.54 o                         
   9   1  18        879.74        970.56        63.06 o                         
  10   1  18        162.13         98.79        63.87 o                         
  11   1  18        379.98        199.89        78.23 o                         
   0   2  18          2.66         92.96        52.56 o                         
   1   2  18         83.26        122.39        40.47 o                         
   2   2  18        199.18        219.51        38.15 o                         
   3   2  18       3383.74       3241.32        46.96 o                         
   4   2  18         33.43         39.39        39.40 o                         
   5   2  18       1909.24       2049.53        45.18 o                         
   6   2  18        292.96        278.90        43.14 o                         
   7   2  18          1.88         52.45        47.67 o                         
   8   2  18        623.84        640.56        56.84 o                         
   9   2  18         34.62        -28.29        58.63 o                         
  10   2  18         29.16         55.06        68.73 o                         
  11   2  18         15.75          5.40        69.77 o                         
   1   3  18        170.28        151.12        34.09 o                         
   2   3  18        173.98        151.57        36.37 o                         
   3   3  18        933.11       1050.65        52.30 o                         
   4   3  18         80.73         20.39        39.29 o                         
   5   3  18        469.50        425.28        49.32 o                         
   6   3  18        336.36        365.08        50.26 o                         
   7   3  18        498.99        603.52        53.93 o                         
   8   3  18        130.16         79.72        55.78 o                         
   9   3  18        100.25        111.73        63.40 o                         
  10   3  18        157.12        -41.53        63.64 o                         
  11   3  18          9.56        -59.73        81.29 o                         
   0   4  18          5.56        -45.00        45.00 o                         
   1   4  18       1001.89        949.30        36.18 o                         
   2   4  18       4603.21       4419.06        46.18 o                         
   3   4  18        971.34        936.18        41.24 o                         
   4   4  18        334.88        276.71        45.02 o                         
   5   4  18          1.32        -45.82        45.82 o                         
   6   4  18          2.05        -31.82        56.93 o                         
   7   4  18         79.28         63.67        53.49 o                         
   8   4  18          1.65        -55.46        55.46 o                         
   9   4  18         87.23        -59.71        59.71 o                         
  10   4  18          5.48        -42.19        65.58 o                         
  11   4  18         16.14       -116.00       116.00 o                         
   1   5  18        369.40        375.88        39.15 o                         
   2   5  18        285.61        304.65        38.69 o                         
   3   5  18        130.23        158.61        37.95 o                         
   4   5  18        296.25        256.64        42.89 o                         
   5   5  18        434.23        470.84        49.71 o                         
   6   5  18        338.55        373.86        76.05 o                         
   7   5  18        431.43        504.55        54.60 o                         
   8   5  18         74.95          2.59        54.89 o                         
   9   5  18         44.03        -58.89        58.89 o                         
  10   5  18         10.49        -66.15        66.15 o                         
  11   5  18         19.71        -36.75        82.40 o                         
   0   6  18       2110.19       2248.25        58.63 o                         
   1   6  18        305.60        286.51        36.70 o                         
   2   6  18       1341.24       1431.38        41.82 o                         
   3   6  18       1117.94        962.82        40.96 o                         
   4   6  18       1094.97       1240.74        58.07 o                         
   5   6  18        543.16        705.08        57.00 o                         
   6   6  18       1007.97       1004.13        54.66 o                         
   7   6  18        384.73        318.37        56.78 o                         
   8   6  18       1186.97       1042.92        70.31 o                         
   9   6  18        389.52        424.54        62.90 o                         
  10   6  18        221.74         56.56       115.29 o                         
  11   6  18        175.48        136.95        73.10 o                         
   1   7  18        422.47        476.28        39.80 o                         
   2   7  18        700.35        767.96        40.43 o                         
   3   7  18          9.87        -36.89        36.89 o                         
   4   7  18         53.36         70.39        38.58 o                         
   5   7  18          0.64         12.44        40.52 o                         
   6   7  18         93.79        281.92        56.73 o                         
   7   7  18        363.15        380.52        55.48 o                         
   8   7  18          1.01         58.94        58.25 o                         
   9   7  18         36.89          2.29        63.66 o                         
  10   7  18        218.02        173.72        82.49 o                         
  11   7  18        126.06        161.65        90.42 o                         
   0   8  18        501.66        439.07        56.64 o                         
   1   8  18         94.09        104.46        39.54 o                         
   2   8  18         90.56        134.08        38.89 o                         
   3   8  18        479.67        447.47        40.47 o                         
   4   8  18        932.33        850.55        50.19 o                         
   5   8  18        500.06        551.87        43.86 o                         
   6   8  18        174.01        256.24        48.77 o                         
   7   8  18        142.99        228.09        57.37 o                         
   8   8  18        763.15        729.52        61.10 o                         
   9   8  18         23.94        -64.67        64.67 o                         
  10   8  18          5.39        -33.59        77.48 o                         
   1   9  18        879.31        790.74        41.52 o                         
   2   9  18       2171.61       2270.78        43.77 o                         
   3   9  18         15.23          8.55        40.06 o                         
   4   9  18        469.21        629.54        42.70 o                         
   5   9  18         45.95         29.67        58.50 o                         
   6   9  18        347.28        459.00        60.52 o                         
   7   9  18        615.39        495.01        80.91 o                         
   8   9  18          0.28        -59.19        59.19 o                         
   9   9  18        142.32        -69.64        69.64 o                         
  10   9  18        381.59        452.36        73.57 o                         
   0  10  18        613.07        593.06        55.96 o                         
   1  10  18        234.67        281.33        39.52 o                         
   2  10  18         27.10        -39.60        39.60 o                         
   3  10  18        443.38        485.83        40.62 o                         
   4  10  18        173.92        156.07        40.59 o                         
   5  10  18          0.26         -9.34        42.36 o                         
   6  10  18        150.68        293.31        72.32 o                         
   7  10  18         89.56         69.73        67.85 o                         
   8  10  18        154.04         99.10        62.19 o                         
   9  10  18        144.47        106.20        68.59 o                         
  10  10  18         61.09        132.56        76.96 o                         
   1  11  18         85.89          4.47        51.03 o                         
   2  11  18        670.79        784.27        69.54 o                         
   3  11  18         62.59         30.71        44.40 o                         
   4  11  18        249.34        256.90        47.21 o                         
   5  11  18        646.10        535.34        55.14 o                         
   6  11  18        136.19        151.57        54.48 o                         
   7  11  18        280.98        181.22        59.60 o                         
   8  11  18         38.66        158.09        94.52 o                         
   9  11  18         36.13         73.02        96.19 o                         
   0  12  18        825.09        764.86        75.45 o                         
   1  12  18          4.36         37.54        50.00 o                         
   2  12  18          7.35        -26.17        51.15 o                         
   3  12  18        698.77        746.81        55.02 o                         
   4  12  18         38.62         19.91        54.46 o                         
   5  12  18         33.88        -41.37        62.17 o                         
   6  12  18        100.81         31.40        61.69 o                         
   7  12  18        209.81        133.73        66.91 o                         
   8  12  18        468.92        472.05       137.42 o                         
   9  12  18        226.37         96.59       118.45 o                         
   1  13  18        213.86        119.33        51.45 o                         
   2  13  18         67.72         93.41        51.50 o                         
   3  13  18         57.58         11.41        59.68 o                         
   4  13  18         36.45         23.03        56.09 o                         
   5  13  18         35.93        133.99        62.63 o                         
   6  13  18         11.39         43.16        61.76 o                         
   7  13  18         64.17          4.99        64.81 o                         
   8  13  18        103.97        216.71        77.81 o                         
   0  14  18        758.36        771.94        78.40 o                         
   1  14  18        628.28        577.54        74.51 o                         
   2  14  18        637.75        509.14        55.90 o                         
   3  14  18       3329.44       3131.58        66.81 o                         
   4  14  18         94.91         51.47        88.36 o                         
   5  14  18        848.77        810.95        75.85 o                         
   6  14  18        402.08        485.52        65.61 o                         
   7  14  18         95.26         56.43        90.84 o                         
   8  14  18        415.42        352.26        85.93 o                         
   1  15  18       2349.87       2182.56        60.43 o                         
   2  15  18       1418.51       1371.92        60.10 o                         
   3  15  18        401.88        471.46        59.02 o                         
   4  15  18       1450.84       1421.67        65.77 o                         
   5  15  18        171.68        198.64        63.20 o                         
   6  15  18        586.68        782.23       118.77 o                         
   7  15  18       1079.27       1403.76       105.14 o                         
   0  16  18        299.52        292.20        79.63 o                         
   1  16  18         99.72         52.24        56.73 o                         
   2  16  18        192.96        196.73        57.17 o                         
   3  16  18        502.06        432.31        59.86 o                         
   4  16  18         51.11        -13.49        60.96 o                         
   5  16  18        840.34        868.41        88.67 o                         
   6  16  18         55.96        -20.49       101.53 o                         
   1  17  18       1006.07       1123.96        93.42 o                         
   2  17  18         41.96         -7.64        58.41 o                         
   3  17  18         88.39         46.61        59.46 o                         
   4  17  18         99.37         23.12        65.46 o                         
   5  17  18        171.34        134.44        67.56 o                         
   0  18  18         70.54        191.57        87.11 o                         
   1  18  18        196.53        146.92        73.00 o                         
   2  18  18          0.07        -40.69        61.80 o                         
   3  18  18         73.23        -63.18        63.18 o                         
   4  18  18         13.58        -67.24        67.24 o                         
   1  19  18        216.65        195.29        63.18 o                         
   2  19  18          3.98         94.12        66.72 o                         
   3  19  18         37.95       -125.06       125.06 o                         
   1   1  19       2883.32       3220.17        64.01 o                         
   2   1  19        545.09        677.59        52.78 o                         
   3   1  19          0.30        -12.06        41.30 o                         
   4   1  19        323.56        257.10        43.82 o                         
   5   1  19         67.83        199.17        43.13 o                         
   6   1  19         67.99        183.10        44.83 o                         
   7   1  19        352.89        423.56        56.75 o                         
   8   1  19          5.59        -51.99        51.99 o                         
   9   1  19        143.88        126.12        67.35 o                         
  10   1  19        187.10        132.64        79.64 o                         
  11   1  19         68.97        -45.34        86.11 o                         
   0   2  19       3291.74       3189.01        67.28 o                         
   1   2  19       1499.18       1575.15        50.58 o                         
   2   2  19        305.57        281.79        40.35 o                         
   3   2  19        305.41        442.89        43.25 o                         
   4   2  19        286.65        262.34        41.94 o                         
   5   2  19        681.86        752.30        45.71 o                         
   6   2  19        222.43        167.90        45.77 o                         
   7   2  19        296.95        301.55        62.48 o                         
   8   2  19         16.03        -28.67        57.84 o                         
   9   2  19          1.78         16.49        60.62 o                         
  10   2  19        666.97        569.80        69.25 o                         
  11   2  19          2.06         20.70        72.83 o                         
   1   3  19         97.05        122.09        40.83 o                         
   2   3  19        129.68         89.55        40.11 o                         
   3   3  19        364.61        351.75        42.27 o                         
   4   3  19        265.15        199.73        42.34 o                         
   5   3  19        100.27         77.97        44.07 o                         
   6   3  19         18.79         19.79        49.65 o                         
   7   3  19        143.33        174.22        70.43 o                         
   8   3  19         48.87        -39.57        60.00 o                         
   9   3  19        279.19        279.03        63.26 o                         
  10   3  19          7.00        -64.69        64.69 o                         
  11   3  19         92.90        100.97        74.83 o                         
   0   4  19        184.55        233.76        79.37 o                         
   1   4  19        280.52        263.86        40.21 o                         
   2   4  19          0.20         57.08        43.35 o                         
   3   4  19         77.33         53.17        45.70 o                         
   4   4  19       1040.31       1180.94        77.69 o                         
   5   4  19       1041.23       1282.71        81.41 o                         
   6   4  19         76.02        -49.08        50.71 o                         
   7   4  19        374.38        397.96        57.03 o                         
   8   4  19         44.52          4.29        57.87 o                         
   9   4  19         34.65        -34.86        60.42 o                         
  10   4  19          7.52         42.74        71.34 o                         
  11   4  19        171.90        194.70        75.50 o                         
   1   5  19       1756.67       1817.23        47.69 o                         
   2   5  19       5499.28       5118.09        56.94 o                         
   3   5  19        907.72       1175.51        68.23 o                         
   4   5  19          1.40        -48.77        48.77 o                         
   5   5  19          0.45         24.55        49.79 o                         
   6   5  19        139.36        178.30        52.58 o                         
   7   5  19       1634.15       1870.80        92.97 o                         
   8   5  19          1.61        -24.67        58.88 o                         
   9   5  19        246.72        164.17        73.94 o                         
  10   5  19         77.70        -68.76        68.76 o                         
  11   5  19          0.87        -75.89        75.89 o                         
   0   6  19        784.68        678.47        57.57 o                         
   1   6  19       1596.35       1671.10        44.12 o                         
   2   6  19         50.56         -9.74        38.21 o                         
   3   6  19          1.03        -34.54        39.55 o                         
   4   6  19        136.80        152.92        46.26 o                         
   5   6  19         21.51         68.18        61.99 o                         
   6   6  19        413.28        552.43        55.69 o                         
   7   6  19        231.81        382.12        72.87 o                         
   8   6  19       1031.76       1017.62        84.33 o                         
   9   6  19         10.90        -62.53        62.53 o                         
  10   6  19        152.99         83.72        69.99 o                         
   1   7  19        729.14        831.49        55.48 o                         
   2   7  19        430.78        318.97        42.77 o                         
   3   7  19       2578.32       2407.15        64.67 o                         
   4   7  19        410.86        400.12        51.46 o                         
   5   7  19        193.89        103.50        55.54 o                         
   6   7  19       3681.64       3575.10        65.99 o                         
   7   7  19        257.29        230.24        57.08 o                         
   8   7  19         41.60         54.88        78.41 o                         
   9   7  19        386.21        330.84        65.38 o                         
  10   7  19        684.48        541.38        75.72 o                         
   0   8  19       6937.66       6827.70       117.19 o                         
   1   8  19         81.34         69.48        39.87 o                         
   2   8  19       2166.95       2164.20        44.89 o                         
   3   8  19       1737.70       1812.14        57.53 o                         
   4   8  19         11.84        -41.67        41.67 o                         
   5   8  19        176.19        197.25        45.88 o                         
   6   8  19        506.40        667.33        65.06 o                         
   7   8  19         29.37         20.00        66.93 o                         
   8   8  19       2019.46       2000.15        88.43 o                         
   9   8  19         11.34        -58.82        77.31 o                         
  10   8  19        114.97        125.98        73.33 o                         
   1   9  19        172.10        113.75        39.44 o                         
   2   9  19         72.68         19.40        52.45 o                         
   3   9  19         49.47         62.03        42.08 o                         
   4   9  19        510.51        551.44        43.65 o                         
   5   9  19          1.04        -44.00        44.00 o                         
   6   9  19        927.66       1138.82       100.99 o                         
   7   9  19        151.48        189.99        70.77 o                         
   8   9  19         24.89        -77.05        77.57 o                         
   9   9  19         16.89        -85.46        85.46 o                         
  10   9  19        311.64        286.56        94.49 o                         
   0  10  19        312.50        346.06        57.45 o                         
   1  10  19        187.91        175.07        41.20 o                         
   2  10  19        596.71        709.60        55.64 o                         
   3  10  19       1189.75       1381.09        46.74 o                         
   4  10  19         88.88         86.98        43.38 o                         
   5  10  19         55.70        124.25        47.61 o                         
   6  10  19          5.61        -54.67        54.67 o                         
   7  10  19        415.91        424.48        86.39 o                         
   8  10  19        714.05        764.93        68.53 o                         
   9  10  19        121.40         52.82        72.60 o                         
   1  11  19        362.80        491.85        65.81 o                         
   2  11  19       1932.25       2077.09        75.45 o                         
   3  11  19        246.78        303.45        50.32 o                         
   4  11  19        778.78        817.86        54.17 o                         
   5  11  19        886.83        935.14        57.08 o                         
   6  11  19         97.48        356.02       128.07 o                         
   7  11  19        338.66        206.58        87.95 o                         
   8  11  19          0.46          2.33        98.66 o                         
   9  11  19         16.55         12.32       136.72 o                         
   0  12  19        199.52        185.47        76.54 o                         
   1  12  19        305.04        302.49        53.99 o                         
   2  12  19         33.15         63.79        54.94 o                         
   3  12  19        108.85          8.99        54.43 o                         
   4  12  19        247.70        262.52        61.19 o                         
   5  12  19        122.08        158.70        61.54 o                         
   6  12  19         31.83         97.15        64.98 o                         
   7  12  19          6.33        192.83        88.42 o                         
   8  12  19          9.76        160.75       109.49 o                         
   1  13  19        559.37        638.49        64.90 o                         
   2  13  19       1458.82       1398.12        61.92 o                         
   3  13  19         38.21        -55.01        55.01 o                         
   4  13  19       1326.54       1347.37        66.81 o                         
   5  13  19          1.79        -60.63        60.63 o                         
   6  13  19        423.99        633.10       101.49 o                         
   7  13  19        174.05        157.29        70.59 o                         
   8  13  19         56.24         37.13        96.70 o                         
   0  14  19       2422.89       2273.50       132.25 o                         
   1  14  19         67.17        -10.44        73.69 o                         
   2  14  19         46.38        -51.41        54.98 o                         
   3  14  19        956.08       1133.84        88.58 o                         
   4  14  19         44.68        -44.40        59.53 o                         
   5  14  19         24.75         50.77       104.71 o                         
   6  14  19        276.61        323.02        68.08 o                         
   7  14  19         58.69        128.99        73.49 o                         
   1  15  19        161.69        -56.72        56.72 o                         
   2  15  19         12.98        -57.23        57.23 o                         
   3  15  19          0.08         17.15        58.14 o                         
   4  15  19        169.73        122.30        62.45 o                         
   5  15  19          4.61         -0.85        70.90 o                         
   6  15  19          0.41        242.08        69.45 o                         
   7  15  19         15.48        -84.60       111.13 o                         
   0  16  19        171.01        162.47        85.04 o                         
   1  16  19        124.14        177.01        59.82 o                         
   2  16  19         68.55        -12.71        58.99 o                         
   3  16  19        161.30        145.67        70.94 o                         
   4  16  19        177.33        102.26        80.44 o                         
   5  16  19        499.03        615.01        80.20 o                         
   6  16  19         54.71         84.05        72.58 o                         
   1  17  19          0.14          2.29        63.51 o                         
   2  17  19        407.36        207.23        66.04 o                         
   3  17  19        114.64         95.00        64.71 o                         
   4  17  19        310.96        501.44        70.41 o                         
   5  17  19         27.12       -118.07       118.07 o                         
   0  18  19       1286.08       1478.24       164.26 o                         
   1  18  19          4.24        -49.06        63.84 o                         
   2  18  19        152.64        189.30        68.21 o                         
   3  18  19         16.81         43.75        67.34 o                         
   0   0  20       3106.61       3112.40       169.16 o                         
   1   0  20       3079.05       2813.69       109.62 o                         
   2   0  20       7962.47       7660.68       110.51 o                         
   3   0  20       1051.08       1034.24        64.87 o                         
   4   0  20        292.09        380.78        71.61 o                         
   5   0  20       2655.80       2652.55       118.80 o                         
   6   0  20        343.46        311.46        67.61 o                         
   7   0  20        105.18        142.86        75.60 o                         
   8   0  20          8.47        -72.74        72.74 o                         
   9   0  20        198.46        -21.39        82.32 o                         
  10   0  20        111.85       -106.39       106.39 o                         
   1   1  20      11974.80      11153.42       121.86 o                         
   2   1  20        566.13        585.18        42.75 o                         
   3   1  20          0.84        -32.95        42.22 o                         
   4   1  20         13.61        -46.47        46.47 o                         
   5   1  20       1317.24       1340.85        60.73 o                         
   6   1  20        112.92          0.49        46.39 o                         
   7   1  20        818.08        892.25        52.34 o                         
   8   1  20         72.46        -38.94        58.60 o                         
   9   1  20        134.91        235.12        63.77 o                         
  10   1  20        134.62        -12.18        71.74 o                         
   0   2  20       7212.30       7107.66        92.97 o                         
   1   2  20       1288.46       1354.69        66.84 o                         
   2   2  20       1057.47       1112.33        45.48 o                         
   3   2  20       2489.94       2459.85        47.95 o                         
   4   2  20        147.26         85.34        52.72 o                         
   5   2  20        584.76        717.42        47.84 o                         
   6   2  20        174.43        198.62        49.10 o                         
   7   2  20         49.82        128.97        57.95 o                         
   8   2  20        263.06        132.75        64.03 o                         
   9   2  20         18.11        -26.92        63.22 o                         
  10   2  20        103.81        -68.64        68.64 o                         
   1   3  20       2406.08       2652.92        61.23 o                         
   2   3  20       4472.51       4108.66        64.77 o                         
   3   3  20        277.75        319.54        44.40 o                         
   4   3  20       2053.64       2017.76        78.22 o                         
   5   3  20        490.20        550.18        53.80 o                         
   6   3  20        637.43        772.34        61.41 o                         
   7   3  20          0.57        105.12        56.23 o                         
   8   3  20          0.49        -59.91        59.91 o                         
   9   3  20         59.57         62.06        65.86 o                         
  10   3  20        176.81         -7.83        74.33 o                         
   0   4  20       2991.18       2923.36        72.68 o                         
   1   4  20        358.11        370.54        58.08 o                         
   2   4  20       1068.50       1170.62        52.72 o                         
   3   4  20        618.96        518.75        52.93 o                         
   4   4  20          0.20        -16.25        48.98 o                         
   5   4  20         15.27        -51.03        51.03 o                         
   6   4  20        335.37        349.11        56.09 o                         
   7   4  20        132.39        243.52        61.41 o                         
   8   4  20       1000.42       1040.28        85.22 o                         
   9   4  20         48.30        -69.90        69.90 o                         
  10   4  20          7.70        -71.36        71.36 o                         
   1   5  20        450.97        505.94        52.08 o                         
   2   5  20        196.39        260.81        49.57 o                         
   3   5  20        571.11        764.13        53.85 o                         
   4   5  20         86.59         12.15        49.47 o                         
   5   5  20          4.62         57.70        52.34 o                         
   6   5  20        106.72        218.86        54.94 o                         
   7   5  20        548.96        640.59        83.62 o                         
   8   5  20          9.74        -25.26        64.80 o                         
   9   5  20       1098.97       1364.61       109.33 o                         
  10   5  20         20.88        -70.19        70.19 o                         
   0   6  20       1071.79       1109.02        62.19 o                         
   1   6  20       1901.58       1986.70        46.58 o                         
   2   6  20        135.02         57.88        45.62 o                         
   3   6  20        150.37         36.76        50.50 o                         
   4   6  20         90.25          4.74        51.11 o                         
   5   6  20        200.35        236.95        55.12 o                         
   6   6  20        866.35        888.71        74.19 o                         
   7   6  20        291.91        253.67        98.62 o                         
   8   6  20        126.27         55.68        64.23 o                         
   9   6  20         44.06         30.26        70.17 o                         
  10   6  20        192.43        124.72        72.49 o                         
   1   7  20         46.47         99.11        41.79 o                         
   2   7  20        513.08        517.35        43.29 o                         
   3   7  20         26.86        -18.37        46.31 o                         
   4   7  20        185.53        171.54        51.94 o                         
   5   7  20         21.74         35.77        54.43 o                         
   6   7  20          2.18        116.88        83.68 o                         
   7   7  20        119.04        270.77        79.23 o                         
   8   7  20         16.08          5.92        63.54 o                         
   9   7  20         29.12        -47.84        66.32 o                         
  10   7  20         17.69          5.17        74.26 o                         
   0   8  20       2499.73       2653.68        68.14 o                         
   1   8  20         36.87        -15.45        42.36 o                         
   2   8  20        120.11        156.98        43.84 o                         
   3   8  20        641.96        531.22        44.50 o                         
   4   8  20        231.48        123.69        46.76 o                         
   5   8  20          7.43        -53.22        54.45 o                         
   6   8  20        209.18        299.26        80.62 o                         
   7   8  20          3.31         23.37        63.94 o                         
   8   8  20        438.27        521.73        69.04 o                         
   9   8  20        228.37        158.31        93.29 o                         
   1   9  20        680.45        504.06        43.52 o                         
   2   9  20         37.71         -3.95        42.33 o                         
   3   9  20        254.69        281.35        46.39 o                         
   4   9  20        850.16        971.66        60.45 o                         
   5   9  20        143.14         53.79        50.39 o                         
   6   9  20        328.19        508.53        85.16 o                         
   7   9  20        103.98        -21.72        67.96 o                         
   8   9  20        195.54         83.65        66.20 o                         
   9   9  20         87.60         66.11        70.82 o                         
   0  10  20       1092.92       1102.92        82.35 o                         
   1  10  20        990.71       1055.60        49.48 o                         
   2  10  20        119.96         -7.34        47.31 o                         
   3  10  20         72.51         14.77        43.68 o                         
   4  10  20          0.98         -9.25        46.00 o                         
   5  10  20        169.27        320.34        65.39 o                         
   6  10  20         83.81        276.97       102.15 o                         
   7  10  20         64.67        144.37        69.79 o                         
   8  10  20         39.89         82.74        70.36 o                         
   9  10  20         44.81        108.84       103.47 o                         
   1  11  20          6.88        -66.82        66.82 o                         
   2  11  20          0.07        -53.03        53.03 o                         
   3  11  20          0.22        -12.90        53.92 o                         
   4  11  20         79.79          8.72        55.76 o                         
   5  11  20          7.05        -17.68        58.48 o                         
   6  11  20        432.16        299.52        72.47 o                         
   7  11  20         36.12        180.01        92.84 o                         
   8  11  20          1.86         96.93        96.77 o                         
   0  12  20       2947.13       2927.89       101.86 o                         
   1  12  20          2.89        -23.65        55.45 o                         
   2  12  20        107.76         50.00        58.58 o                         
   3  12  20         63.82         65.12        58.28 o                         
   4  12  20        122.39        116.38        61.41 o                         
   5  12  20          0.02        -51.98        95.95 o                         
   6  12  20        407.28        250.73        76.67 o                         
   7  12  20         71.56        133.97       127.13 o                         
   8  12  20        429.60        570.73       195.82 o                         
   1  13  20          0.83        -31.98        56.89 o                         
   2  13  20        129.03         45.33        57.84 o                         
   3  13  20        338.61        232.33        61.22 o                         
   4  13  20        459.29        437.17        62.75 o                         
   5  13  20        433.33        506.33        74.92 o                         
   6  13  20        391.34        404.82        69.97 o                         
   7  13  20        167.56        418.63        98.62 o                         
   0  14  20         81.03          2.58        82.19 o                         
   1  14  20         37.17         45.59        59.79 o                         
   2  14  20        157.52        227.64        60.87 o                         
   3  14  20        384.78        325.75        62.26 o                         
   4  14  20          2.32         16.10        69.04 o                         
   5  14  20       1106.57       1235.77        74.84 o                         
   6  14  20         35.81        112.58        99.72 o                         
   7  14  20        364.71        392.11        89.01 o                         
   1  15  20        381.20        315.24        61.87 o                         
   2  15  20         40.85        -41.80        60.36 o                         
   3  15  20          1.15         22.87        62.65 o                         
   4  15  20         77.99        -51.39        80.03 o                         
   5  15  20          7.35         -1.70        69.38 o                         
   6  15  20         24.20         89.30        73.68 o                         
   0  16  20        660.90        855.93        92.79 o                         
   1  16  20        132.57        166.18        64.77 o                         
   2  16  20         72.88        -26.30        69.79 o                         
   3  16  20       1114.38       1005.38        69.60 o                         
   4  16  20        119.42        106.52        93.04 o                         
   5  16  20        852.00        852.04       112.65 o                         
   1  17  20       1356.08       1321.12        71.94 o                         
   2  17  20          7.79        -65.37        65.37 o                         
   3  17  20          0.02         30.35        80.56 o                         
   4  17  20       1029.12       1185.18        91.18 o                         
   0  18  20       1140.03       1165.23       135.74 o                         
   1  18  20         13.20        -80.69        80.69 o                         
   2  18  20         39.40         -8.53       118.15 o                         
   1   1  21         47.76        135.35        44.86 o                         
   2   1  21       1613.64       1473.54        54.31 o                         
   3   1  21        124.51        104.52        45.75 o                         
   4   1  21       1064.92       1130.06        74.24 o                         
   5   1  21          0.34          0.16        48.35 o                         
   6   1  21         29.09         25.42        49.06 o                         
   7   1  21         55.84         44.19        64.26 o
[truncated: 62,938 more chars]
